# Supplementary material for: The impact of folding modes and deuteration on the atomic resolution structure of hen egg-white lysozyme
Source: Acta Crystallogr D Struct Biol. 2021 Nov 17;77(Pt 12):1579–90. doi: 10.1107/S2059798321010950 (PMC8647175; doi:10.1107/S2059798321010950)
Supplement: Supplementary file 2 [file d-77-01579-sup2.hkl]

#
# h,k,l, Fo-squared, sigma(Fo-squared), Fc and phi(calc)
#
data_H-HEWL_EC_Xray_100K_confA_39
_shelx_title ' converted from file X_D-HEWL_100K_refine_174_noD_confA.pdb'
_shelx_refln_list_code          6
_shelx_F_calc_maximum      596.79
_exptl_crystal_F_000      6696.00
_reflns_d_resolution_high  0.8900

loop_
 _space_group_symop_operation_xyz
 'x, y, z'

_cell_length_a    26.1200
_cell_length_b    30.7000
_cell_length_c    33.5400
_cell_angle_alpha  88.968
_cell_angle_beta   72.768
_cell_angle_gamma  69.505

loop_
 _refln_index_h
 _refln_index_k
 _refln_index_l
 _refln_F_squared_meas
 _refln_F_squared_sigma
 _refln_F_calc
 _refln_phase_calc
3 0 0 5854.97 426.85 70.09 327.1
4 0 0 2212.39 144.86 70.93 358.5
5 0 0 2493.91 426.85 43.07 334.4
6 0 0 57707.48 3425.05 254.21 272.4
7 0 0 12222.29 726.21 101.84 352.9
8 0 0 9414.95 614.55 104.23 220.0
9 0 0 11638.36 1251.93 73.32 78.0
10 0 0 1499.51 201.40 27.85 14.6
13 0 0 611.22 53.32 20.87 46.5
14 0 0 1269.37 100.88 35.68 135.3
15 0 0 1409.09 112.23 35.68 9.7
16 0 0 150.12 27.02 12.80 188.1
17 0 0 1636.76 131.86 34.36 187.7
18 0 0 1404.91 117.09 32.82 105.2
19 0 0 828.08 75.85 31.69 27.1
20 0 0 369.80 47.52 15.79 26.0
21 0 0 907.61 87.47 25.21 241.1
22 0 0 683.01 67.82 22.22 336.5
23 0 0 437.30 50.35 19.10 121.3
25 0 0 235.55 37.92 16.08 200.7
26 0 0 129.85 25.83 8.81 336.9
-25 1 0 79.56 33.11 4.26 286.8
-24 1 0 133.91 35.47 11.05 52.0
-23 1 0 137.42 36.54 10.07 111.7
-22 1 0 155.42 39.54 9.39 212.0
-21 1 0 519.05 64.05 19.08 298.0
-19 1 0 225.55 39.80 13.49 106.6
-18 1 0 1462.84 123.17 36.14 160.5
-17 1 0 703.14 67.45 21.71 8.6
-15 1 0 317.29 37.71 17.05 230.5
-14 1 0 3667.02 275.41 45.06 229.9
-13 1 0 2347.19 146.51 45.35 88.0
-12 1 0 1707.66 131.70 16.99 261.5
-10 1 0 10170.04 665.29 84.24 350.4
-9 1 0 5631.64 477.70 82.63 336.2
-8 1 0 62185.51 4052.27 240.01 11.2
-7 1 0 6959.59 415.74 74.26 258.1
-6 1 0 17505.44 2253.82 165.26 236.1
-5 1 0 4283.00 255.19 126.84 294.0
-4 1 0 2835.83 184.61 48.85 308.1
-3 1 0 6245.02 456.08 82.75 3.4
-2 1 0 2813.52 167.78 63.87 175.3
-1 1 0 12741.70 1072.54 160.37 181.6
1 1 0 14644.19 2139.47 121.65 237.8
2 1 0 17512.68 2558.58 122.42 349.2
3 1 0 5548.54 571.74 89.36 228.9
7 1 0 10074.89 734.53 106.87 243.5
8 1 0 19990.18 1456.31 160.59 219.4
9 1 0 14788.63 1078.21 100.30 38.8
10 1 0 21530.63 1568.72 132.48 200.7
12 1 0 11196.95 817.77 98.75 329.7
13 1 0 5594.55 411.63 55.59 101.5
15 1 0 79.38 20.82 8.31 115.0
16 1 0 1121.54 90.40 31.91 81.9
17 1 0 1570.61 124.75 33.07 83.8
18 1 0 47.31 25.83 7.53 99.4
20 1 0 545.20 96.37 22.06 93.7
21 1 0 116.52 32.42 11.37 314.5
22 1 0 107.17 28.48 6.56 358.6
23 1 0 275.56 36.37 13.88 15.7
25 1 0 16.71 19.24 0.86 288.5
-25 2 0 53.06 35.06 8.46 211.1
-24 2 0 27.23 31.64 6.23 250.9
-23 2 0 113.16 37.61 6.36 26.1
-22 2 0 144.98 43.95 10.31 65.8
-21 2 0 395.55 55.85 18.76 256.2
-20 2 0 34.77 34.43 10.13 249.6
-19 2 0 229.46 40.52 12.73 326.8
-18 2 0 127.98 36.33 8.07 331.6
-17 2 0 953.39 86.62 22.24 185.9
-16 2 0 569.90 58.80 16.78 291.7
-15 2 0 424.46 55.73 16.21 246.0
-14 2 0 949.54 112.04 24.67 32.0
-13 2 0 1063.56 76.42 30.09 228.4
-12 2 0 18810.44 1723.73 113.09 132.4
-11 2 0 5152.21 1342.97 57.07 300.5
-10 2 0 26971.48 1760.40 152.95 65.8
-9 2 0 2551.74 206.73 41.96 204.8
-8 2 0 34805.04 2269.79 175.44 210.9
-7 2 0 32358.86 1924.88 186.80 268.8
-6 2 0 11366.13 677.44 100.86 204.5
-5 2 0 17207.56 1023.31 162.34 351.3
-4 2 0 33212.25 1969.43 167.60 27.9
-3 2 0 8454.45 504.21 142.02 127.6
-2 2 0 32442.79 1928.97 223.96 113.9
-1 2 0 15497.28 2264.95 197.88 208.1
0 2 0 45233.41 3285.88 325.67 203.4
1 2 0 12079.35 881.05 249.63 318.2
2 2 0 71189.91 7353.02 200.73 192.7
3 2 0 48458.37 3531.87 177.19 8.6
4 2 0 4417.30 322.52 64.65 73.4
5 2 0 17530.99 1806.27 121.55 242.7
6 2 0 63713.80 3786.20 222.32 10.2
7 2 0 5727.98 460.23 76.89 244.5
9 2 0 38572.79 2807.09 209.95 76.9
10 2 0 2309.01 169.97 31.07 116.9
12 2 0 539.95 66.82 9.52 268.6
13 2 0 4057.10 298.66 54.18 237.4
14 2 0 1403.41 107.19 39.07 62.0
15 2 0 3507.87 259.60 61.89 284.0
16 2 0 1212.72 105.09 35.00 23.4
17 2 0 1063.12 119.61 23.60 157.4
18 2 0 227.12 33.66 12.38 224.8
19 2 0 547.04 63.33 18.92 10.5
20 2 0 275.96 79.56 11.15 215.0
21 2 0 42.85 33.20 6.32 169.0
22 2 0 409.66 52.47 19.67 226.5
23 2 0 39.30 16.90 4.23 27.5
-25 3 0 33.49 33.05 6.71 7.9
-24 3 0 146.75 41.07 6.31 177.0
-23 3 0 182.32 43.99 13.68 325.2
-22 3 0 12.93 37.45 4.23 18.4
-21 3 0 402.41 60.07 17.69 319.1
-20 3 0 68.19 62.15 7.86 173.1
-19 3 0 231.22 45.27 13.62 119.9
-18 3 0 362.01 61.21 24.56 301.2
-17 3 0 1326.50 114.77 30.85 10.5
-16 3 0 1869.10 150.61 35.69 259.6
-15 3 0 100.79 27.69 9.82 175.2
-14 3 0 211.61 41.94 13.90 215.7
-13 3 0 551.80 78.76 18.30 186.2
-12 3 0 7412.49 546.04 86.38 284.4
-11 3 0 6065.74 626.33 72.18 168.8
-10 3 0 10117.10 657.56 95.26 207.6
-9 3 0 2960.79 219.49 41.72 95.2
-8 3 0 8754.79 1005.55 71.37 327.6
-7 3 0 10953.18 653.45 85.14 314.3
-6 3 0 4973.89 365.73 63.11 159.6
-5 3 0 3182.48 389.02 32.43 267.6
-4 3 0 17930.36 1067.59 158.72 91.4
-3 3 0 16197.10 964.15 129.40 118.0
-1 3 0 1657.30 172.18 68.17 273.5
0 3 0 13215.91 794.99 52.15 168.8
1 3 0 3423.92 250.08 22.13 70.6
2 3 0 33916.16 2208.11 232.08 91.8
3 3 0 36713.43 2179.50 140.24 236.1
4 3 0 29335.20 1742.22 180.89 323.4
5 3 0 30643.73 2233.70 179.82 277.9
8 3 0 8153.46 841.32 81.42 150.7
9 3 0 19368.06 1332.11 111.37 327.0
14 3 0 2183.92 225.01 51.01 355.0
15 3 0 58.96 13.09 6.76 311.9
16 3 0 246.16 26.03 17.49 299.1
17 3 0 1115.36 85.96 25.66 5.2
18 3 0 3105.53 454.72 51.14 97.1
19 3 0 82.06 19.60 9.39 129.9
20 3 0 259.13 30.04 14.82 340.0
21 3 0 691.11 73.75 24.55 88.7
-24 4 0 191.73 44.35 14.46 214.8
-23 4 0 22.39 36.66 4.06 17.0
-22 4 0 0.00 37.21 3.67 129.1
-21 4 0 444.92 62.54 16.31 333.5
-20 4 0 914.12 93.54 25.65 88.4
-19 4 0 124.83 40.04 3.76 61.4
-18 4 0 9.56 3.11 4.23 114.9
-17 4 0 3615.36 742.39 55.29 157.0
-16 4 0 3669.01 283.17 46.24 20.1
-15 4 0 114.78 17.05 12.97 330.3
-14 4 0 81.59 35.32 6.80 148.5
-13 4 0 1518.50 159.44 39.40 92.5
-12 4 0 1657.79 130.36 45.19 270.4
-11 4 0 2553.89 266.08 55.22 336.7
-10 4 0 1639.32 102.80 38.79 350.2
-9 4 0 5334.26 458.81 63.05 102.3
-8 4 0 7862.58 472.86 93.84 71.9
-7 4 0 16161.18 1053.90 138.11 83.4
-6 4 0 21083.60 1258.04 108.91 172.1
-5 4 0 10697.67 654.92 115.86 36.2
-3 4 0 14782.48 881.43 172.38 332.7
-2 4 0 19481.60 1159.33 126.48 72.1
-1 4 0 549.97 58.25 34.34 262.0
0 4 0 26498.94 1726.35 110.76 295.2
1 4 0 47124.07 3430.47 193.48 344.1
2 4 0 19733.39 1286.56 168.01 140.9
3 4 0 6698.15 399.04 138.18 333.7
4 4 0 11717.23 697.84 134.95 61.0
5 4 0 35018.30 2082.56 164.28 358.0
10 4 0 2093.75 216.72 48.06 0.4
15 4 0 5501.66 569.76 76.18 88.9
-24 5 0 103.16 41.47 6.44 324.6
-23 5 0 208.24 57.86 15.48 200.1
-22 5 0 54.09 46.63 3.97 16.6
-21 5 0 0.00 36.75 1.95 238.0
-20 5 0 22.66 37.78 5.16 75.2
-19 5 0 389.99 32.94 20.62 345.7
-18 5 0 38.89 16.27 6.08 79.5
-17 5 0 778.04 119.57 20.11 179.0
-16 5 0 172.10 24.63 13.10 189.6
-15 5 0 404.17 42.11 18.94 207.0
-14 5 0 112.71 14.13 9.99 310.7
-13 5 0 362.74 30.16 14.05 316.8
-12 5 0 606.25 148.89 21.94 232.6
-11 5 0 2147.29 224.66 51.93 62.6
-10 5 0 5770.27 347.54 67.93 156.0
-9 5 0 17206.29 1123.61 123.56 301.5
-8 5 0 3957.83 239.16 54.59 263.4
-7 5 0 17821.81 1458.48 107.40 84.7
-6 5 0 256.37 30.96 19.76 332.7
-5 5 0 32533.26 1935.49 188.70 358.3
-4 5 0 19439.94 1157.36 147.57 22.0
-3 5 0 34469.45 2052.47 186.29 345.9
-2 5 0 28442.29 1694.08 192.14 265.0
-1 5 0 9664.59 577.25 90.93 151.5
0 5 0 15034.69 979.98 137.75 66.4
1 5 0 51096.92 3038.96 167.01 309.2
2 5 0 12126.34 790.46 105.85 248.1
3 5 0 21094.69 1255.89 219.38 68.2
5 5 0 26724.48 1589.64 159.24 323.8
6 5 0 1541.80 341.37 46.34 50.4
8 5 0 7900.14 815.36 94.52 78.1
9 5 0 11756.30 1215.19 133.36 205.8
10 5 0 15316.89 1580.05 135.11 55.4
12 5 0 762.51 79.68 29.25 293.1
13 5 0 565.92 59.06 24.81 79.6
-22 6 0 0.00 37.24 0.49 61.6
-21 6 0 32.33 39.71 7.92 106.8
-20 6 0 322.85 58.11 16.86 272.1
-19 6 0 259.03 31.02 16.39 167.6
-18 6 0 815.42 229.65 27.96 288.9
-17 6 0 403.48 65.93 16.55 169.5
-16 6 0 44.75 18.34 6.00 308.4
-15 6 0 1191.81 88.86 34.94 46.2
-14 6 0 2959.09 194.06 45.76 257.1
-13 6 0 114.66 20.34 13.96 247.7
-12 6 0 353.22 37.27 14.20 65.9
-11 6 0 5278.66 545.65 72.82 172.7
-10 6 0 1273.07 82.83 40.73 223.4
-9 6 0 6614.19 490.84 84.27 42.4
-8 6 0 550.25 39.28 26.16 340.1
-7 6 0 15374.98 1152.24 148.09 349.4
-6 6 0 11695.75 973.42 107.09 123.8
-5 6 0 3713.49 224.46 80.44 91.1
-4 6 0 67686.13 4029.56 266.49 52.6
-3 6 0 24407.03 3841.74 117.87 275.6
-2 6 0 89809.84 5343.55 312.06 55.8
-1 6 0 3908.08 433.25 36.74 94.7
0 6 0 32650.29 2128.25 223.08 356.5
1 6 0 17537.49 1041.86 133.71 99.8
2 6 0 58254.96 3796.51 224.30 304.1
3 6 0 12109.82 1894.11 89.96 180.9
4 6 0 10737.73 640.21 116.73 106.2
5 6 0 20967.15 2108.05 186.69 286.7
6 6 0 14462.92 861.14 118.64 272.1
7 6 0 24531.45 1631.88 150.22 276.9
9 6 0 11879.94 773.04 91.79 163.6
10 6 0 1576.94 232.86 38.72 21.8
12 6 0 6917.28 715.33 92.42 153.5
13 6 0 15.79 16.30 6.78 130.3
14 6 0 597.21 62.87 20.55 197.8
-22 7 0 71.23 45.35 7.55 237.8
-21 7 0 83.22 19.63 8.73 25.3
-20 7 0 281.32 28.41 16.89 251.0
-19 7 0 208.54 62.46 15.28 303.2
-18 7 0 217.31 69.98 17.22 7.0
-17 7 0 37.54 11.74 6.65 314.3
-16 7 0 18.44 6.34 5.80 138.3
-15 7 0 824.71 73.16 29.59 74.1
-14 7 0 319.25 35.17 18.22 344.2
-13 7 0 4436.34 409.19 60.10 202.3
-12 7 0 1166.68 78.81 31.92 10.5
-11 7 0 942.72 101.00 33.73 113.9
-10 7 0 889.37 126.88 32.03 126.1
-9 7 0 598.37 73.05 24.39 101.1
-8 7 0 2070.16 339.21 33.79 270.7
-7 7 0 1294.26 379.22 51.30 209.3
-6 7 0 8435.90 897.83 90.74 31.3
-5 7 0 8707.72 521.27 73.77 245.4
-4 7 0 2151.17 132.23 49.87 158.1
-3 7 0 1257.03 133.23 34.03 60.1
-2 7 0 21564.10 1354.43 94.13 40.2
-1 7 0 50630.56 3010.78 204.92 358.0
0 7 0 28256.81 1843.80 127.77 180.8
1 7 0 9011.64 538.27 58.48 118.6
2 7 0 118522.33 7040.75 293.33 141.1
3 7 0 2591.67 192.41 30.75 134.7
4 7 0 45931.52 2727.25 175.17 335.7
5 7 0 4656.81 789.44 75.05 55.3
6 7 0 9391.65 1088.49 115.64 116.8
7 7 0 31612.91 3652.88 201.24 30.5
8 7 0 19296.05 1148.39 137.10 146.2
9 7 0 38044.45 2768.94 196.45 351.8
10 7 0 2651.88 275.47 63.29 60.2
11 7 0 3910.02 572.92 64.22 171.6
12 7 0 3048.33 315.66 48.78 285.2
13 7 0 428.74 48.96 21.45 255.1
14 7 0 59.09 16.42 8.73 58.2
-23 8 0 59.98 53.19 6.62 232.2
-22 8 0 57.30 9.41 4.14 349.7
-21 8 0 52.18 9.16 5.81 222.8
-20 8 0 139.18 16.40 10.17 253.5
-19 8 0 1507.91 107.47 33.80 89.5
-18 8 0 521.57 73.57 23.05 321.2
-17 8 0 317.52 44.71 18.15 322.7
-16 8 0 168.72 20.52 16.57 108.5
-15 8 0 1506.72 102.63 34.38 283.6
-14 8 0 443.66 45.00 21.39 133.2
-13 8 0 821.27 59.92 30.82 12.2
-12 8 0 1290.85 168.99 37.21 122.2
-11 8 0 1042.90 111.56 40.53 297.5
-10 8 0 3006.18 186.64 62.48 241.3
-9 8 0 1156.79 77.33 35.92 119.1
-8 8 0 3021.12 186.35 63.40 234.1
-7 8 0 3394.60 399.73 80.53 199.1
-6 8 0 6312.04 461.75 66.72 56.8
-5 8 0 712.46 48.42 19.87 36.4
-4 8 0 5266.06 368.82 74.27 102.2
-3 8 0 23136.12 1671.13 121.80 16.5
-2 8 0 16967.07 1012.39 122.47 270.6
-1 8 0 9005.38 539.48 99.60 25.2
0 8 0 44797.06 2666.06 160.58 203.7
1 8 0 22780.27 1352.60 177.86 271.7
2 8 0 61369.21 3653.53 207.60 37.6
3 8 0 6540.42 390.07 69.41 100.4
5 8 0 22917.68 1361.87 101.08 184.5
7 8 0 18960.20 1128.66 152.21 301.2
8 8 0 17186.03 1300.92 149.33 130.1
9 8 0 3960.95 411.10 48.32 82.4
10 8 0 12990.85 1343.11 110.00 207.2
11 8 0 8073.20 481.00 109.45 322.0
12 8 0 276.89 39.38 17.18 11.3
13 8 0 104.80 16.07 11.98 1.4
14 8 0 1556.29 162.45 40.94 137.2
15 8 0 424.86 45.98 19.09 57.3
16 8 0 1247.65 129.93 36.65 7.5
17 8 0 60.23 14.14 8.95 174.8
-22 9 0 113.48 13.78 9.21 318.5
-21 9 0 7.39 8.07 1.58 206.7
-20 9 0 12.68 6.60 4.46 123.7
-19 9 0 245.10 91.30 12.86 206.5
-18 9 0 104.25 29.63 9.02 333.7
-17 9 0 894.19 69.39 31.61 94.3
-16 9 0 628.15 53.12 23.49 228.4
-15 9 0 686.71 66.04 28.51 38.2
-14 9 0 808.51 61.79 26.08 257.2
-13 9 0 499.86 66.11 21.39 156.2
-12 9 0 130.07 21.55 11.00 292.5
-11 9 0 1185.90 126.75 37.54 15.5
-10 9 0 15.04 10.02 5.71 165.3
-9 9 0 998.82 69.33 31.82 224.9
-8 9 0 836.84 66.53 33.47 252.0
-7 9 0 2311.43 274.90 53.47 249.8
-6 9 0 6759.72 447.96 73.73 80.9
-5 9 0 749.95 51.77 22.53 246.6
-4 9 0 5395.08 905.89 77.63 55.2
-3 9 0 30545.40 1817.84 170.47 246.2
-2 9 0 4341.27 263.08 60.49 132.4
-1 9 0 20305.20 1210.58 137.08 165.8
0 9 0 11404.32 681.39 87.09 85.6
1 9 0 4337.54 261.81 50.87 244.4
2 9 0 103187.13 6125.31 279.58 172.2
3 9 0 41019.06 2664.93 157.58 41.8
4 9 0 17022.53 1015.25 98.88 35.6
5 9 0 11248.83 668.46 115.47 81.6
6 9 0 18127.73 1417.79 84.73 22.6
7 9 0 8150.34 582.60 83.99 179.0
8 9 0 2297.78 170.45 46.68 342.6
9 9 0 6499.43 388.42 81.01 112.5
10 9 0 6485.76 490.40 87.57 7.0
11 9 0 768.78 92.62 34.43 312.3
12 9 0 461.09 50.56 22.43 101.2
13 9 0 8030.58 829.17 88.86 337.9
14 9 0 154.24 36.13 13.64 199.8
15 9 0 4828.33 638.58 58.17 23.4
16 9 0 1470.53 152.84 39.50 144.0
17 9 0 1629.69 171.23 40.00 227.4
18 9 0 789.47 82.87 25.68 120.4
-22 10 0 57.77 9.08 9.64 46.5
-21 10 0 48.58 18.98 9.47 52.8
-20 10 0 149.44 18.87 11.70 7.5
-19 10 0 158.74 90.07 7.06 150.3
-18 10 0 722.44 61.71 28.69 188.2
-17 10 0 513.23 52.84 23.82 110.1
-16 10 0 795.23 63.80 27.29 307.4
-15 10 0 247.35 39.68 16.82 201.1
-14 10 0 2294.39 241.47 54.78 339.9
-13 10 0 435.30 67.46 18.71 113.8
-12 10 0 728.27 56.70 27.78 289.5
-9 10 0 1993.07 128.08 42.38 278.2
-8 10 0 448.56 42.82 21.59 10.6
-7 10 0 1990.17 181.39 40.84 164.5
-6 10 0 4001.33 269.80 61.01 35.2
-5 10 0 11647.98 698.50 109.89 32.1
-4 10 0 4402.58 268.13 78.46 242.3
-3 10 0 10282.09 615.83 104.96 21.7
-2 10 0 6074.85 448.18 73.68 309.3
-1 10 0 3863.04 416.32 84.14 29.9
0 10 0 2911.07 176.94 46.02 305.9
1 10 0 21534.34 1406.81 150.43 288.9
2 10 0 1230.74 362.50 51.52 318.3
3 10 0 12256.70 1718.91 102.63 145.5
4 10 0 101016.50 6001.91 289.30 310.7
5 10 0 19674.22 1170.14 149.74 103.0
6 10 0 7169.40 991.25 111.89 141.2
7 10 0 782.85 84.90 38.33 3.6
8 10 0 5403.05 560.25 70.28 302.2
9 10 0 184.62 47.93 16.30 69.5
10 10 0 4555.22 300.30 65.66 354.3
11 10 0 448.98 49.95 20.75 131.7
12 10 0 208.32 23.84 18.57 47.8
13 10 0 1841.75 191.75 49.03 97.4
15 10 0 591.68 67.66 25.48 7.7
16 10 0 572.07 61.51 19.22 270.7
17 10 0 1010.58 106.38 26.90 260.4
18 10 0 226.45 30.60 15.74 24.1
20 10 0 1064.30 110.67 36.00 210.7
-21 11 0 217.17 25.27 12.29 156.8
-20 11 0 84.67 14.24 7.35 68.0
-19 11 0 110.66 17.34 12.09 229.1
-18 11 0 13.10 13.09 6.09 81.2
-17 11 0 95.80 18.39 10.56 297.9
-15 11 0 199.25 51.03 12.75 318.7
-14 11 0 385.98 39.49 18.17 77.0
-13 11 0 608.45 61.40 26.28 341.8
-12 11 0 735.36 58.80 32.54 243.3
-11 11 0 1036.89 111.93 31.26 135.2
-10 11 0 132.35 39.83 10.69 82.0
-9 11 0 3051.88 192.21 54.90 102.8
-8 11 0 2980.85 186.85 48.11 21.7
-7 11 0 691.90 91.96 24.03 298.7
-6 11 0 4722.99 318.17 72.60 187.0
-5 11 0 4100.89 252.15 64.21 55.6
-4 11 0 11023.29 660.63 100.47 17.3
-3 11 0 3736.66 228.71 66.20 51.4
-2 11 0 1511.39 160.18 27.71 273.1
-1 11 0 3128.54 191.46 56.53 128.6
0 11 0 3037.31 218.12 38.96 334.3
1 11 0 6121.26 404.78 73.37 155.1
3 11 0 5361.84 612.86 86.37 149.9
4 11 0 3853.86 311.83 63.42 182.4
5 11 0 3005.88 616.29 37.57 67.9
6 11 0 4799.26 287.90 67.93 123.8
7 11 0 19592.79 1167.33 134.49 209.7
8 11 0 6344.46 657.92 82.60 245.6
9 11 0 5142.73 308.44 71.21 10.6
11 11 0 1970.45 388.48 39.23 127.1
12 11 0 3691.79 251.80 61.37 326.9
13 11 0 1990.47 120.89 50.39 151.0
14 11 0 3114.05 186.42 55.15 14.8
15 11 0 121.94 16.65 12.91 89.1
16 11 0 223.99 26.43 13.87 160.1
20 11 0 77.50 11.07 8.11 102.3
21 11 0 131.55 22.04 11.27 336.2
-20 12 0 279.52 37.36 16.38 252.0
-19 12 0 117.43 17.53 12.63 52.9
-18 12 0 222.59 42.09 17.96 188.1
-17 12 0 343.76 46.93 19.55 319.3
-16 12 0 112.75 26.60 12.27 17.5
-15 12 0 216.97 27.29 15.25 249.1
-14 12 0 165.62 44.97 16.05 258.9
-13 12 0 834.12 78.27 32.04 34.6
-12 12 0 119.79 17.79 10.26 19.5
-11 12 0 19.03 10.93 5.84 82.8
-10 12 0 347.03 33.63 15.37 172.7
-9 12 0 616.51 49.59 27.07 278.1
-8 12 0 25.42 16.62 7.13 62.5
-7 12 0 2920.33 184.63 64.14 121.4
-6 12 0 745.87 58.82 30.71 62.6
-5 12 0 2327.77 147.77 50.23 187.8
-4 12 0 3216.74 199.28 43.30 358.8
-3 12 0 16712.25 999.14 128.91 302.1
-2 12 0 2776.37 290.61 53.00 73.6
-1 12 0 2747.85 170.22 47.40 263.6
0 12 0 5879.75 611.00 72.59 289.6
1 12 0 23685.57 1827.92 145.40 209.6
2 12 0 8452.79 507.83 75.04 60.2
3 12 0 956.16 70.01 25.35 33.1
4 12 0 7579.43 455.25 102.83 10.0
5 12 0 12607.30 752.36 104.10 330.6
6 12 0 2368.23 267.14 45.16 63.0
8 12 0 3662.99 381.31 79.20 204.7
9 12 0 7117.26 426.62 83.58 260.8
10 12 0 1770.22 121.71 50.48 97.1
11 12 0 332.02 53.79 21.83 192.8
12 12 0 450.29 159.90 24.73 266.8
13 12 0 315.89 24.28 17.32 299.9
14 12 0 133.62 18.67 11.08 241.6
15 12 0 374.83 68.16 23.54 174.5
16 12 0 35.98 17.39 6.79 139.0
17 12 0 20.69 17.95 8.61 234.6
20 12 0 83.32 19.65 7.78 312.3
22 12 0 1379.12 203.25 32.70 126.4
-20 13 0 28.92 16.27 5.53 245.4
-19 13 0 30.79 15.28 8.27 20.8
-18 13 0 389.25 51.36 20.18 8.8
-17 13 0 298.95 37.58 16.54 335.3
-16 13 0 12.29 35.92 7.81 205.3
-15 13 0 19.01 24.42 0.21 116.8
-14 13 0 860.58 89.94 30.17 139.3
-12 13 0 84.78 17.72 8.79 160.9
-11 13 0 401.31 38.77 17.95 159.9
-10 13 0 132.60 43.94 15.55 24.4
-9 13 0 2127.25 139.63 50.56 248.1
-8 13 0 399.56 37.10 21.43 74.2
-7 13 0 1028.04 85.31 40.83 74.0
-6 13 0 319.55 65.38 13.66 174.3
-5 13 0 3760.71 258.14 70.69 192.6
-4 13 0 5064.82 335.66 65.44 41.6
-3 13 0 3772.22 232.92 52.70 233.8
-2 13 0 3595.26 375.77 47.21 242.8
-1 13 0 2706.85 185.94 50.49 55.4
0 13 0 6974.47 418.74 82.51 261.2
1 13 0 8030.08 482.20 70.52 105.5
2 13 0 1796.18 114.09 51.90 98.8
3 13 0 1886.50 136.42 38.94 341.2
4 13 0 2029.64 127.06 54.08 133.8
5 13 0 3426.92 397.45 63.11 134.3
6 13 0 4371.02 264.83 48.74 189.8
7 13 0 2667.61 164.12 58.79 85.3
8 13 0 7093.27 736.28 83.37 340.6
9 13 0 2183.25 189.07 45.93 5.0
10 13 0 2727.31 184.01 49.87 30.3
11 13 0 7281.32 784.73 70.75 243.9
12 13 0 1879.42 129.96 52.12 139.1
13 13 0 886.55 59.59 31.54 252.2
14 13 0 0.00 22.56 10.77 342.8
15 13 0 1286.71 213.78 38.63 179.1
16 13 0 1944.07 154.54 48.99 312.4
17 13 0 415.80 76.28 18.35 157.0
18 13 0 661.43 72.18 23.37 319.3
-19 14 0 17.75 13.77 4.87 264.9
-18 14 0 110.23 51.71 11.06 92.2
-17 14 0 15.92 10.27 4.70 45.6
-16 14 0 552.16 58.31 25.55 27.5
-15 14 0 247.45 30.64 18.63 207.6
-14 14 0 640.54 60.21 28.18 42.5
-13 14 0 1099.94 98.35 33.37 267.2
-12 14 0 178.53 29.13 11.79 99.8
-11 14 0 80.65 17.12 9.96 277.3
-10 14 0 673.76 90.77 31.27 185.6
-9 14 0 372.04 38.33 21.35 235.0
-8 14 0 1592.45 111.64 43.47 256.0
-7 14 0 1713.62 188.23 41.61 87.6
-6 14 0 877.16 66.14 36.50 270.1
-5 14 0 6083.43 410.91 84.22 113.5
-4 14 0 1374.78 130.71 39.62 299.7
-3 14 0 6921.14 421.73 75.57 8.7
-2 14 0 13046.17 1351.17 113.56 159.5
-1 14 0 417.97 36.10 17.52 217.4
0 14 0 6789.04 440.96 76.55 199.5
1 14 0 21031.36 1257.01 137.23 44.3
3 14 0 11242.83 674.23 92.58 347.7
4 14 0 7104.58 470.01 78.48 228.0
5 14 0 14979.64 895.31 118.48 47.0
6 14 0 1665.88 110.10 40.62 21.5
7 14 0 1892.39 131.11 38.06 250.6
8 14 0 75.57 17.07 9.36 124.1
10 14 0 462.10 85.69 15.61 112.9
11 14 0 48.40 27.51 9.94 23.8
12 14 0 1098.74 81.83 38.24 87.3
13 14 0 199.65 59.84 15.46 93.7
14 14 0 1224.41 80.44 36.79 313.6
15 14 0 441.91 34.73 22.20 130.0
16 14 0 52.51 16.04 9.64 10.8
17 14 0 1231.44 139.71 26.45 127.5
18 14 0 5.00 6.96 4.95 356.1
19 14 0 205.46 27.41 15.89 62.7
23 14 0 5.16 5.53 2.76 70.9
24 14 0 75.29 15.36 8.71 146.0
-19 15 0 0.00 32.33 4.85 47.4
-18 15 0 53.11 48.09 6.90 219.1
-17 15 0 38.14 14.82 4.11 196.1
-16 15 0 53.05 24.73 12.59 99.8
-14 15 0 121.40 35.98 11.27 344.8
-13 15 0 67.37 30.00 6.67 255.6
-12 15 0 108.06 25.39 7.75 0.6
-11 15 0 624.45 58.76 24.87 129.7
-10 15 0 96.13 18.71 13.02 191.9
-9 15 0 92.87 18.56 7.42 88.2
-8 15 0 308.98 36.99 18.31 58.7
-6 15 0 1438.82 101.76 38.84 186.8
-5 15 0 1137.45 92.92 39.71 185.4
-4 15 0 1416.13 97.74 33.21 286.9
-3 15 0 1103.48 78.66 28.78 41.3
-2 15 0 350.83 44.25 22.16 45.6
-1 15 0 1350.23 191.65 41.11 272.7
0 15 0 1350.78 91.01 34.71 129.9
1 15 0 2155.09 137.00 44.64 353.9
2 15 0 5161.93 513.91 75.12 157.9
3 15 0 983.08 67.94 33.55 14.3
4 15 0 8096.06 772.69 105.95 75.7
5 15 0 869.05 64.06 25.51 213.8
7 15 0 412.19 38.27 22.88 140.9
8 15 0 4729.65 492.10 71.51 160.1
9 15 0 4917.55 486.89 70.70 6.9
10 15 0 619.86 68.66 28.73 175.6
11 15 0 656.43 47.64 27.54 231.5
12 15 0 2928.22 181.98 51.77 314.9
13 15 0 825.66 57.73 30.92 167.2
14 15 0 414.31 34.85 18.96 246.6
15 15 0 274.75 26.23 16.84 113.3
16 15 0 617.42 135.89 26.32 283.7
17 15 0 1300.50 164.74 32.90 53.2
18 15 0 1623.91 203.61 43.22 167.2
19 15 0 629.77 70.73 24.91 320.4
20 15 0 47.50 10.70 6.47 264.0
21 15 0 130.22 22.63 11.86 60.7
-18 16 0 118.89 20.67 9.61 49.0
-17 16 0 340.76 58.54 17.95 219.0
-16 16 0 360.32 49.54 20.83 341.5
-15 16 0 146.79 23.99 11.58 130.9
-14 16 0 608.25 96.44 26.42 288.8
-13 16 0 226.01 57.26 15.31 74.0
-12 16 0 46.88 31.67 10.49 236.8
-11 16 0 1415.32 257.47 38.74 356.7
-10 16 0 675.54 77.48 26.67 170.6
-9 16 0 516.00 58.76 21.61 127.6
-8 16 0 981.02 87.64 33.10 337.3
-7 16 0 836.00 67.54 31.35 337.7
-6 16 0 70.84 17.35 10.68 12.8
-5 16 0 287.40 31.30 13.20 317.7
-4 16 0 243.13 28.48 19.69 49.6
-3 16 0 3830.63 240.97 62.96 302.3
-2 16 0 180.51 29.83 12.23 353.3
-1 16 0 395.97 35.79 20.27 113.3
0 16 0 334.57 31.58 17.81 107.9
1 16 0 3254.33 203.92 50.95 239.9
2 16 0 962.31 77.22 31.09 71.4
3 16 0 788.07 162.66 25.79 106.8
5 16 0 1842.26 224.93 48.37 202.1
6 16 0 737.47 53.82 27.62 335.4
7 16 0 7459.52 450.98 76.51 128.5
8 16 0 3277.67 343.28 52.70 355.4
9 16 0 685.14 132.99 25.68 164.4
10 16 0 1258.82 83.58 32.38 347.7
11 16 0 555.92 41.91 24.63 97.0
12 16 0 1299.95 87.03 38.07 308.3
13 16 0 4012.89 417.04 60.80 17.1
14 16 0 680.49 52.37 30.60 187.3
15 16 0 402.97 49.20 23.69 286.7
16 16 0 475.74 53.55 19.16 152.0
17 16 0 333.06 57.76 20.59 237.3
18 16 0 556.20 121.82 25.35 323.3
19 16 0 82.33 11.04 10.21 195.0
24 16 0 43.29 15.57 7.03 340.8
26 16 0 35.82 9.20 4.95 109.1
-17 17 0 10.11 24.03 0.47 340.8
-16 17 0 149.03 24.75 11.71 292.5
-15 17 0 100.40 43.12 10.44 12.3
-14 17 0 84.76 38.91 11.60 162.2
-13 17 0 108.76 38.62 11.35 61.9
-12 17 0 277.07 162.42 24.13 6.7
-11 17 0 74.89 22.13 10.24 270.4
-10 17 0 1345.84 147.00 35.57 90.9
-9 17 0 294.39 53.83 20.62 212.1
-8 17 0 345.96 39.86 21.18 194.2
-7 17 0 1463.54 157.76 38.98 29.7
-6 17 0 1625.58 486.50 41.22 95.9
-5 17 0 261.12 30.31 19.88 310.4
-4 17 0 296.35 39.26 18.22 137.6
-2 17 0 101.82 21.19 10.15 343.8
-1 17 0 213.29 25.30 15.99 50.4
0 17 0 2226.02 145.46 49.95 12.5
1 17 0 240.60 58.10 20.80 282.2
2 17 0 549.69 59.49 23.97 217.3
3 17 0 2797.57 306.39 43.82 49.8
4 17 0 4644.92 313.18 67.51 213.9
5 17 0 506.95 133.70 20.61 252.3
6 17 0 665.00 135.29 31.38 252.7
7 17 0 3241.25 200.17 54.79 80.2
8 17 0 725.98 81.09 27.12 277.7
9 17 0 2575.43 160.95 47.28 53.2
10 17 0 2112.92 134.74 47.73 21.9
11 17 0 665.27 126.15 27.54 245.6
13 17 0 1033.38 73.19 29.55 191.5
14 17 0 59.20 12.60 6.88 18.0
15 17 0 118.97 56.92 11.73 37.7
16 17 0 176.55 23.62 12.11 292.1
17 17 0 257.69 51.35 15.81 53.0
18 17 0 48.63 20.91 6.34 107.8
19 17 0 4.42 9.42 6.03 267.8
24 17 0 9.92 8.13 3.87 130.7
26 17 0 24.41 6.33 3.76 62.4
27 17 0 38.11 8.75 5.02 213.2
-17 18 0 71.04 33.46 7.75 95.4
-16 18 0 89.32 22.37 7.39 303.1
-15 18 0 46.46 35.34 7.73 22.5
-14 18 0 93.06 29.11 11.75 199.9
-13 18 0 33.40 31.98 3.81 339.6
-12 18 0 0.00 97.82 5.13 60.2
-11 18 0 11.10 74.76 6.70 70.2
-10 18 0 82.91 19.45 7.02 9.4
-9 18 0 227.62 32.09 16.18 222.4
-8 18 0 197.41 44.67 13.40 276.4
-7 18 0 46.63 23.20 9.48 289.0
-6 18 0 228.05 41.38 15.78 4.7
-5 18 0 229.41 54.19 17.39 151.6
-4 18 0 2023.09 195.13 46.91 35.4
-3 18 0 43.15 16.12 5.57 44.6
-2 18 0 599.85 70.22 19.73 164.3
-1 18 0 5122.71 535.62 65.63 170.6
0 18 0 982.71 203.30 24.44 26.8
1 18 0 480.41 121.64 20.42 142.0
2 18 0 2970.54 228.08 47.22 230.6
3 18 0 1321.26 91.45 29.42 25.2
4 18 0 1075.16 120.27 38.01 352.9
5 18 0 5306.23 377.15 68.08 191.0
6 18 0 1022.64 93.69 25.88 105.3
8 18 0 752.61 55.94 20.37 229.7
9 18 0 2578.49 163.65 39.86 78.9
10 18 0 500.53 40.30 27.43 201.9
11 18 0 112.96 46.18 15.85 244.3
12 18 0 2500.66 159.96 46.19 95.2
13 18 0 484.03 58.67 25.18 346.2
14 18 0 1361.99 202.93 35.98 227.3
15 18 0 710.02 57.39 24.03 102.7
16 18 0 214.39 28.29 15.28 136.9
17 18 0 169.98 50.90 14.91 208.1
18 18 0 470.57 47.84 20.82 347.1
19 18 0 76.10 23.80 9.88 201.4
20 18 0 97.19 27.07 10.57 87.5
23 18 0 55.41 31.86 7.19 188.7
26 18 0 22.80 12.22 4.87 328.1
27 18 0 52.36 8.72 3.85 101.9
-16 19 0 20.16 20.56 2.44 81.3
-15 19 0 32.22 24.88 5.62 310.8
-14 19 0 249.22 36.74 11.14 92.7
-13 19 0 437.49 79.27 21.28 259.1
-12 19 0 101.12 48.68 7.10 131.9
-11 19 0 173.37 27.05 14.91 342.0
-10 19 0 53.23 17.81 8.27 117.4
-9 19 0 267.50 66.53 20.08 37.3
-8 19 0 249.00 38.31 16.12 309.9
-7 19 0 119.88 26.72 10.00 312.0
-6 19 0 156.57 26.15 14.66 159.1
-5 19 0 511.22 51.49 21.31 218.2
-4 19 0 155.93 36.96 15.12 65.2
-3 19 0 1687.47 123.11 39.55 194.7
-2 19 0 364.77 66.95 19.70 64.4
-1 19 0 1238.46 145.64 32.12 207.1
0 19 0 383.54 37.72 17.12 335.0
1 19 0 968.60 74.45 25.69 98.4
2 19 0 365.27 36.21 18.75 7.7
3 19 0 2002.22 131.47 34.46 7.4
4 19 0 295.73 33.77 18.69 176.4
5 19 0 3159.44 199.48 44.56 127.5
6 19 0 89.64 27.27 7.60 342.4
7 19 0 237.51 26.25 16.08 309.7
8 19 0 1151.21 127.14 35.13 166.7
10 19 0 1273.33 88.67 34.41 275.6
11 19 0 199.99 48.36 11.37 321.0
12 19 0 329.71 31.16 16.55 273.5
13 19 0 868.10 151.59 26.98 230.0
14 19 0 1070.89 101.72 35.94 73.2
15 19 0 749.73 82.86 27.13 283.9
16 19 0 39.01 14.99 6.78 194.3
17 19 0 151.90 34.12 10.80 257.5
18 19 0 209.70 44.17 13.81 240.5
19 19 0 122.59 35.07 12.33 172.1
20 19 0 0.00 32.45 4.35 210.0
21 19 0 21.71 19.93 5.38 53.2
23 19 0 10.81 8.09 4.25 139.4
24 19 0 7.44 7.35 2.59 68.0
26 19 0 7.75 20.83 1.67 10.3
27 19 0 38.34 8.59 4.45 123.7
-15 20 0 55.85 39.45 6.86 25.1
-14 20 0 150.60 29.25 11.35 118.3
-13 20 0 55.21 19.12 9.96 322.4
-12 20 0 114.50 37.71 11.80 315.8
-11 20 0 312.49 51.42 17.41 233.1
-10 20 0 193.05 39.09 11.19 2.6
-9 20 0 12.75 22.70 4.92 119.1
-8 20 0 109.53 30.10 12.81 106.7
-7 20 0 506.59 53.95 21.34 307.2
-6 20 0 32.73 31.33 2.47 57.1
-5 20 0 381.00 58.01 19.36 234.9
-4 20 0 1751.36 161.67 40.37 256.0
-3 20 0 1442.28 125.52 37.44 28.2
-1 20 0 294.20 44.45 15.48 311.3
0 20 0 2398.94 256.92 41.07 154.3
1 20 0 508.26 181.65 14.04 68.6
2 20 0 421.26 40.79 18.65 340.8
3 20 0 2255.21 176.70 39.11 322.4
4 20 0 464.76 41.63 17.90 164.9
5 20 0 1421.68 112.34 36.38 306.5
6 20 0 1353.61 209.50 35.76 101.0
7 20 0 559.03 65.42 19.80 41.0
8 20 0 230.68 26.54 15.62 233.6
9 20 0 1101.13 80.19 31.79 46.5
10 20 0 77.76 15.42 7.39 248.6
11 20 0 308.86 91.54 16.24 77.6
12 20 0 122.75 24.55 13.58 60.6
13 20 0 211.30 29.12 9.90 287.8
14 20 0 4.06 12.70 3.78 355.2
15 20 0 117.90 18.31 11.34 244.4
16 20 0 313.17 37.06 14.57 39.1
17 20 0 8.71 19.86 4.58 38.9
19 20 0 107.87 23.05 11.33 47.9
21 20 0 0.00 33.76 6.79 127.9
23 20 0 7.10 22.12 3.47 322.2
24 20 0 14.13 9.08 3.20 2.9
26 20 0 53.30 11.28 6.20 102.4
27 20 0 24.90 11.28 3.87 46.6
-14 21 0 103.85 24.93 5.90 192.5
-13 21 0 96.40 36.33 9.38 83.8
-12 21 0 42.87 19.58 7.18 349.7
-11 21 0 330.56 102.01 17.53 47.2
-10 21 0 205.43 174.45 18.53 275.4
-9 21 0 44.66 17.36 5.49 219.2
-8 21 0 481.80 62.11 22.45 45.2
-7 21 0 552.28 60.39 26.21 198.9
-6 21 0 251.91 98.12 21.72 326.7
-5 21 0 349.21 60.53 23.15 54.8
-4 21 0 495.86 54.00 19.40 242.1
-3 21 0 18.09 34.48 5.71 335.0
-2 21 0 576.24 69.05 19.97 95.5
-1 21 0 309.55 36.32 17.52 23.6
0 21 0 1006.86 81.43 32.02 29.2
1 21 0 2270.40 154.42 43.37 222.2
2 21 0 1036.24 263.34 29.37 133.9
3 21 0 584.12 65.93 21.47 329.0
4 21 0 996.52 106.22 24.24 97.6
5 21 0 79.36 49.10 7.45 308.6
6 21 0 1236.55 102.80 30.51 258.4
7 21 0 748.60 124.13 25.02 128.5
8 21 0 564.13 49.25 26.87 20.9
9 21 0 177.00 34.53 13.35 202.0
10 21 0 263.73 33.96 19.41 67.7
11 21 0 654.65 64.56 24.05 179.9
12 21 0 183.09 25.95 12.96 335.3
13 21 0 387.42 103.45 20.87 16.1
15 21 0 53.27 13.82 8.74 35.7
16 21 0 486.42 70.29 20.56 291.9
17 21 0 200.66 55.16 17.85 172.6
18 21 0 323.88 199.27 21.72 60.8
19 21 0 439.14 182.67 23.74 258.9
20 21 0 73.86 25.78 9.17 309.6
21 21 0 7.64 15.18 6.01 347.8
23 21 0 106.51 19.65 10.45 85.8
25 21 0 1.75 8.09 2.79 275.4
26 21 0 9.17 25.54 1.45 158.5
-13 22 0 63.03 28.82 6.74 118.9
-11 22 0 0.00 24.84 2.05 333.4
-10 22 0 581.62 125.32 20.82 123.6
-9 22 0 139.27 27.57 11.81 330.1
-8 22 0 391.23 97.07 24.87 254.1
-7 22 0 381.69 49.20 20.32 60.0
-6 22 0 547.36 79.95 23.57 288.3
-5 22 0 426.72 48.92 18.88 289.3
-4 22 0 394.65 128.01 22.97 233.5
-3 22 0 289.50 44.90 14.18 84.2
-2 22 0 88.00 23.46 10.32 154.1
-1 22 0 838.25 76.41 30.65 191.8
1 22 0 1074.25 87.00 28.62 17.6
2 22 0 379.94 40.89 15.27 126.9
3 22 0 971.47 100.03 27.93 211.5
4 22 0 748.91 71.41 24.43 276.0
5 22 0 520.93 87.04 22.10 68.4
7 22 0 67.07 23.24 7.39 150.6
8 22 0 1437.04 148.28 31.59 305.1
9 22 0 967.96 102.98 28.20 135.6
10 22 0 41.00 14.73 4.78 139.9
11 22 0 37.72 14.74 4.88 88.8
12 22 0 812.30 144.04 28.13 55.5
13 22 0 271.23 38.38 15.44 14.2
14 22 0 21.83 25.01 7.84 235.7
15 22 0 393.15 158.61 22.61 328.9
16 22 0 299.89 72.14 20.55 195.5
17 22 0 27.10 25.58 5.05 122.9
18 22 0 127.53 103.27 14.11 268.7
19 22 0 56.22 22.32 8.10 99.5
20 22 0 61.12 24.30 5.57 147.3
23 22 0 0.00 8.32 2.34 222.5
24 22 0 53.02 21.07 7.15 152.9
25 22 0 23.43 10.92 0.85 83.9
26 22 0 36.73 25.50 6.38 292.4
-12 23 0 63.22 29.28 5.64 131.0
-11 23 0 64.53 22.66 8.01 75.6
-10 23 0 29.99 48.86 5.99 304.6
-9 23 0 12.13 28.68 4.45 151.1
-8 23 0 106.57 24.98 8.66 288.8
-7 23 0 334.63 44.17 16.89 24.6
-6 23 0 60.89 37.38 9.21 254.4
-5 23 0 39.68 53.78 10.60 79.8
-4 23 0 34.37 43.32 2.77 36.3
-3 23 0 581.92 84.55 23.16 258.8
-2 23 0 276.78 41.62 11.05 222.1
-1 23 0 709.60 68.51 21.28 170.1
0 23 0 331.99 41.69 14.57 327.9
1 23 0 261.08 34.52 16.32 163.0
2 23 0 213.81 45.58 14.99 156.1
3 23 0 4324.35 358.17 52.16 15.9
4 23 0 1594.32 117.92 28.77 180.2
5 23 0 286.54 45.53 14.62 213.7
6 23 0 66.19 22.20 3.14 10.3
7 23 0 168.91 29.17 11.49 127.9
8 23 0 123.56 46.93 7.63 303.1
9 23 0 210.30 32.62 9.95 234.1
10 23 0 567.52 52.22 22.09 325.9
11 23 0 1557.92 123.18 37.11 122.5
12 23 0 31.97 48.21 10.92 235.8
13 23 0 255.90 56.29 14.02 144.9
14 23 0 32.65 23.45 0.41 122.5
15 23 0 180.59 28.99 10.69 215.7
16 23 0 20.70 20.68 5.85 69.7
17 23 0 696.81 202.42 23.71 312.7
18 23 0 96.45 63.27 9.71 171.6
19 23 0 15.64 25.96 3.72 334.6
21 23 0 0.00 32.48 4.35 219.7
22 23 0 2.80 28.58 3.47 339.1
23 23 0 0.00 20.66 4.91 127.3
24 23 0 2.50 8.16 2.52 28.3
25 23 0 11.18 11.52 1.61 298.3
26 23 0 7.08 27.28 2.84 129.9
-11 24 0 0.00 20.75 2.00 335.5
-10 24 0 19.10 40.47 2.72 167.4
-9 24 0 70.81 22.60 5.30 81.2
-8 24 0 0.00 20.34 3.29 351.3
-7 24 0 72.24 21.93 5.64 312.9
-6 24 0 186.11 51.52 12.17 202.1
-5 24 0 122.10 26.70 11.28 21.3
-4 24 0 0.00 44.36 3.18 253.5
-3 24 0 9.35 24.89 3.31 52.2
-2 24 0 582.56 97.86 21.08 291.0
-1 24 0 121.77 42.37 9.09 175.0
0 24 0 584.72 119.88 20.69 211.8
1 24 0 43.76 29.25 4.73 138.6
2 24 0 1677.24 130.18 38.34 96.3
3 24 0 420.02 46.37 14.79 229.7
4 24 0 151.39 56.42 12.00 257.4
5 24 0 2413.38 167.24 34.11 87.7
6 24 0 41.38 24.38 4.04 206.2
7 24 0 151.37 29.19 12.95 209.1
8 24 0 38.78 17.09 1.56 349.5
9 24 0 447.39 46.55 20.39 64.8
10 24 0 55.45 17.96 6.27 115.1
11 24 0 216.32 57.86 10.94 279.3
12 24 0 68.50 19.22 6.63 285.6
13 24 0 55.16 27.04 5.91 55.9
14 24 0 1.15 12.54 1.88 198.2
16 24 0 27.76 40.37 6.13 1.5
17 24 0 63.70 72.48 15.37 328.0
18 24 0 11.56 67.36 11.09 140.8
19 24 0 31.01 66.00 12.57 281.6
20 24 0 57.07 30.49 6.35 79.8
21 24 0 28.46 53.50 6.75 61.7
22 24 0 7.85 20.86 3.53 43.4
23 24 0 58.63 23.42 5.64 257.7
24 24 0 0.00 10.03 1.79 224.5
-10 25 0 23.90 21.69 1.86 56.8
-9 25 0 111.37 27.56 9.37 210.9
-8 25 0 18.35 19.01 2.68 218.9
-7 25 0 196.10 37.14 11.71 70.8
-6 25 0 22.95 18.69 1.78 0.8
-5 25 0 0.91 25.59 2.58 267.2
-4 25 0 137.23 47.66 10.65 169.1
-3 25 0 122.48 25.27 11.41 13.0
-2 25 0 192.06 42.88 12.47 134.1
-1 25 0 33.22 30.57 5.13 107.5
0 25 0 190.22 33.10 13.89 257.6
1 25 0 167.10 30.13 10.56 304.1
2 25 0 208.11 32.15 10.96 135.2
3 25 0 382.10 46.45 18.00 105.5
4 25 0 252.87 49.98 11.66 181.9
5 25 0 25.71 22.52 5.77 178.2
6 25 0 551.26 57.75 23.29 5.5
7 25 0 451.19 49.36 19.00 151.5
8 25 0 63.62 24.21 6.08 222.4
9 25 0 425.88 56.12 23.68 348.0
10 25 0 62.46 21.20 8.85 296.7
11 25 0 111.20 29.47 8.85 199.4
12 25 0 155.47 97.42 17.00 103.4
13 25 0 253.13 74.13 13.95 292.6
14 25 0 0.00 13.85 3.17 135.7
16 25 0 75.03 24.25 5.21 97.8
17 25 0 46.77 68.77 8.46 92.4
18 25 0 0.00 70.79 7.94 326.4
19 25 0 0.00 17.07 0.53 119.6
20 25 0 238.51 101.80 12.99 186.6
21 25 0 0.00 66.30 7.48 334.1
22 25 0 31.32 44.72 7.08 108.6
23 25 0 43.22 14.32 4.38 311.0
24 25 0 0.00 10.27 1.78 333.1
25 25 0 2.92 45.99 3.37 219.1
-8 26 0 63.37 58.03 8.14 208.4
-7 26 0 25.59 21.84 5.07 281.3
-6 26 0 79.08 26.84 5.83 359.6
-5 26 0 214.69 37.88 15.44 118.6
-4 26 0 294.47 43.94 15.72 288.1
-3 26 0 68.21 27.02 10.49 211.4
-2 26 0 260.43 43.47 14.33 73.0
-1 26 0 0.00 19.72 4.70 215.3
0 26 0 263.11 110.87 16.88 37.7
1 26 0 76.49 26.63 11.50 271.4
2 26 0 125.91 28.39 12.82 351.6
3 26 0 527.89 58.79 23.31 175.1
4 26 0 39.59 35.49 1.74 199.3
5 26 0 258.15 54.60 11.17 39.4
6 26 0 173.04 69.39 13.67 161.1
7 26 0 1308.59 147.84 25.61 35.0
8 26 0 567.12 59.09 18.26 146.1
9 26 0 133.11 35.10 10.88 278.4
10 26 0 218.94 34.15 11.34 26.8
11 26 0 78.43 20.26 6.48 165.0
12 26 0 356.82 94.85 19.05 335.2
14 26 0 64.40 42.05 8.61 96.2
15 26 0 82.47 22.77 8.16 243.1
16 26 0 7.41 14.26 4.33 21.4
17 26 0 11.80 18.09 2.80 232.3
18 26 0 66.03 75.46 10.00 101.9
19 26 0 15.72 14.39 2.20 128.3
20 26 0 48.29 21.86 5.19 343.9
21 26 0 28.77 50.68 6.05 169.4
22 26 0 37.38 23.39 4.01 298.5
23 26 0 11.53 11.93 4.21 161.8
24 26 0 55.50 17.37 6.39 55.7
-6 27 0 10.80 35.95 1.21 137.0
-5 27 0 48.02 22.76 6.66 26.0
-4 27 0 66.35 48.72 6.67 180.7
-3 27 0 134.40 49.99 6.96 226.3
-2 27 0 258.29 43.24 15.79 53.6
-1 27 0 255.94 110.74 12.76 204.8
0 27 0 114.27 28.93 7.13 27.5
1 27 0 1.62 21.13 1.00 335.3
2 27 0 212.53 91.18 10.11 226.5
3 27 0 237.50 48.71 13.83 14.5
4 27 0 79.63 38.88 3.18 198.8
5 27 0 327.48 71.65 13.94 90.5
6 27 0 48.48 26.52 3.26 309.5
7 27 0 124.75 25.89 8.21 351.7
8 27 0 209.99 35.97 12.76 137.5
9 27 0 538.40 59.98 19.39 66.2
10 27 0 826.98 96.23 26.45 292.7
11 27 0 154.93 35.07 12.79 95.3
12 27 0 235.09 78.69 15.85 285.4
13 27 0 73.29 37.88 10.33 33.1
14 27 0 30.94 50.89 8.25 283.5
15 27 0 12.27 15.94 2.51 210.5
16 27 0 0.00 79.19 6.09 45.7
18 27 0 0.00 62.35 4.83 142.8
19 27 0 17.86 14.61 3.23 292.9
20 27 0 0.00 17.58 3.83 120.5
21 27 0 16.40 16.15 5.07 306.2
22 27 0 29.86 18.68 6.23 174.1
23 27 0 10.71 13.87 3.06 300.0
24 27 0 24.32 14.27 3.07 324.6
-7 28 0 0.00 33.19 1.25 110.1
-5 28 0 82.63 50.16 6.36 247.7
-4 28 0 126.27 33.41 10.82 106.2
-3 28 0 42.89 25.05 3.80 259.9
-2 28 0 200.13 39.57 11.21 310.2
-1 28 0 99.92 49.57 7.90 104.8
0 28 0 38.20 30.57 5.02 152.8
1 28 0 16.76 23.90 2.25 333.3
2 28 0 35.21 24.67 1.46 28.1
3 28 0 214.72 39.35 11.75 222.8
4 28 0 152.86 31.56 11.41 14.2
5 28 0 10.48 23.44 3.67 234.8
6 28 0 278.98 59.71 9.47 98.1
7 28 0 109.65 32.12 7.74 67.7
8 28 0 291.50 61.18 12.27 324.1
9 28 0 332.62 92.01 17.15 165.3
10 28 0 0.78 19.76 3.19 274.5
11 28 0 429.63 64.83 14.95 54.2
12 28 0 33.28 39.33 3.72 1.2
13 28 0 82.96 25.74 5.84 28.4
15 28 0 11.89 74.67 10.75 355.3
16 28 0 29.06 69.80 5.19 151.5
17 28 0 11.78 15.53 3.15 304.9
18 28 0 41.75 19.41 3.78 242.9
19 28 0 0.00 15.98 0.75 289.6
20 28 0 0.00 16.69 0.67 26.4
21 28 0 20.55 17.95 2.65 122.1
22 28 0 30.89 56.27 6.88 325.9
23 28 0 27.72 15.36 0.59 173.8
-5 29 0 41.64 25.35 6.66 18.8
-4 29 0 0.00 24.05 3.66 110.0
-3 29 0 40.11 27.23 6.88 231.3
-1 29 0 74.28 60.01 9.12 126.6
0 29 0 336.75 53.03 18.70 323.7
1 29 0 37.39 25.53 0.88 14.5
2 29 0 53.07 45.53 8.67 121.8
3 29 0 210.54 39.51 13.79 242.4
4 29 0 107.75 32.15 9.04 96.9
5 29 0 216.96 41.68 9.29 302.3
6 29 0 67.00 30.94 8.58 241.4
7 29 0 328.39 49.12 14.03 80.5
8 29 0 59.56 52.70 6.33 285.2
9 29 0 77.04 24.21 8.59 49.5
10 29 0 186.42 56.22 11.29 223.1
11 29 0 0.00 18.20 2.11 21.5
12 29 0 19.64 44.98 3.77 220.9
13 29 0 20.49 34.58 1.81 216.5
14 29 0 65.82 26.67 9.25 201.2
15 29 0 15.50 21.59 6.10 19.0
16 29 0 15.86 20.16 4.80 279.2
17 29 0 1.36 21.92 2.18 119.9
18 29 0 6.32 21.99 1.72 8.8
19 29 0 4.79 33.57 3.25 277.1
20 29 0 21.62 19.55 2.10 144.1
21 29 0 24.46 20.58 4.93 43.5
22 29 0 3.75 16.91 0.67 293.4
-4 30 0 38.09 26.62 6.97 98.7
-3 30 0 0.00 27.07 2.77 319.0
-2 30 0 116.28 58.10 4.52 4.0
-1 30 0 47.60 34.51 4.40 144.1
0 30 0 90.92 37.84 6.61 242.3
1 30 0 157.40 47.24 9.31 71.0
2 30 0 28.63 25.49 3.01 12.9
4 30 0 113.70 60.70 9.05 309.2
5 30 0 205.11 73.01 11.62 163.7
6 30 0 53.75 29.22 7.69 106.4
7 30 0 80.85 99.68 7.21 279.2
8 30 0 214.60 45.06 12.22 61.1
9 30 0 224.48 49.23 8.27 268.6
10 30 0 99.75 31.90 9.64 68.1
11 30 0 76.10 24.12 6.44 272.0
12 30 0 144.17 57.38 10.38 341.3
13 30 0 6.54 34.64 5.01 95.3
14 30 0 47.57 25.41 6.63 302.1
15 30 0 109.86 84.46 9.66 224.4
16 30 0 15.12 32.46 4.77 131.4
17 30 0 50.55 19.89 2.38 5.6
18 30 0 39.16 23.69 1.00 64.9
19 30 0 10.28 48.31 4.60 85.7
20 30 0 47.98 25.26 4.68 264.1
21 30 0 18.52 29.54 3.91 66.2
-2 31 0 0.00 28.08 1.91 162.0
0 31 0 0.00 60.58 3.66 322.0
1 31 0 17.88 36.20 3.17 317.5
2 31 0 50.27 40.35 6.77 97.3
3 31 0 0.00 29.23 1.16 299.3
4 31 0 11.69 52.15 3.80 7.3
5 31 0 44.26 49.89 3.77 238.3
6 31 0 22.70 28.25 3.92 103.7
7 31 0 91.86 33.90 7.72 256.5
8 31 0 57.09 57.84 5.81 103.3
9 31 0 5.93 22.55 1.25 152.6
10 31 0 18.93 24.43 2.29 185.3
11 31 0 32.87 23.83 3.23 220.1
12 31 0 7.25 47.95 3.60 228.0
13 31 0 85.23 45.50 9.13 96.6
14 31 0 59.15 29.64 9.02 339.2
15 31 0 7.56 21.85 3.37 257.3
16 31 0 61.67 41.26 6.23 261.2
17 31 0 0.00 28.82 3.47 84.9
18 31 0 39.68 26.99 5.01 204.4
19 31 0 0.00 20.08 3.11 134.6
0 32 0 145.86 42.48 5.20 25.7
1 32 0 0.00 26.01 2.58 274.3
3 32 0 24.70 28.60 6.18 232.4
4 32 0 56.38 37.05 2.15 15.3
5 32 0 0.00 47.05 3.11 59.9
6 32 0 120.45 34.98 7.78 295.8
7 32 0 89.33 35.03 6.57 217.5
8 32 0 0.00 26.21 2.52 62.2
9 32 0 0.00 25.20 2.07 236.1
10 32 0 73.41 30.90 3.62 305.1
11 32 0 15.17 22.47 3.45 195.7
12 32 0 0.00 57.27 2.72 300.7
13 32 0 26.51 29.60 6.30 35.4
14 32 0 84.86 31.90 5.59 208.5
15 32 0 18.66 37.88 6.91 138.5
16 32 0 36.93 26.01 7.80 28.5
17 32 0 15.22 31.79 1.77 295.0
18 32 0 60.88 26.51 4.06 204.6
19 32 0 7.06 22.48 0.32 320.0
3 33 0 11.71 28.55 1.05 312.0
4 33 0 35.92 31.24 6.00 355.0
5 33 0 0.00 27.98 1.35 101.8
6 33 0 6.84 30.45 3.96 341.1
7 33 0 3.74 30.76 2.26 293.0
8 33 0 55.64 29.20 3.59 286.6
9 33 0 0.00 23.28 3.83 303.4
10 33 0 65.74 28.73 2.48 89.2
11 33 0 40.74 41.96 6.81 149.4
12 33 0 0.00 51.56 4.83 332.6
13 33 0 0.00 24.01 2.70 289.7
14 33 0 17.35 24.88 6.05 164.6
15 33 0 0.00 22.27 1.53 79.1
16 33 0 0.00 22.33 2.67 233.8
17 33 0 14.92 23.64 1.87 185.8
6 34 0 40.87 33.65 5.68 46.6
7 34 0 8.22 37.47 2.65 359.2
8 34 0 5.35 29.44 2.45 178.7
9 34 0 9.54 27.75 1.83 8.2
10 34 0 0.00 26.81 1.34 340.6
12 34 0 55.68 62.25 2.65 147.6
13 34 0 25.73 28.65 3.68 68.7
14 34 0 11.99 26.67 2.23 36.7
-14 -34 1 24.21 26.75 1.70 299.7
-13 -34 1 4.21 33.19 3.38 66.0
-12 -34 1 77.95 78.14 1.16 74.9
-11 -34 1 10.45 31.64 4.10 323.7
-10 -34 1 26.60 28.61 0.60 295.5
-9 -34 1 47.96 29.69 2.92 160.1
-8 -34 1 0.00 33.37 0.64 152.0
-7 -34 1 0.00 57.05 1.61 130.2
-6 -34 1 44.98 38.33 4.37 99.7
-16 -33 1 37.94 26.09 1.23 107.8
-15 -33 1 0.00 24.91 1.65 74.8
-14 -33 1 26.08 33.40 4.17 93.2
-13 -33 1 33.02 26.36 3.77 338.8
-12 -33 1 0.00 55.25 1.81 250.1
-11 -33 1 36.07 27.74 2.70 121.7
-10 -33 1 6.99 46.81 1.47 117.2
-9 -33 1 56.27 37.06 2.30 297.5
-8 -33 1 34.23 32.78 5.16 253.2
-7 -33 1 32.95 31.83 4.26 143.2
-6 -33 1 108.17 41.70 6.13 238.5
-5 -33 1 0.00 53.34 1.02 204.1
-4 -33 1 65.38 38.70 8.85 96.8
-3 -33 1 15.65 33.85 3.22 220.3
-2 -33 1 6.14 29.77 6.38 8.3
-18 -32 1 5.40 58.28 7.78 305.7
-17 -32 1 23.53 26.76 4.82 141.8
-16 -32 1 0.00 27.03 0.84 247.5
-15 -32 1 0.00 22.08 2.81 80.4
-14 -32 1 2.05 22.64 2.97 331.1
-13 -32 1 40.64 25.40 2.21 173.9
-12 -32 1 26.44 47.85 3.80 112.5
-11 -32 1 149.18 35.32 8.58 310.6
-10 -32 1 3.63 23.84 1.22 238.1
-9 -32 1 16.09 32.67 0.50 254.8
-8 -32 1 69.21 29.92 2.90 34.7
-7 -32 1 66.27 31.11 5.15 264.0
-6 -32 1 63.43 30.74 1.27 242.6
-5 -32 1 0.00 56.14 5.59 202.0
-4 -32 1 8.14 29.25 6.17 42.7
-3 -32 1 17.89 29.82 4.67 152.8
-2 -32 1 36.20 33.51 2.07 36.5
-1 -32 1 33.67 30.83 1.05 30.9
0 -32 1 0.00 40.30 2.95 118.3
-20 -31 1 22.71 23.60 2.25 222.3
-19 -31 1 17.80 28.13 4.74 14.2
-18 -31 1 13.54 45.31 1.06 116.0
-16 -31 1 0.00 22.37 5.35 289.0
-15 -31 1 66.19 27.38 5.76 298.5
-14 -31 1 24.79 35.77 8.40 165.7
-12 -31 1 0.00 45.58 3.58 305.1
-11 -31 1 30.77 35.52 3.83 159.1
-10 -31 1 38.53 26.37 5.82 101.2
-9 -31 1 103.38 35.17 6.75 276.1
-8 -31 1 227.03 44.83 10.46 37.0
-7 -31 1 66.96 43.84 6.24 209.9
-5 -31 1 133.22 43.29 7.07 297.5
-4 -31 1 83.68 40.87 7.75 231.0
-3 -31 1 63.98 31.11 5.20 134.7
-2 -31 1 25.78 32.19 0.71 301.6
-1 -31 1 0.00 24.63 2.00 276.7
0 -31 1 0.00 26.14 3.17 358.7
1 -31 1 98.60 38.10 7.32 159.6
2 -31 1 0.00 43.11 3.69 38.6
-21 -30 1 9.55 21.87 3.21 37.7
-20 -30 1 0.00 18.53 2.28 22.7
-19 -30 1 13.14 21.98 3.68 240.9
-18 -30 1 0.00 109.40 11.08 128.0
-17 -30 1 27.20 76.43 10.17 343.1
-16 -30 1 73.63 29.66 7.20 198.6
-15 -30 1 4.30 27.84 1.52 40.2
-14 -30 1 28.46 21.27 3.44 314.2
-13 -30 1 0.00 41.05 5.10 273.7
-12 -30 1 65.39 39.12 7.35 239.6
-11 -30 1 67.34 25.51 4.90 174.6
-10 -30 1 19.18 29.66 7.56 33.1
-9 -30 1 35.49 27.63 4.98 252.7
-8 -30 1 8.55 22.90 5.34 141.4
-7 -30 1 1.53 22.69 1.07 153.0
-6 -30 1 47.73 34.90 6.37 353.8
-5 -30 1 56.27 60.16 6.89 151.6
-4 -30 1 33.72 24.34 5.82 240.3
-3 -30 1 64.53 27.53 7.51 17.9
-2 -30 1 84.65 34.16 3.66 256.6
-1 -30 1 137.63 40.11 9.19 144.2
0 -30 1 48.02 29.33 6.13 261.1
1 -30 1 126.62 116.55 9.40 44.2
2 -30 1 91.14 73.76 5.24 147.5
3 -30 1 75.30 34.67 8.11 164.0
4 -30 1 46.16 29.77 6.33 33.5
-22 -29 1 0.00 54.18 4.54 224.9
-21 -29 1 2.62 26.85 2.96 125.6
-20 -29 1 7.42 18.90 3.66 64.5
-19 -29 1 13.36 19.17 4.14 312.9
-18 -29 1 15.78 18.26 1.91 128.8
-17 -29 1 12.17 40.85 5.36 191.8
-16 -29 1 10.64 20.72 4.50 301.3
-15 -29 1 53.25 33.88 5.04 137.0
-13 -29 1 10.53 20.96 2.21 19.6
-12 -29 1 25.29 20.47 6.79 204.0
-11 -29 1 31.12 21.99 5.69 14.6
-10 -29 1 4.48 21.33 3.29 288.8
-9 -29 1 121.51 31.93 8.09 194.8
-8 -29 1 32.26 24.88 6.15 194.2
-7 -29 1 103.52 32.33 8.75 30.8
-6 -29 1 127.99 34.87 8.57 7.9
-4 -29 1 142.05 57.65 10.63 67.3
-3 -29 1 33.67 29.85 3.95 266.5
-2 -29 1 0.00 23.31 1.41 106.8
-1 -29 1 31.28 34.14 2.41 352.6
1 -29 1 14.20 43.08 7.34 359.6
2 -29 1 191.95 43.21 14.12 165.6
3 -29 1 180.06 41.03 9.36 18.5
4 -29 1 5.59 49.73 4.71 226.0
5 -29 1 101.73 37.00 7.96 176.4
-23 -28 1 5.56 30.67 1.97 306.2
-22 -28 1 39.37 16.54 2.30 214.9
-21 -28 1 9.45 16.15 2.73 210.9
-20 -28 1 20.40 18.66 3.30 37.4
-19 -28 1 0.00 29.47 4.22 208.2
-18 -28 1 11.99 20.99 5.37 335.4
-17 -28 1 11.36 27.86 3.89 269.4
-16 -28 1 6.96 70.69 8.86 57.9
-15 -28 1 101.42 46.46 9.89 185.8
-14 -28 1 25.81 30.86 4.90 354.8
-13 -28 1 54.32 22.98 1.30 349.3
-12 -28 1 55.74 21.98 8.17 167.1
-10 -28 1 260.74 122.64 16.92 230.3
-9 -28 1 894.61 306.52 21.04 67.0
-8 -28 1 308.14 61.59 15.36 301.6
-7 -28 1 167.25 34.11 11.99 150.1
-6 -28 1 0.00 25.44 3.23 105.6
-5 -28 1 396.73 53.37 15.39 26.2
-4 -28 1 0.00 42.18 6.58 242.6
-2 -28 1 36.29 38.89 4.69 348.1
-1 -28 1 40.56 42.58 5.01 203.7
0 -28 1 164.09 34.95 10.97 166.7
1 -28 1 109.04 44.59 8.05 341.5
2 -28 1 10.75 24.01 2.70 33.6
3 -28 1 56.96 47.98 9.55 194.0
4 -28 1 82.12 29.33 6.47 43.1
5 -28 1 5.07 22.95 6.15 80.5
6 -28 1 226.03 61.71 11.64 274.4
7 -28 1 38.12 26.51 6.70 83.4
-23 -27 1 6.78 18.29 3.02 209.8
-22 -27 1 18.77 16.43 3.03 354.2
-21 -27 1 11.96 23.82 3.71 358.2
-20 -27 1 0.00 69.60 10.10 196.3
-19 -27 1 0.00 15.51 2.32 35.3
-18 -27 1 44.08 66.08 9.17 23.0
-17 -27 1 27.25 17.16 4.74 244.7
-16 -27 1 0.00 24.95 2.00 228.0
-15 -27 1 29.35 25.09 6.86 357.2
-14 -27 1 22.32 17.98 3.63 227.8
-13 -27 1 56.77 22.91 4.43 238.6
-12 -27 1 96.98 122.00 15.46 156.6
-11 -27 1 153.80 46.61 11.19 8.6
-10 -27 1 176.50 38.83 7.83 282.4
-9 -27 1 133.72 82.27 12.01 147.0
-7 -27 1 290.68 41.08 15.60 54.4
-6 -27 1 20.41 25.88 0.48 185.7
-5 -27 1 131.21 34.64 4.41 354.9
-4 -27 1 467.50 105.79 18.12 92.7
-3 -27 1 82.21 25.48 6.47 322.3
-2 -27 1 56.91 24.17 3.47 135.8
-1 -27 1 76.80 26.23 3.19 149.0
0 -27 1 8.68 28.23 4.79 6.8
1 -27 1 11.81 27.84 3.24 119.0
2 -27 1 107.93 30.08 9.48 54.5
3 -27 1 0.37 37.17 3.82 204.5
5 -27 1 66.79 27.81 6.54 46.9
6 -27 1 0.00 32.91 3.80 224.2
7 -27 1 17.57 27.06 5.85 27.4
8 -27 1 0.00 34.59 2.70 18.2
-24 -26 1 13.52 11.48 2.25 128.3
-23 -26 1 15.88 11.35 2.65 329.6
-22 -26 1 33.85 26.70 3.66 85.3
-21 -26 1 11.14 37.14 4.88 260.7
-20 -26 1 8.54 73.41 9.64 290.9
-19 -26 1 20.97 72.50 10.91 105.9
-18 -26 1 24.30 17.70 4.68 307.0
-17 -26 1 57.04 22.05 6.42 94.0
-16 -26 1 11.44 27.56 3.35 339.1
-15 -26 1 0.00 13.98 2.63 307.2
-14 -26 1 13.92 18.98 3.11 312.0
-13 -26 1 15.43 21.79 4.45 120.6
-12 -26 1 63.00 33.58 4.40 291.6
-11 -26 1 7.08 18.60 4.20 249.1
-9 -26 1 212.57 40.14 9.79 18.3
-8 -26 1 74.89 29.41 9.27 302.3
-7 -26 1 323.78 45.35 16.34 171.7
-6 -26 1 650.73 84.45 20.15 106.1
-4 -26 1 374.00 48.69 18.43 61.7
-3 -26 1 707.00 92.50 24.13 287.2
-2 -26 1 645.50 68.37 20.30 101.0
-1 -26 1 246.41 38.29 14.58 225.3
0 -26 1 675.34 71.60 19.89 97.5
1 -26 1 560.36 71.54 18.25 242.8
2 -26 1 208.92 126.59 10.65 34.8
3 -26 1 88.43 25.57 11.19 145.7
4 -26 1 71.93 30.33 7.67 314.7
5 -26 1 133.30 29.16 12.91 37.3
6 -26 1 118.90 31.47 11.18 169.4
7 -26 1 13.47 21.12 5.37 1.1
8 -26 1 0.00 52.69 4.98 301.4
9 -26 1 29.18 32.95 5.87 98.7
-24 -25 1 32.19 14.48 5.93 266.8
-23 -25 1 0.00 41.81 7.18 191.6
-22 -25 1 0.00 42.43 5.53 43.1
-21 -25 1 21.08 45.44 6.22 118.9
-20 -25 1 66.17 70.93 10.96 27.1
-19 -25 1 21.64 18.85 6.16 249.6
-18 -25 1 70.60 21.92 5.64 212.3
-17 -25 1 262.48 177.66 15.13 103.0
-16 -25 1 12.18 27.49 3.14 306.2
-15 -25 1 15.15 20.83 0.89 293.3
-14 -25 1 121.02 36.70 10.48 215.5
-13 -25 1 649.07 105.34 18.24 28.2
-12 -25 1 228.35 35.13 16.84 155.3
-11 -25 1 468.46 63.01 21.07 323.3
-10 -25 1 705.26 70.87 21.53 163.7
-9 -25 1 613.75 74.77 20.50 354.3
-7 -25 1 674.45 101.46 19.53 8.9
-6 -25 1 0.00 18.69 1.56 358.2
-5 -25 1 431.92 50.03 15.55 85.9
-4 -25 1 405.10 47.31 21.00 280.4
-3 -25 1 110.09 27.49 5.66 72.0
-2 -25 1 728.86 101.65 22.37 22.4
-1 -25 1 494.70 56.30 19.59 229.1
0 -25 1 295.67 40.44 14.33 359.8
1 -25 1 151.54 43.10 8.59 207.2
2 -25 1 205.76 42.59 13.27 83.4
3 -25 1 116.63 27.60 8.97 161.9
4 -25 1 53.39 39.46 8.08 72.4
5 -25 1 16.93 34.11 0.48 220.6
6 -25 1 3.96 24.60 5.11 21.1
7 -25 1 27.38 20.81 5.19 268.0
8 -25 1 40.21 22.99 5.56 56.9
9 -25 1 146.40 33.37 11.59 3.9
10 -25 1 12.48 51.63 4.36 158.9
-24 -24 1 0.00 9.96 2.11 48.5
-23 -24 1 0.00 9.84 1.61 320.8
-22 -24 1 14.69 15.60 5.61 169.0
-20 -24 1 86.29 74.35 9.34 183.9
-19 -24 1 35.48 65.27 10.68 33.3
-18 -24 1 9.87 20.02 2.50 264.2
-17 -24 1 31.21 30.61 6.55 235.4
-16 -24 1 37.81 33.91 9.67 214.5
-15 -24 1 116.90 46.94 12.05 351.0
-14 -24 1 74.93 31.96 9.06 112.6
-13 -24 1 494.47 119.80 24.45 262.3
-12 -24 1 50.40 21.84 3.11 162.4
-10 -24 1 357.95 43.07 19.38 158.3
-9 -24 1 94.42 20.56 9.59 113.0
-8 -24 1 93.06 22.00 10.35 65.3
-6 -24 1 953.47 82.21 29.29 173.5
-5 -24 1 85.34 26.69 9.52 36.5
-4 -24 1 223.30 42.69 13.99 23.0
-3 -24 1 419.14 59.96 19.48 75.6
-2 -24 1 384.03 46.89 17.02 336.8
-1 -24 1 490.64 68.49 17.47 3.7
0 -24 1 96.06 35.81 5.85 78.2
1 -24 1 370.28 117.71 18.10 321.8
2 -24 1 959.48 111.20 26.76 194.5
3 -24 1 418.68 75.44 19.41 37.6
4 -24 1 49.37 55.59 4.70 229.9
5 -24 1 29.58 28.84 6.95 101.5
6 -24 1 57.58 30.11 4.68 32.3
7 -24 1 47.56 26.75 6.06 187.1
8 -24 1 24.27 18.94 3.73 128.2
9 -24 1 91.40 57.28 8.58 7.0
10 -24 1 33.94 20.58 6.66 163.8
11 -24 1 180.34 33.15 9.75 46.7
-23 -23 1 17.60 10.57 3.44 43.9
-22 -23 1 33.49 23.56 6.46 206.4
-21 -23 1 57.88 30.45 2.68 307.2
-20 -23 1 40.43 29.45 4.22 22.5
-19 -23 1 0.00 32.25 3.08 248.9
-18 -23 1 85.78 44.38 11.28 358.8
-17 -23 1 76.56 38.72 5.13 146.0
-16 -23 1 92.58 23.83 10.23 248.3
-15 -23 1 15.90 15.73 6.74 235.6
-13 -23 1 0.00 19.67 4.42 235.1
-12 -23 1 365.84 39.29 20.16 69.8
-11 -23 1 430.06 82.96 19.91 262.0
-10 -23 1 418.41 58.90 20.34 60.7
-9 -23 1 311.48 43.65 19.40 265.7
-8 -23 1 182.43 35.48 12.54 201.7
-7 -23 1 80.33 22.02 7.43 90.4
-6 -23 1 1013.72 91.84 30.10 66.5
-5 -23 1 776.78 78.46 25.55 291.5
-4 -23 1 1159.81 91.82 27.35 147.1
-3 -23 1 301.13 53.72 13.09 318.8
-2 -23 1 231.91 32.13 14.80 59.1
-1 -23 1 280.48 38.23 20.27 116.3
0 -23 1 2470.19 265.65 45.74 295.2
1 -23 1 319.54 67.22 21.47 65.7
2 -23 1 294.73 44.30 16.74 47.4
3 -23 1 298.48 135.06 17.93 269.9
4 -23 1 37.47 19.58 4.23 329.0
5 -23 1 18.72 43.91 4.39 165.4
6 -23 1 134.07 34.66 13.11 197.1
7 -23 1 244.80 55.75 15.99 99.7
8 -23 1 411.19 100.12 17.91 223.0
9 -23 1 14.73 34.28 3.66 135.1
10 -23 1 115.48 53.62 11.49 357.1
11 -23 1 0.00 32.93 4.99 202.0
12 -23 1 1.33 26.41 2.59 119.4
-24 -22 1 0.00 26.98 4.55 303.3
-23 -22 1 16.87 9.97 5.68 359.2
-22 -22 1 17.56 9.91 2.79 173.7
-21 -22 1 19.35 11.95 6.05 225.1
-20 -22 1 42.23 25.71 6.41 251.5
-19 -22 1 14.19 22.37 5.50 129.6
-18 -22 1 29.70 36.03 5.73 60.7
-17 -22 1 26.38 25.69 7.85 295.8
-16 -22 1 166.13 31.30 13.47 302.4
-15 -22 1 553.81 100.58 21.64 168.2
-14 -22 1 702.85 119.18 22.18 267.2
-12 -22 1 69.48 39.21 12.59 79.2
-11 -22 1 92.54 27.66 4.56 263.5
-10 -22 1 32.62 31.59 6.75 19.5
-9 -22 1 18.13 15.72 7.27 18.3
-8 -22 1 103.80 32.08 11.15 194.2
-7 -22 1 142.61 33.23 9.86 4.7
-6 -22 1 280.69 32.81 13.92 319.1
-4 -22 1 170.43 56.29 8.63 298.5
-3 -22 1 383.71 59.20 11.26 321.1
-2 -22 1 22.30 25.21 8.83 306.3
-1 -22 1 2045.12 145.79 41.18 183.6
0 -22 1 195.57 31.55 12.81 58.1
1 -22 1 240.72 47.80 18.25 353.7
2 -22 1 811.93 94.22 24.84 32.6
3 -22 1 58.56 25.99 6.30 351.4
6 -22 1 30.32 16.93 7.38 305.2
7 -22 1 0.00 33.68 0.98 154.6
9 -22 1 88.75 29.80 7.67 308.3
10 -22 1 35.42 44.85 4.43 109.2
11 -22 1 0.00 43.05 6.47 169.8
12 -22 1 55.35 19.77 2.60 252.2
-26 -21 1 1.23 25.97 3.41 58.6
-24 -21 1 12.13 8.29 3.02 175.6
-21 -21 1 53.84 36.89 11.75 33.6
-20 -21 1 16.94 10.81 2.17 162.7
-19 -21 1 26.72 70.68 13.22 254.2
-18 -21 1 68.03 37.68 6.40 325.3
-17 -21 1 44.89 19.02 7.94 31.5
-16 -21 1 32.61 24.96 5.57 208.8
-15 -21 1 138.53 39.41 13.26 226.6
-14 -21 1 193.53 43.96 17.31 325.7
-13 -21 1 192.06 58.51 12.96 179.3
-12 -21 1 12.54 19.32 5.47 329.2
-11 -21 1 563.52 96.25 19.40 117.0
-10 -21 1 91.16 18.88 9.80 55.8
-8 -21 1 2167.31 143.90 43.83 153.1
-7 -21 1 3904.43 583.79 48.55 39.8
-6 -21 1 28.35 23.67 7.19 130.1
-5 -21 1 329.19 34.80 16.57 197.5
-4 -21 1 643.47 55.44 22.30 43.6
-3 -21 1 373.11 44.19 18.03 177.0
-2 -21 1 329.69 65.62 11.09 21.4
-1 -21 1 314.89 76.95 11.45 40.4
0 -21 1 283.76 56.68 17.99 225.9
1 -21 1 92.70 21.53 10.32 104.7
2 -21 1 137.96 26.43 8.95 5.7
3 -21 1 672.26 63.70 23.61 151.8
4 -21 1 441.23 72.41 20.69 292.0
5 -21 1 423.47 64.56 19.99 41.0
6 -21 1 327.23 42.44 19.02 205.7
7 -21 1 168.79 42.26 15.56 284.8
8 -21 1 0.00 19.43 2.74 166.0
9 -21 1 0.87 25.32 2.52 49.7
11 -21 1 107.78 30.08 9.96 198.0
12 -21 1 53.47 23.03 5.82 149.7
13 -21 1 131.55 31.23 10.14 178.2
14 -21 1 178.96 105.79 12.79 10.2
-26 -20 1 62.17 11.63 6.53 343.9
-24 -20 1 12.22 8.79 3.18 32.7
-23 -20 1 7.26 8.75 4.18 249.9
-21 -20 1 20.29 8.98 6.17 214.8
-20 -20 1 81.07 46.82 12.10 40.9
-19 -20 1 1.19 10.28 5.22 16.7
-18 -20 1 82.76 41.07 11.97 295.2
-17 -20 1 29.60 13.92 7.99 156.5
-16 -20 1 206.59 27.85 11.96 84.8
-15 -20 1 183.45 33.71 15.34 46.3
-14 -20 1 22.98 22.81 1.77 344.8
-13 -20 1 362.48 56.85 21.28 285.4
-12 -20 1 360.94 46.62 19.25 196.1
-11 -20 1 230.03 74.75 12.90 140.8
-10 -20 1 15.27 12.40 5.40 229.3
-9 -20 1 1102.67 79.70 34.43 123.7
-7 -20 1 118.25 22.86 10.51 254.5
-6 -20 1 94.77 17.79 10.52 204.2
-5 -20 1 362.50 36.38 13.78 118.0
-4 -20 1 2983.75 192.61 50.63 322.8
-3 -20 1 1149.39 166.22 28.55 147.3
-2 -20 1 1831.01 125.59 35.39 219.5
-1 -20 1 517.29 155.47 19.96 61.6
0 -20 1 963.28 78.83 28.57 47.4
1 -20 1 23.17 43.76 6.79 259.0
2 -20 1 199.22 32.70 10.24 231.4
3 -20 1 459.02 57.20 23.84 174.7
4 -20 1 61.03 19.60 6.44 298.6
5 -20 1 647.96 62.74 27.60 302.6
6 -20 1 491.17 91.27 21.18 64.2
7 -20 1 189.61 30.30 14.89 281.6
8 -20 1 252.10 49.84 15.22 150.0
9 -20 1 42.46 14.62 6.82 309.3
10 -20 1 184.11 30.66 11.69 80.7
11 -20 1 14.75 16.48 4.64 73.7
12 -20 1 104.31 38.85 10.05 221.4
13 -20 1 213.08 35.41 13.91 250.7
15 -20 1 41.10 17.31 6.02 132.4
-27 -19 1 9.03 6.25 3.63 32.9
-26 -19 1 106.37 15.46 7.70 182.9
-24 -19 1 61.54 25.29 4.29 92.3
-22 -19 1 9.55 29.97 5.27 325.2
-21 -19 1 111.52 23.70 14.54 218.8
-20 -19 1 97.03 34.27 12.26 50.6
-19 -19 1 77.41 26.27 11.59 283.3
-18 -19 1 85.90 27.77 10.36 58.4
-17 -19 1 11.61 16.83 5.18 300.6
-16 -19 1 334.10 51.34 18.58 253.1
-15 -19 1 24.22 10.58 2.75 212.8
-14 -19 1 209.44 32.35 15.64 249.6
-13 -19 1 245.22 39.54 13.75 39.1
-12 -19 1 1984.41 156.44 34.16 358.6
-11 -19 1 477.12 49.24 26.22 268.3
-10 -19 1 27.82 12.39 6.66 199.7
-9 -19 1 196.14 62.24 16.28 32.1
-8 -19 1 90.69 16.93 8.56 16.2
-7 -19 1 227.70 32.61 11.96 298.8
-6 -19 1 519.62 44.04 18.36 356.1
-5 -19 1 603.48 48.56 21.55 63.4
-4 -19 1 1033.34 84.08 30.22 205.8
-3 -19 1 355.23 43.22 15.20 7.9
-2 -19 1 123.74 59.94 8.85 196.6
0 -19 1 2037.43 152.13 36.20 235.8
1 -19 1 613.97 70.83 28.38 313.5
2 -19 1 1741.10 188.03 35.51 114.2
3 -19 1 23.56 14.71 1.63 288.5
4 -19 1 484.29 79.09 21.04 66.8
5 -19 1 154.01 23.17 13.06 339.6
6 -19 1 247.60 47.23 16.62 198.7
7 -19 1 38.39 20.33 5.77 145.2
8 -19 1 140.19 27.80 12.12 91.7
9 -19 1 596.03 120.60 24.26 196.4
10 -19 1 46.52 16.76 7.48 310.2
11 -19 1 173.67 34.18 15.22 165.6
13 -19 1 66.77 16.58 8.46 278.3
14 -19 1 53.13 17.74 5.23 79.9
15 -19 1 64.31 36.05 5.30 125.6
16 -19 1 61.85 21.68 5.05 244.9
-27 -18 1 33.59 6.46 4.76 333.6
-26 -18 1 4.96 6.25 2.08 243.0
-24 -18 1 3.74 6.59 3.05 139.6
-23 -18 1 0.00 6.97 3.18 346.2
-21 -18 1 0.00 13.38 4.29 359.0
-20 -18 1 25.86 14.01 5.98 176.0
-19 -18 1 24.03 10.69 6.02 98.7
-18 -18 1 198.81 86.24 20.27 57.8
-17 -18 1 976.06 103.24 29.76 339.0
-16 -18 1 191.58 26.60 14.82 156.3
-15 -18 1 414.25 55.67 22.48 51.6
-14 -18 1 1414.29 188.91 37.42 276.4
-13 -18 1 781.42 85.61 31.88 238.3
-12 -18 1 262.68 30.76 15.37 81.6
-11 -18 1 818.26 60.84 25.80 262.1
-10 -18 1 148.79 19.41 11.33 85.3
-9 -18 1 428.11 37.32 22.07 135.5
-8 -18 1 861.80 107.51 29.75 207.6
-7 -18 1 565.29 66.13 18.74 299.4
-6 -18 1 1775.38 175.33 36.15 117.2
-5 -18 1 2800.80 177.10 54.83 302.8
-4 -18 1 783.51 163.26 34.04 110.7
-3 -18 1 4388.97 271.24 50.22 78.8
-2 -18 1 9419.64 625.80 93.68 278.2
-1 -18 1 94.16 18.55 7.53 180.1
0 -18 1 5498.62 395.68 63.33 124.8
1 -18 1 4321.68 271.26 60.10 38.8
2 -18 1 1528.09 166.25 36.32 142.6
3 -18 1 5195.43 396.75 69.73 307.1
4 -18 1 2548.69 380.66 53.52 167.7
5 -18 1 1028.49 83.18 36.73 55.6
6 -18 1 2065.18 346.89 46.22 334.1
7 -18 1 1366.82 235.11 41.42 173.1
8 -18 1 277.09 49.66 15.60 355.8
9 -18 1 178.78 42.11 11.97 232.6
10 -18 1 101.70 30.22 8.13 354.4
11 -18 1 35.03 28.18 4.17 350.3
12 -18 1 200.30 53.65 17.62 118.5
14 -18 1 130.19 28.62 11.13 304.5
15 -18 1 362.85 71.49 19.46 118.7
16 -18 1 118.76 39.13 12.37 251.6
17 -18 1 62.90 22.55 5.15 99.6
-25 -17 1 24.22 7.47 3.79 154.2
-24 -17 1 69.60 11.88 7.19 13.8
-23 -17 1 0.00 6.72 3.87 321.6
-22 -17 1 12.70 20.83 1.86 72.4
-19 -17 1 40.05 13.48 7.48 130.9
-18 -17 1 51.76 36.24 11.55 287.3
-17 -17 1 471.71 53.85 22.25 170.8
-16 -17 1 15.19 9.80 2.89 218.1
-14 -17 1 369.17 87.84 22.06 273.2
-13 -17 1 971.76 116.08 37.00 82.5
-12 -17 1 577.46 46.31 19.80 255.5
-11 -17 1 916.04 97.70 35.22 78.8
-10 -17 1 381.42 32.90 23.56 230.4
-9 -17 1 2035.16 184.34 38.62 106.5
-8 -17 1 43.65 36.21 9.26 169.5
-7 -17 1 5015.88 523.54 68.80 355.1
-6 -17 1 3217.66 222.55 50.96 96.8
-4 -17 1 680.97 59.37 28.12 303.8
-3 -17 1 3694.35 495.06 57.18 62.1
-2 -17 1 1482.36 228.47 33.75 134.9
-1 -17 1 1021.07 72.63 30.71 203.4
0 -17 1 1518.58 103.22 40.68 51.4
1 -17 1 237.63 53.61 18.58 147.4
2 -17 1 172.24 28.78 16.11 220.8
3 -17 1 1614.01 113.39 40.41 88.7
4 -17 1 223.13 74.81 12.46 126.7
5 -17 1 340.71 60.44 20.80 284.2
6 -17 1 1456.37 124.14 36.98 104.2
7 -17 1 1336.23 242.78 35.75 164.5
8 -17 1 1074.37 88.13 35.39 356.6
9 -17 1 17.26 19.21 2.45 121.9
10 -17 1 40.71 16.49 5.74 192.7
11 -17 1 282.41 40.60 17.48 203.5
12 -17 1 143.91 24.61 12.81 240.9
13 -17 1 538.09 103.08 27.21 85.6
14 -17 1 167.10 27.04 15.24 195.0
15 -17 1 165.07 27.66 13.46 12.4
16 -17 1 283.62 57.07 14.79 202.5
17 -17 1 24.95 31.53 6.49 229.2
-25 -16 1 20.00 5.41 4.83 303.1
-21 -16 1 67.22 12.81 9.80 105.2
-18 -16 1 729.82 59.95 27.52 282.7
-17 -16 1 364.06 33.05 23.22 135.2
-16 -16 1 505.39 56.83 20.26 1.1
-15 -16 1 177.17 21.33 10.51 234.0
-14 -16 1 16.12 9.52 4.32 114.6
-13 -16 1 1050.08 71.69 34.11 187.9
-12 -16 1 34.59 11.69 7.44 145.9
-11 -16 1 163.33 38.28 13.87 39.5
-10 -16 1 3695.50 333.51 65.03 105.7
-9 -16 1 40.22 12.01 6.28 234.8
-8 -16 1 282.46 32.01 19.09 96.1
-7 -16 1 1109.19 130.80 33.71 222.5
-6 -16 1 1498.93 131.87 41.64 267.8
-5 -16 1 2816.26 240.04 44.67 328.8
-4 -16 1 1163.65 125.95 38.58 47.8
-3 -16 1 1084.29 108.80 22.24 187.3
-2 -16 1 1659.22 145.28 38.31 28.3
-1 -16 1 2371.04 151.69 46.28 37.5
0 -16 1 128.67 19.63 13.27 112.9
1 -16 1 1102.17 169.26 35.45 95.6
2 -16 1 1246.45 136.61 30.45 354.3
4 -16 1 2224.29 230.73 43.54 326.2
5 -16 1 2373.89 174.91 49.69 119.4
6 -16 1 288.99 31.36 16.73 297.4
7 -16 1 65.32 25.75 9.65 211.3
8 -16 1 361.21 41.74 22.98 156.1
9 -16 1 237.15 54.44 17.44 63.6
10 -16 1 0.00 12.61 2.10 171.7
12 -16 1 8.86 25.42 9.04 199.2
13 -16 1 60.29 37.35 9.86 268.6
14 -16 1 65.06 34.10 11.01 212.2
15 -16 1 117.75 32.55 10.17 49.9
16 -16 1 40.83 24.80 2.03 329.5
17 -16 1 140.77 28.62 12.50 326.2
18 -16 1 0.00 25.33 3.70 162.0
-24 -15 1 45.35 7.30 6.70 2.3
-23 -15 1 12.03 11.62 4.97 1.9
-22 -15 1 91.32 14.09 9.97 273.0
-18 -15 1 263.46 55.57 18.35 49.5
-17 -15 1 14.98 13.06 0.99 88.6
-16 -15 1 48.03 15.39 6.76 230.5
-15 -15 1 219.20 22.03 15.58 282.4
-14 -15 1 706.83 51.91 23.78 162.4
-13 -15 1 370.75 49.71 22.01 347.5
-12 -15 1 1583.94 113.41 44.61 296.4
-11 -15 1 283.12 41.17 18.13 287.7
-10 -15 1 1571.42 111.49 37.10 178.1
-9 -15 1 1639.35 105.50 45.45 251.1
-8 -15 1 2630.96 299.61 50.94 56.9
-7 -15 1 881.54 100.29 27.05 242.7
-6 -15 1 4852.65 295.55 75.53 96.0
-5 -15 1 241.37 46.86 12.65 37.1
-4 -15 1 2431.34 266.96 52.47 71.6
-3 -15 1 2642.62 206.21 43.11 34.4
-2 -15 1 5286.08 398.35 69.79 226.0
-1 -15 1 4411.85 271.20 73.87 97.0
0 -15 1 3132.24 194.63 42.02 262.9
1 -15 1 864.41 63.09 35.13 346.6
2 -15 1 749.48 85.18 39.21 315.8
3 -15 1 1732.26 116.03 46.01 125.8
4 -15 1 286.07 40.80 15.39 4.1
5 -15 1 2243.71 163.54 50.06 1.7
6 -15 1 131.35 20.36 10.48 341.7
7 -15 1 1974.41 150.42 40.18 177.5
8 -15 1 144.39 40.83 16.21 161.8
10 -15 1 231.15 32.42 15.97 277.2
11 -15 1 169.30 27.59 13.72 91.5
12 -15 1 221.34 35.21 17.12 199.7
13 -15 1 341.38 51.69 19.05 265.2
14 -15 1 253.00 31.60 14.33 156.0
15 -15 1 52.77 15.76 8.14 22.0
16 -15 1 52.67 17.16 4.77 72.4
17 -15 1 0.00 10.47 0.78 189.6
18 -15 1 96.08 30.71 9.47 0.6
19 -15 1 38.31 12.38 6.23 132.4
-24 -14 1 3.59 3.65 2.17 324.7
-23 -14 1 111.18 18.33 9.79 223.6
-22 -14 1 247.47 28.54 15.62 52.4
-21 -14 1 88.28 17.46 8.54 324.9
-20 -14 1 76.76 15.31 10.17 304.6
-16 -14 1 1071.43 113.81 32.58 178.1
-15 -14 1 197.81 21.21 15.91 323.5
-14 -14 1 3023.56 251.91 54.20 104.6
-12 -14 1 609.67 49.73 31.76 284.9
-11 -14 1 419.84 48.15 17.57 10.1
-10 -14 1 13421.06 1685.58 98.87 74.2
-9 -14 1 2217.76 506.45 56.29 249.3
-8 -14 1 742.94 81.54 33.60 179.1
-6 -14 1 7514.93 700.85 89.31 307.6
-5 -14 1 582.56 67.45 24.99 104.8
-4 -14 1 2.94 24.67 5.23 95.7
-3 -14 1 6633.99 401.16 71.21 179.6
-2 -14 1 15788.18 960.96 112.68 40.5
-1 -14 1 6378.27 481.20 73.19 121.6
0 -14 1 3099.86 199.51 48.14 242.0
1 -14 1 2914.58 306.22 50.86 62.5
2 -14 1 181.71 29.15 16.97 303.4
3 -14 1 395.89 35.82 16.48 356.5
4 -14 1 2689.30 171.54 53.37 190.2
5 -14 1 1438.49 182.85 39.31 22.2
6 -14 1 760.42 115.37 27.68 153.3
7 -14 1 3939.57 275.33 62.26 97.7
8 -14 1 169.23 24.89 14.39 337.9
9 -14 1 756.14 60.61 29.52 305.8
10 -14 1 404.60 44.62 22.70 113.4
11 -14 1 577.52 125.57 25.79 327.3
12 -14 1 552.93 52.01 25.20 98.1
13 -14 1 485.08 94.86 29.98 278.3
14 -14 1 492.35 81.50 17.41 86.1
16 -14 1 10.00 23.44 6.43 197.9
17 -14 1 148.20 23.13 13.10 188.1
18 -14 1 411.10 66.69 20.99 89.2
19 -14 1 39.14 15.87 5.54 47.9
-23 -13 1 96.81 15.20 13.02 139.2
-22 -13 1 1666.92 173.35 34.22 1.6
-20 -13 1 29.29 7.24 6.03 204.7
-18 -13 1 360.11 52.17 19.59 117.5
-17 -13 1 87.58 14.92 11.78 152.7
-15 -13 1 1982.53 169.70 49.57 13.4
-13 -13 1 779.70 96.72 28.03 283.2
-12 -13 1 942.70 141.75 38.58 223.2
-11 -13 1 2496.01 152.76 48.21 225.4
-10 -13 1 11254.08 738.62 96.92 338.1
-9 -13 1 3765.96 710.79 60.80 215.6
-8 -13 1 5852.78 607.97 69.72 70.0
-7 -13 1 7436.21 446.92 73.44 110.9
-6 -13 1 2150.62 134.36 48.83 358.1
-5 -13 1 748.35 84.16 23.87 29.1
-4 -13 1 25509.39 1520.99 148.88 164.0
-3 -13 1 16457.91 1077.12 125.76 7.9
-1 -13 1 2528.14 174.07 43.02 269.2
0 -13 1 3096.19 287.85 63.75 93.2
1 -13 1 1459.90 95.61 40.21 159.2
2 -13 1 1819.06 288.99 44.05 184.3
3 -13 1 8782.71 530.90 97.06 315.7
4 -13 1 64.68 28.65 12.18 193.5
5 -13 1 1753.85 115.00 42.44 336.5
6 -13 1 2197.83 142.84 41.20 91.0
7 -13 1 1271.85 88.44 34.03 35.4
8 -13 1 501.62 167.32 30.13 223.5
9 -13 1 522.96 122.42 16.16 117.0
10 -13 1 179.54 22.78 14.36 337.3
11 -13 1 768.45 86.01 29.79 327.8
13 -13 1 523.88 60.82 25.40 73.2
14 -13 1 80.61 28.45 7.39 302.0
15 -13 1 116.60 18.89 9.08 242.4
16 -13 1 141.57 22.71 13.24 128.5
17 -13 1 356.30 46.19 19.97 210.0
18 -13 1 25.14 11.41 5.90 177.4
19 -13 1 108.56 28.31 8.33 155.0
20 -13 1 4.98 20.98 1.95 225.8
-20 -12 1 174.29 20.78 11.90 133.7
-18 -12 1 220.40 32.92 12.09 295.7
-17 -12 1 141.29 19.74 11.23 339.7
-16 -12 1 1864.57 227.48 33.84 169.5
-15 -12 1 312.34 98.43 21.53 281.6
-13 -12 1 58.49 13.48 9.81 329.1
-12 -12 1 497.35 40.04 21.71 188.0
-11 -12 1 7580.83 454.05 80.21 22.2
-10 -12 1 23.35 15.36 7.26 27.4
-8 -12 1 4936.48 513.14 83.08 206.4
-7 -12 1 3199.69 194.54 73.14 254.3
-6 -12 1 2189.54 138.74 50.92 263.0
-5 -12 1 13224.90 1748.79 89.46 259.7
-2 -12 1 7041.42 497.87 91.12 252.3
-1 -12 1 3152.12 212.73 39.93 64.3
0 -12 1 17544.58 1250.92 137.02 211.1
1 -12 1 7543.06 643.67 70.80 11.8
2 -12 1 252.97 35.43 15.74 193.1
3 -12 1 6402.19 388.38 83.77 124.7
4 -12 1 4057.45 249.88 65.80 248.3
5 -12 1 583.01 46.21 22.48 303.6
6 -12 1 786.76 65.64 31.07 358.1
7 -12 1 506.84 160.68 22.76 266.9
8 -12 1 5181.09 397.54 71.70 105.8
9 -12 1 728.18 56.39 28.64 244.4
10 -12 1 870.46 65.02 31.43 35.1
12 -12 1 1193.61 114.39 33.25 310.4
14 -12 1 160.97 22.76 11.48 194.3
15 -12 1 177.22 26.48 11.96 264.6
16 -12 1 122.77 27.88 12.48 6.6
18 -12 1 366.18 39.71 17.34 240.0
19 -12 1 17.69 11.46 4.56 163.0
20 -12 1 85.02 28.29 8.80 295.8
21 -12 1 84.67 35.02 9.38 268.2
-20 -11 1 556.14 58.70 23.11 7.4
-18 -11 1 834.21 88.33 24.54 309.1
-17 -11 1 2060.83 214.30 41.62 198.6
-16 -11 1 567.26 66.54 20.23 76.2
-15 -11 1 876.88 93.47 32.33 66.0
-14 -11 1 1330.96 222.79 37.14 336.6
-13 -11 1 263.06 69.71 16.69 338.3
-12 -11 1 3875.16 233.59 62.58 69.4
-11 -11 1 1378.86 145.55 33.89 106.5
-10 -11 1 633.38 47.70 25.75 328.4
-9 -11 1 4252.56 392.07 83.94 80.3
-8 -11 1 288.15 45.68 19.38 92.1
-7 -11 1 11054.84 659.54 111.04 288.6
-6 -11 1 14130.29 844.37 126.04 30.1
-5 -11 1 2107.67 381.88 49.35 84.7
-4 -11 1 1348.30 197.01 24.57 84.5
-3 -11 1 14987.22 980.42 114.22 9.5
-2 -11 1 14839.02 886.36 118.71 198.5
-1 -11 1 23523.87 1532.58 135.75 162.1
0 -11 1 11447.12 685.22 91.43 114.8
1 -11 1 1048.39 69.73 29.46 197.5
2 -11 1 7092.91 735.53 84.33 357.1
3 -11 1 6238.33 377.44 79.34 130.9
4 -11 1 1802.38 188.80 32.46 144.2
5 -11 1 500.23 39.85 21.45 147.1
6 -11 1 4266.99 288.27 71.58 67.6
7 -11 1 2186.53 140.00 52.98 4.0
8 -11 1 1115.10 105.80 33.80 154.1
9 -11 1 1415.82 95.00 36.45 139.1
10 -11 1 11.17 12.84 1.65 44.5
11 -11 1 393.41 72.60 22.77 109.7
12 -11 1 248.24 57.35 15.74 274.6
13 -11 1 386.47 37.15 16.93 245.4
14 -11 1 191.37 27.96 17.01 143.8
15 -11 1 223.91 39.69 15.69 251.7
16 -11 1 65.33 13.94 8.00 98.5
17 -11 1 43.39 25.96 6.34 211.2
18 -11 1 311.71 33.17 18.74 287.3
19 -11 1 90.73 28.39 7.94 67.7
20 -11 1 230.29 27.32 12.56 185.8
21 -11 1 221.18 51.02 14.94 32.0
-19 -10 1 246.09 40.15 14.50 264.1
-18 -10 1 34.75 7.00 4.78 327.3
-17 -10 1 1299.56 135.64 32.11 290.6
-15 -10 1 159.61 20.20 12.30 218.8
-14 -10 1 431.45 62.77 22.75 350.8
-13 -10 1 6378.18 697.72 83.89 124.6
-12 -10 1 4074.32 298.16 70.54 214.9
-11 -10 1 14259.39 848.42 127.32 151.2
-10 -10 1 5593.60 727.51 77.27 255.5
-9 -10 1 2684.48 279.65 42.78 39.3
-8 -10 1 14291.43 1478.01 94.48 42.2
-6 -10 1 6922.60 414.00 72.93 74.2
-5 -10 1 1974.73 207.37 57.22 241.6
-4 -10 1 36499.68 2173.38 194.03 110.3
-2 -10 1 1237.24 122.71 32.30 177.8
-1 -10 1 16596.36 989.65 158.03 102.0
1 -10 1 7549.60 453.88 108.84 340.0
3 -10 1 13779.11 1912.92 97.20 223.3
5 -10 1 27098.05 1611.83 167.75 268.5
6 -10 1 13777.42 1041.45 124.04 106.5
7 -10 1 684.82 102.39 18.63 261.0
8 -10 1 497.31 80.55 18.40 90.6
9 -10 1 2818.08 181.95 50.44 236.3
10 -10 1 879.64 81.55 30.40 79.4
11 -10 1 1568.45 166.80 45.93 100.5
12 -10 1 472.50 40.05 20.36 243.1
13 -10 1 959.47 71.18 31.29 18.0
14 -10 1 2882.90 185.14 48.71 218.0
15 -10 1 464.60 54.06 19.93 79.4
16 -10 1 459.88 57.03 23.00 238.3
17 -10 1 1461.36 108.59 39.07 45.3
18 -10 1 72.55 27.56 9.47 288.8
19 -10 1 26.85 19.53 4.49 313.5
20 -10 1 51.16 17.98 5.02 28.0
21 -10 1 85.22 15.93 6.28 150.7
22 -10 1 186.34 21.19 12.82 113.2
-18 -9 1 193.67 21.08 13.95 320.8
-17 -9 1 641.96 67.74 25.70 323.0
-16 -9 1 554.24 58.67 22.67 82.6
-15 -9 1 368.01 40.28 18.31 246.8
-14 -9 1 1053.17 131.05 27.81 286.2
-13 -9 1 785.48 83.45 23.83 117.8
-12 -9 1 627.68 107.66 25.29 228.4
-11 -9 1 3332.77 346.69 55.89 66.6
-10 -9 1 1222.91 435.55 49.01 141.2
-9 -9 1 6899.43 411.15 97.13 155.0
-8 -9 1 37935.92 3920.35 182.30 322.6
-7 -9 1 7186.43 577.85 63.27 337.7
-6 -9 1 10635.68 634.77 122.77 156.7
-5 -9 1 41994.16 2500.46 189.15 105.9
-4 -9 1 7222.15 622.79 89.45 22.5
-3 -9 1 12086.45 721.72 113.47 43.7
-2 -9 1 14735.85 878.29 118.88 251.7
-1 -9 1 7314.37 438.34 96.48 33.7
0 -9 1 85480.34 5564.60 261.90 71.5
1 -9 1 3506.21 839.86 89.12 254.9
3 -9 1 6145.03 724.24 81.12 113.8
4 -9 1 12996.13 775.28 109.71 265.4
5 -9 1 8341.63 499.78 104.55 104.4
6 -9 1 1699.68 232.43 52.64 132.4
7 -9 1 6913.57 451.98 78.81 226.2
8 -9 1 4134.63 253.83 66.59 279.2
9 -9 1 178.33 19.76 9.12 180.1
10 -9 1 91.04 15.89 10.97 249.2
11 -9 1 2388.56 251.15 49.92 240.5
12 -9 1 1121.88 77.82 36.81 135.4
13 -9 1 545.64 45.04 19.70 86.0
14 -9 1 65.58 15.41 9.30 283.8
15 -9 1 961.32 72.54 31.31 174.5
16 -9 1 157.37 19.87 13.61 323.0
17 -9 1 603.00 50.65 26.53 186.2
18 -9 1 21.03 20.89 4.86 170.2
19 -9 1 684.78 66.88 25.67 45.4
20 -9 1 25.26 8.45 5.83 101.2
21 -9 1 86.75 12.69 9.67 262.0
22 -9 1 88.77 11.88 8.92 169.6
-17 -8 1 306.13 32.28 18.32 246.6
-16 -8 1 1040.89 108.35 23.28 321.6
-15 -8 1 2778.88 288.41 50.29 232.2
-14 -8 1 2509.85 299.19 40.02 95.4
-13 -8 1 2023.25 299.44 25.29 115.4
-11 -8 1 459.30 31.12 25.66 283.2
-9 -8 1 1185.14 172.98 44.15 40.8
-8 -8 1 22496.65 2322.60 149.78 35.4
-7 -8 1 8157.45 840.47 92.98 165.2
-4 -8 1 40953.55 2431.88 207.94 245.6
-3 -8 1 11708.27 698.54 111.20 289.0
-2 -8 1 20518.45 1338.94 146.57 342.0
-1 -8 1 888.22 237.07 25.88 102.8
0 -8 1 3689.30 542.93 89.89 322.9
1 -8 1 16239.70 969.23 135.54 334.5
2 -8 1 20611.17 2132.21 137.37 238.4
3 -8 1 18771.96 1114.35 135.73 118.1
4 -8 1 14755.83 879.61 147.58 74.0
5 -8 1 6902.12 503.65 69.60 306.4
6 -8 1 5687.81 343.88 69.56 170.6
7 -8 1 6470.63 426.69 81.28 128.3
8 -8 1 1138.74 157.39 26.06 88.4
9 -8 1 9278.36 556.78 78.41 304.1
10 -8 1 42.77 11.21 6.54 104.4
11 -8 1 1113.79 119.88 39.18 19.3
12 -8 1 311.70 45.40 19.79 115.8
13 -8 1 2094.47 134.72 40.55 292.6
14 -8 1 5142.53 381.31 68.38 74.5
15 -8 1 2099.24 136.38 43.58 262.5
16 -8 1 1441.48 99.81 37.24 21.2
17 -8 1 503.10 44.08 21.73 200.1
18 -8 1 181.61 29.11 13.12 134.4
19 -8 1 545.26 47.01 23.60 90.9
20 -8 1 39.27 15.42 5.34 19.8
21 -8 1 144.22 16.62 10.42 282.6
22 -8 1 30.48 8.53 3.14 233.7
-15 -7 1 954.04 113.12 30.85 3.8
-13 -7 1 2975.01 307.45 59.86 116.3
-12 -7 1 11802.70 1220.37 110.94 262.9
-11 -7 1 6540.09 956.92 83.16 22.8
-10 -7 1 965.98 71.37 34.59 187.9
-9 -7 1 6198.90 452.03 49.80 191.1
-8 -7 1 5487.99 568.90 78.83 279.2
-7 -7 1 11891.82 708.34 106.05 77.1
-6 -7 1 19755.03 2454.56 125.58 338.9
-5 -7 1 49233.15 2924.34 232.10 230.2
-4 -7 1 29771.36 1771.04 213.30 137.8
-3 -7 1 78090.21 4646.95 275.70 242.6
-2 -7 1 16767.26 1095.12 101.03 61.8
-1 -7 1 40864.29 2977.01 169.93 319.6
0 -7 1 20849.43 1360.64 125.76 35.3
1 -7 1 15538.40 927.01 133.22 67.0
3 -7 1 48808.45 2898.69 213.94 357.3
4 -7 1 4184.78 258.01 48.64 186.3
5 -7 1 5496.89 427.56 66.03 53.4
6 -7 1 11334.20 884.25 131.71 144.0
7 -7 1 31887.02 2185.00 156.56 31.6
8 -7 1 536.36 39.40 25.54 159.1
9 -7 1 2992.44 203.80 60.01 100.0
10 -7 1 876.85 95.10 30.57 158.1
11 -7 1 5497.53 571.00 72.34 35.4
12 -7 1 1552.31 100.94 45.05 250.2
13 -7 1 679.81 50.85 27.76 355.5
14 -7 1 58.85 12.53 7.84 203.7
15 -7 1 1352.42 109.80 35.60 109.1
16 -7 1 1083.71 116.72 30.00 272.8
17 -7 1 244.53 52.53 16.45 108.3
18 -7 1 78.31 13.32 8.83 270.8
19 -7 1 386.81 95.97 14.16 269.3
20 -7 1 15.46 41.29 5.39 198.7
21 -7 1 20.16 5.23 4.30 110.9
22 -7 1 52.64 43.30 7.68 54.4
-14 -6 1 958.39 99.06 26.95 179.7
-13 -6 1 3139.77 324.19 52.98 23.3
-12 -6 1 8946.43 925.04 94.70 102.1
-11 -6 1 12035.54 1759.91 106.97 323.2
-10 -6 1 2463.48 255.81 45.56 24.2
-9 -6 1 2742.80 403.41 53.31 142.1
-8 -6 1 284.56 32.12 19.69 154.8
-7 -6 1 58806.01 3767.99 211.12 331.3
-6 -6 1 11160.18 1152.92 103.22 1.8
-5 -6 1 93835.61 6165.42 300.36 195.3
-4 -6 1 42278.70 2514.61 230.99 61.9
-3 -6 1 17230.13 1256.03 116.31 4.1
-2 -6 1 5975.02 576.76 51.47 180.1
-1 -6 1 26006.18 1892.11 220.48 76.1
0 -6 1 4189.01 275.52 92.21 41.2
2 -6 1 11669.46 1338.74 82.73 216.6
3 -6 1 15212.69 907.83 107.61 243.4
4 -6 1 18607.38 1108.56 138.56 165.4
5 -6 1 1336.38 100.38 53.30 142.2
6 -6 1 2392.91 146.53 51.77 239.1
8 -6 1 11226.31 670.22 105.89 7.3
9 -6 1 11294.87 741.89 108.13 254.4
10 -6 1 13227.14 790.48 118.87 9.2
11 -6 1 2492.79 260.62 56.15 109.1
12 -6 1 2085.19 131.14 41.73 289.7
13 -6 1 351.45 30.24 20.56 27.7
14 -6 1 472.56 41.46 20.29 215.9
15 -6 1 302.64 29.66 15.37 172.9
16 -6 1 2703.86 190.24 43.95 241.2
17 -6 1 1892.31 174.63 37.05 23.7
18 -6 1 160.57 18.14 10.06 120.5
19 -6 1 513.26 42.45 21.05 291.1
20 -6 1 25.41 10.21 4.59 257.0
21 -6 1 80.47 11.64 11.03 340.6
22 -6 1 113.09 43.29 9.78 121.7
23 -6 1 109.55 47.53 11.00 225.3
24 -6 1 28.34 43.31 7.63 95.1
-12 -5 1 3799.54 391.37 60.91 332.4
-10 -5 1 38647.59 5648.19 195.08 93.8
-9 -5 1 25622.98 3745.49 166.75 39.7
-8 -5 1 1283.97 133.66 30.50 9.0
-7 -5 1 2318.19 137.73 46.05 223.9
-6 -5 1 38207.86 2268.23 172.69 96.5
-5 -5 1 37494.91 2227.47 212.24 188.2
-4 -5 1 10909.38 971.63 141.27 42.8
-3 -5 1 15919.19 1097.49 46.63 116.6
-2 -5 1 22196.96 1446.54 85.16 26.7
-1 -5 1 19655.99 1429.89 128.64 161.0
0 -5 1 19990.75 1190.13 140.21 210.2
1 -5 1 27955.14 1664.58 153.53 135.5
2 -5 1 17419.23 1694.37 126.05 318.9
3 -5 1 47704.05 2838.46 220.74 142.8
4 -5 1 50680.43 3016.43 167.15 284.2
5 -5 1 33611.70 2001.94 191.32 206.9
6 -5 1 3136.20 314.35 50.80 251.9
7 -5 1 4509.18 271.31 83.01 154.3
8 -5 1 8955.00 941.34 89.10 264.8
10 -5 1 1114.35 72.71 29.74 146.7
11 -5 1 165.46 22.74 14.35 205.0
12 -5 1 1191.79 233.26 39.30 128.0
13 -5 1 1229.17 170.99 21.43 288.7
14 -5 1 86.41 21.89 8.22 320.9
15 -5 1 2702.74 338.15 46.10 6.2
16 -5 1 1844.43 187.91 42.29 197.4
17 -5 1 384.98 63.73 18.12 324.4
18 -5 1 84.19 23.71 8.31 348.0
19 -5 1 190.60 27.08 11.31 309.7
20 -5 1 1151.22 138.57 28.85 31.5
22 -5 1 118.64 43.95 11.59 326.6
23 -5 1 88.66 42.45 6.00 56.7
24 -5 1 148.04 45.50 14.09 260.7
-9 -4 1 15307.45 1581.90 104.43 88.7
-8 -4 1 19389.13 2003.51 140.71 117.3
-7 -4 1 46141.21 4756.25 236.16 300.2
-6 -4 1 64859.30 4727.15 203.06 54.8
-5 -4 1 74719.59 4428.64 297.00 258.7
-4 -4 1 53896.69 3205.85 234.12 136.0
-3 -4 1 19019.52 1130.87 121.89 147.7
-2 -4 1 2920.60 174.82 81.90 234.5
-1 -4 1 42176.89 3067.12 205.69 248.5
0 -4 1 51653.94 3065.13 208.81 317.4
1 -4 1 1403.89 93.94 60.99 40.2
2 -4 1 5913.49 432.62 103.06 343.7
3 -4 1 11829.65 734.32 80.63 172.8
4 -4 1 66060.61 3911.47 230.12 0.4
5 -4 1 16161.81 2106.58 81.37 64.7
6 -4 1 16294.93 971.87 113.36 140.9
7 -4 1 51999.91 3207.62 221.05 81.7
8 -4 1 14994.65 1125.99 107.87 180.8
9 -4 1 6406.01 384.77 82.41 222.9
10 -4 1 26492.77 1579.13 154.04 245.7
11 -4 1 76.88 18.60 8.78 142.9
12 -4 1 1698.62 139.10 40.13 252.2
13 -4 1 4352.93 271.94 57.24 66.2
14 -4 1 215.67 26.51 15.06 352.8
15 -4 1 1261.75 239.52 29.51 262.0
16 -4 1 2773.00 321.04 44.14 92.0
17 -4 1 1455.74 141.42 38.76 150.0
18 -4 1 74.90 17.94 9.65 341.2
19 -4 1 428.81 34.87 23.94 264.1
20 -4 1 684.02 103.02 21.61 69.7
21 -4 1 251.85 52.16 15.90 159.4
23 -4 1 0.00 33.79 1.60 173.7
24 -4 1 421.89 59.98 15.35 7.9
25 -4 1 161.65 42.86 11.40 118.2
-20 -3 1 207.76 24.89 13.09 83.0
-19 -3 1 649.76 65.31 22.03 64.0
-17 -3 1 114.01 16.73 12.08 100.7
-16 -3 1 2484.76 235.21 43.41 71.1
-15 -3 1 4276.15 402.64 59.18 201.4
-13 -3 1 502.70 45.71 23.38 232.7
-12 -3 1 14731.58 1390.94 110.00 174.2
-11 -3 1 25053.27 1821.81 139.36 286.9
-10 -3 1 7135.94 519.80 91.48 221.4
-9 -3 1 11083.72 1143.60 130.92 6.6
-7 -3 1 22524.90 2326.86 114.80 182.5
-6 -3 1 22330.23 2307.32 140.30 150.5
-5 -3 1 42816.97 4423.44 212.35 11.7
-4 -3 1 30660.42 1822.23 174.65 255.1
-3 -3 1 16226.83 965.39 82.56 15.8
-2 -3 1 19642.33 1168.69 104.81 42.7
-1 -3 1 3090.62 269.25 97.74 355.3
0 -3 1 2776.80 166.41 120.07 63.9
1 -3 1 10894.83 889.44 28.08 293.7
3 -3 1 14991.98 1287.53 135.15 133.7
4 -3 1 21650.06 1289.79 176.77 114.0
5 -3 1 79803.37 4744.61 260.07 341.6
6 -3 1 16323.39 1270.59 88.01 325.6
7 -3 1 1278.21 81.02 46.06 150.7
8 -3 1 1965.88 132.26 56.39 138.7
9 -3 1 6048.37 366.71 78.51 152.2
10 -3 1 22097.18 1442.67 120.09 29.1
11 -3 1 9138.16 943.42 81.27 149.4
12 -3 1 8941.12 786.23 87.30 268.8
13 -3 1 147.74 18.85 10.75 189.3
14 -3 1 29.25 11.69 6.81 224.6
15 -3 1 1595.83 186.57 39.28 34.1
16 -3 1 344.21 49.24 21.07 236.8
17 -3 1 1393.17 132.19 37.04 305.8
19 -3 1 339.79 51.55 13.63 248.7
21 -3 1 165.04 44.06 11.36 192.2
22 -3 1 639.78 75.03 22.59 201.4
23 -3 1 116.91 36.34 11.48 205.6
24 -3 1 53.73 37.20 6.70 307.4
25 -3 1 61.48 37.48 7.23 237.4
-23 -2 1 199.73 25.54 14.08 50.6
-21 -2 1 228.85 39.03 11.28 246.5
-20 -2 1 469.73 92.85 21.07 100.4
-19 -2 1 673.87 90.72 19.01 269.7
-17 -2 1 623.75 117.36 19.92 58.8
-16 -2 1 949.35 75.86 30.18 246.6
-14 -2 1 597.79 49.82 23.18 243.1
-13 -2 1 4324.33 318.25 62.51 353.0
-12 -2 1 13996.67 1021.00 109.28 205.1
-11 -2 1 8351.02 610.17 83.29 112.6
-9 -2 1 10134.67 739.01 105.59 167.4
-8 -2 1 3505.51 256.36 67.61 179.7
-7 -2 1 23859.57 1737.56 149.71 257.9
-6 -2 1 6666.77 689.30 62.98 42.1
-5 -2 1 36424.24 3760.23 199.69 221.2
-4 -2 1 7005.55 723.74 46.51 236.1
-3 -2 1 11213.00 1158.87 83.28 326.9
-2 -2 1 554.33 33.42 67.62 344.7
-1 -2 1 44545.82 3823.25 273.89 339.4
0 -2 1 9527.71 566.69 152.04 231.9
1 -2 1 34892.52 2271.86 349.92 224.1
2 -2 1 53439.97 5520.74 201.25 128.8
3 -2 1 9279.93 553.17 87.38 275.3
4 -2 1 91097.53 5415.80 327.06 125.0
5 -2 1 12833.33 1133.12 79.63 273.5
6 -2 1 20000.54 1190.85 166.87 286.7
7 -2 1 6704.95 400.16 81.90 338.2
9 -2 1 316.43 35.73 14.63 2.7
10 -2 1 43845.74 2854.86 187.32 129.1
11 -2 1 6004.08 1156.24 57.72 164.0
13 -2 1 3088.87 240.48 44.54 316.4
14 -2 1 298.83 60.40 18.40 237.4
15 -2 1 5110.25 515.37 61.86 198.9
16 -2 1 2300.69 209.18 46.15 232.2
21 -2 1 126.05 39.88 7.55 226.0
22 -2 1 453.82 61.57 20.17 131.8
-25 -1 1 29.91 15.60 5.19 303.2
-24 -1 1 44.32 23.34 1.14 289.0
-23 -1 1 101.03 24.05 3.38 24.7
-22 -1 1 429.57 98.88 20.09 227.8
-21 -1 1 426.99 55.39 16.32 256.6
-20 -1 1 1123.02 112.51 25.89 90.6
-19 -1 1 90.61 26.62 11.28 165.5
-17 -1 1 839.74 72.91 23.25 137.1
-16 -1 1 859.37 82.52 28.86 73.2
-15 -1 1 331.83 35.23 19.56 80.1
-12 -1 1 2250.76 168.31 41.58 263.2
-11 -1 1 4759.64 445.17 74.84 350.6
-9 -1 1 5569.18 407.75 62.74 336.9
-8 -1 1 83387.28 6068.94 246.76 267.5
-7 -1 1 26628.54 1938.19 165.79 226.9
-6 -1 1 58896.57 4286.14 255.07 258.9
-5 -1 1 36361.54 2640.72 233.19 14.9
-4 -1 1 1784.95 116.55 50.03 89.9
-3 -1 1 1528.45 410.77 63.40 178.6
-2 -1 1 848.72 88.05 90.10 221.7
-1 -1 1 33344.14 2927.01 373.49 118.8
1 -1 1 11447.29 948.74 188.64 62.1
2 -1 1 21183.00 1256.08 208.18 72.4
3 -1 1 33009.27 1963.80 115.04 127.1
4 -1 1 1758.96 136.87 57.69 355.3
5 -1 1 14960.37 890.23 110.05 96.1
6 -1 1 48624.82 2891.54 189.87 5.6
7 -1 1 5736.83 420.22 60.59 95.5
8 -1 1 3181.70 424.46 82.92 38.8
9 -1 1 14495.79 1497.81 97.60 246.4
11 -1 1 9984.64 1696.72 84.95 94.4
12 -1 1 885.52 92.79 34.61 38.3
13 -1 1 85.11 19.82 9.13 47.7
14 -1 1 511.09 58.04 18.03 142.2
16 -1 1 418.12 45.87 22.28 292.1
17 -1 1 5619.16 420.27 55.50 290.9
18 -1 1 204.12 37.56 15.75 211.9
20 -1 1 767.40 76.40 27.71 240.9
21 -1 1 1808.76 151.60 37.82 27.2
22 -1 1 201.71 39.87 14.69 173.1
23 -1 1 288.43 47.79 14.77 251.9
25 -1 1 97.86 35.88 7.76 352.1
26 -1 1 12.98 29.07 2.95 217.6
-25 0 1 249.24 31.29 14.40 25.9
-24 0 1 286.87 37.20 15.06 138.2
-23 0 1 66.62 28.65 2.56 24.2
-22 0 1 70.24 27.78 5.88 312.0
-21 0 1 592.04 87.28 16.12 153.7
-20 0 1 149.99 34.70 13.05 334.1
-19 0 1 398.46 48.44 18.24 172.3
-17 0 1 679.49 64.44 29.20 124.4
-16 0 1 1132.67 93.67 33.04 263.2
-15 0 1 4001.33 299.17 57.42 115.8
-14 0 1 2938.77 221.57 42.43 57.2
-13 0 1 5270.84 389.83 73.42 174.6
-12 0 1 16000.48 1168.74 90.19 38.2
-11 0 1 1358.25 104.27 39.36 257.6
-10 0 1 34940.30 2545.79 182.78 199.1
-9 0 1 5076.32 372.83 43.65 127.7
-8 0 1 31463.17 2291.69 189.32 104.2
-7 0 1 17553.26 1886.28 196.17 35.3
-6 0 1 5134.73 375.47 60.66 103.3
-5 0 1 628.42 145.40 39.68 348.3
-4 0 1 8753.15 637.95 107.24 209.6
-3 0 1 11336.62 736.82 121.07 268.4
-2 0 1 5399.08 393.45 132.97 210.4
-1 0 1 20864.73 1750.50 313.30 194.7
3 0 1 55403.91 3295.45 161.05 56.6
4 0 1 16376.29 973.99 128.09 248.9
5 0 1 900.54 67.54 41.92 61.6
6 0 1 24186.01 1558.71 167.12 63.4
7 0 1 32015.72 1904.81 163.39 255.7
9 0 1 6465.89 670.09 68.73 227.3
10 0 1 18000.70 1068.28 119.38 327.0
11 0 1 9551.21 1174.56 97.45 163.6
12 0 1 1024.89 169.44 27.73 233.6
13 0 1 2455.88 164.21 50.61 125.4
14 0 1 4115.02 306.67 61.37 355.2
15 0 1 1725.76 134.63 44.65 52.6
16 0 1 3645.88 274.31 52.85 183.1
17 0 1 2187.49 170.76 42.52 18.3
18 0 1 147.76 32.96 6.97 305.5
20 0 1 179.11 34.63 10.14 140.1
21 0 1 39.15 31.57 5.09 50.0
22 0 1 72.15 37.32 6.22 307.7
23 0 1 14.99 47.85 1.40 214.0
25 0 1 198.94 33.52 15.18 52.8
26 0 1 143.98 28.41 10.86 138.0
-25 1 1 25.89 28.23 7.35 299.1
-24 1 1 21.82 29.57 5.47 274.2
-23 1 1 82.39 45.87 6.67 188.9
-22 1 1 70.33 32.05 6.31 96.7
-21 1 1 172.26 39.04 12.53 68.6
-20 1 1 343.44 48.53 14.94 183.2
-19 1 1 69.76 31.09 7.54 234.9
-17 1 1 182.32 35.64 8.31 195.2
-16 1 1 687.42 65.43 25.03 309.6
-15 1 1 2914.80 222.21 50.50 55.2
-14 1 1 4468.32 333.61 61.47 248.3
-13 1 1 3318.26 249.71 52.33 120.6
-12 1 1 3421.90 264.18 43.71 195.2
-11 1 1 2447.00 163.19 52.49 32.0
-10 1 1 5096.22 375.56 43.90 258.3
-9 1 1 11856.17 866.99 94.29 74.1
-7 1 1 10657.17 778.49 115.66 201.7
-5 1 1 115891.60 8431.31 318.55 178.4
-4 1 1 10288.95 750.35 105.95 287.7
-3 1 1 7348.21 535.93 62.44 224.7
-2 1 1 72881.61 7504.63 215.92 318.1
-1 1 1 22786.77 1916.51 190.06 89.5
3 1 1 7052.88 424.78 108.60 191.0
4 1 1 192.33 15.09 16.07 51.1
5 1 1 50071.40 2978.45 197.00 60.9
6 1 1 89549.52 5328.57 263.83 170.8
7 1 1 21998.69 1304.58 142.81 90.0
8 1 1 3176.86 233.36 52.35 215.2
9 1 1 15908.34 1158.73 153.75 155.2
10 1 1 19056.95 2148.80 144.34 253.3
11 1 1 11967.55 1749.40 104.28 318.6
12 1 1 245.13 25.64 17.93 121.1
13 1 1 479.55 41.80 22.07 277.0
14 1 1 12073.59 884.03 102.72 127.6
15 1 1 11479.97 840.94 88.84 25.7
16 1 1 2630.29 198.73 45.77 208.3
17 1 1 2428.11 186.25 38.78 329.6
18 1 1 2223.89 172.35 42.34 80.2
21 1 1 64.56 29.49 11.05 251.4
22 1 1 45.77 26.99 4.56 202.8
23 1 1 515.99 52.06 23.11 179.8
25 1 1 38.03 19.24 3.75 255.6
26 1 1 41.87 18.92 7.11 30.0
-25 2 1 90.65 32.63 4.07 185.5
-24 2 1 104.00 34.16 6.09 333.6
-23 2 1 93.00 36.20 8.11 210.7
-22 2 1 787.91 80.96 24.43 318.8
-21 2 1 440.96 58.50 20.67 68.2
-20 2 1 72.01 50.07 9.77 105.0
-19 2 1 162.77 38.59 7.65 178.3
-17 2 1 2304.32 184.19 45.26 104.2
-16 2 1 533.63 57.64 23.41 32.4
-15 2 1 121.54 28.51 7.33 156.6
-14 2 1 326.26 25.45 16.19 285.3
-13 2 1 3355.02 350.26 51.37 46.8
-12 2 1 11015.33 669.33 96.20 323.6
-11 2 1 15823.50 1033.64 110.16 114.5
-10 2 1 3367.32 438.09 63.70 276.3
-9 2 1 28067.62 1989.72 153.10 28.0
-8 2 1 717.29 93.44 20.21 221.9
-7 2 1 29797.35 1767.18 157.53 89.9
-6 2 1 5510.82 637.45 97.02 94.3
-4 2 1 32002.00 2330.76 171.09 121.4
-3 2 1 38751.66 2821.20 127.97 268.0
-2 2 1 12484.84 743.26 177.43 84.4
-1 2 1 1029.24 108.36 58.78 212.2
0 2 1 56541.82 5838.17 304.98 266.7
1 2 1 42418.54 6200.16 338.07 234.5
2 2 1 7985.84 520.33 225.32 99.4
3 2 1 9380.86 557.68 45.33 341.7
4 2 1 3886.21 358.83 75.89 326.4
5 2 1 10523.96 1087.71 103.83 163.2
6 2 1 4639.63 325.58 134.30 257.0
7 2 1 73397.64 4350.95 253.84 10.0
8 2 1 2239.78 164.51 33.28 0.3
9 2 1 22087.04 2274.84 121.35 59.2
10 2 1 29331.32 1740.31 176.18 295.4
12 2 1 3276.69 241.56 55.20 269.8
13 2 1 1236.29 94.34 49.01 3.5
15 2 1 413.28 37.73 22.77 240.3
16 2 1 2985.81 222.57 61.98 119.6
17 2 1 279.97 31.42 18.62 2.3
20 2 1 11.62 21.86 0.43 200.6
21 2 1 446.88 46.88 16.29 178.8
23 2 1 45.01 19.76 5.03 108.6
24 2 1 64.41 19.59 6.34 12.3
-24 3 1 19.04 31.86 3.68 22.6
-23 3 1 143.49 43.18 12.73 122.3
-22 3 1 192.94 45.64 13.17 218.8
-21 3 1 105.29 42.94 11.77 88.1
-20 3 1 111.68 42.48 6.39 265.5
-19 3 1 1732.32 148.81 32.48 180.5
-17 3 1 65.14 37.12 9.43 306.2
-16 3 1 723.51 74.30 23.55 83.5
-15 3 1 36.60 26.11 3.16 335.6
-14 3 1 3558.47 285.80 46.71 106.4
-13 3 1 5715.18 420.73 65.30 326.2
-12 3 1 9802.05 585.55 89.76 96.0
-11 3 1 7487.35 447.93 93.51 255.4
-10 3 1 9902.57 727.09 84.53 30.5
-9 3 1 4648.34 307.26 72.05 277.5
-8 3 1 16207.06 965.18 139.76 210.4
-6 3 1 57656.98 3424.78 248.60 220.6
-4 3 1 56172.42 4075.99 253.40 236.0
-3 3 1 5330.83 318.03 115.92 316.3
-2 3 1 1157.31 78.16 37.61 298.8
-1 3 1 21363.12 1558.22 114.33 331.7
0 3 1 39303.24 2560.35 172.35 113.0
2 3 1 2676.77 181.37 133.42 113.3
3 3 1 22264.84 1324.77 111.63 55.1
4 3 1 49600.17 2949.99 184.51 117.6
5 3 1 27279.80 1619.09 153.50 102.3
6 3 1 41930.16 4331.66 182.73 47.7
8 3 1 58382.32 3464.27 215.16 34.5
9 3 1 14382.80 1046.93 102.76 349.3
10 3 1 395.28 66.03 25.78 164.5
12 3 1 5046.04 533.81 58.84 68.6
13 3 1 8154.15 594.62 87.06 307.9
14 3 1 3336.65 245.25 57.63 173.0
15 3 1 289.38 40.37 22.51 230.6
17 3 1 3938.52 291.13 56.52 206.0
20 3 1 456.61 61.04 20.18 197.0
21 3 1 1154.11 124.07 29.09 284.3
22 3 1 99.09 19.26 7.80 133.0
-24 4 1 121.16 61.09 10.49 99.4
-21 4 1 108.87 43.50 11.27 214.5
-20 4 1 233.70 48.79 14.32 154.5
-16 4 1 2839.48 231.38 45.50 272.3
-15 4 1 1793.31 150.25 33.61 123.3
-13 4 1 1556.59 115.37 40.75 228.2
-12 4 1 1388.82 89.00 38.98 93.7
-11 4 1 4708.58 354.44 52.05 333.4
-9 4 1 12025.60 800.79 99.01 314.0
-8 4 1 3426.19 206.92 52.04 114.7
-7 4 1 5921.45 389.37 72.25 231.5
-6 4 1 5717.79 421.03 55.94 92.4
-5 4 1 86578.73 5146.96 292.35 119.1
-4 4 1 4180.17 308.37 52.67 34.5
-3 4 1 45817.82 2722.72 241.74 64.4
-2 4 1 54408.22 3229.79 166.24 302.7
-1 4 1 7989.00 584.20 87.45 171.8
0 4 1 6408.72 419.33 50.27 8.4
1 4 1 37607.18 2742.54 189.33 180.6
2 4 1 2763.93 324.63 116.77 134.0
3 4 1 58641.42 3487.28 244.23 30.0
4 4 1 12818.87 762.31 74.32 221.3
5 4 1 19312.91 1147.88 112.16 197.6
6 4 1 14909.43 970.40 65.83 91.9
7 4 1 16937.75 1007.17 108.39 93.9
8 4 1 4975.69 848.72 51.51 60.3
9 4 1 636.63 76.89 33.48 342.2
10 4 1 8131.36 482.60 91.78 158.2
12 4 1 5555.36 405.08 67.07 201.6
13 4 1 3192.90 467.45 61.07 304.8
14 4 1 1324.16 98.26 38.79 356.5
15 4 1 3708.33 348.94 56.08 170.8
16 4 1 528.97 41.41 23.04 179.9
-24 5 1 0.00 36.63 4.87 229.1
-22 5 1 151.54 49.39 10.08 347.9
-21 5 1 271.86 55.12 16.87 242.5
-20 5 1 83.09 41.77 14.46 180.0
-19 5 1 126.17 43.68 10.95 100.0
-18 5 1 359.35 72.02 18.98 3.4
-17 5 1 553.04 69.84 21.13 280.0
-16 5 1 2383.90 159.89 41.08 50.7
-15 5 1 3011.97 294.48 54.34 241.0
-14 5 1 2227.89 140.65 44.66 13.6
-13 5 1 2369.43 147.67 49.21 171.5
-12 5 1 1682.77 122.95 39.80 29.2
-10 5 1 610.64 161.87 36.49 51.2
-9 5 1 488.60 96.85 16.80 244.2
-8 5 1 18582.41 2277.93 146.53 206.3
-7 5 1 7079.80 464.85 93.53 106.3
-6 5 1 694.24 63.65 26.52 335.2
-5 5 1 41701.84 2480.74 209.69 257.2
-4 5 1 45773.71 2715.74 209.94 118.3
-3 5 1 11048.62 1141.88 121.14 235.9
-1 5 1 1114.36 83.72 28.60 182.2
0 5 1 800.98 54.98 23.01 205.9
1 5 1 70198.91 5121.22 265.52 143.3
2 5 1 31951.89 2082.06 173.79 330.9
3 5 1 5756.23 421.05 79.79 34.6
4 5 1 10432.78 621.16 87.31 326.0
6 5 1 83397.20 4956.73 308.99 133.2
7 5 1 17927.44 1850.08 159.65 153.4
8 5 1 15598.27 1014.46 130.32 303.8
9 5 1 14067.24 2635.18 77.25 110.6
10 5 1 27.94 5.58 2.15 188.4
12 5 1 2155.15 223.09 42.19 109.8
13 5 1 6561.51 677.43 79.90 137.9
14 5 1 12235.83 1259.04 100.05 314.8
-23 6 1 32.10 42.62 10.66 140.4
-22 6 1 208.41 51.66 10.91 18.6
-21 6 1 0.00 36.28 4.96 210.5
-20 6 1 95.49 45.81 10.94 26.5
-19 6 1 141.11 15.34 7.67 13.1
-18 6 1 26.06 27.55 4.49 102.3
-17 6 1 294.16 36.08 18.16 98.7
-16 6 1 445.83 38.91 22.85 123.1
-15 6 1 1591.96 117.79 30.96 275.4
-14 6 1 5292.44 545.56 67.01 109.8
-13 6 1 602.55 45.50 27.65 32.7
-12 6 1 3041.28 188.01 57.43 238.0
-11 6 1 200.72 20.27 14.96 327.7
-10 6 1 10119.96 1133.12 96.16 292.9
-9 6 1 7198.29 433.17 76.93 206.8
-8 6 1 10722.85 1217.94 97.26 94.7
-7 6 1 5100.59 306.47 58.06 82.9
-6 6 1 8291.14 495.46 94.31 274.4
-5 6 1 30409.20 1809.68 184.23 357.5
-4 6 1 19746.20 1176.85 138.54 254.9
-3 6 1 27392.92 1631.23 179.47 212.5
-2 6 1 112926.40 6715.07 355.55 219.9
-1 6 1 19223.15 1399.40 116.26 186.1
0 6 1 63588.55 4140.49 179.88 99.7
1 6 1 1229.51 91.77 40.46 259.3
2 6 1 7878.36 469.71 104.25 289.6
3 6 1 60290.08 3587.69 215.41 202.1
4 6 1 29263.25 1740.00 192.13 112.3
5 6 1 13156.31 1390.09 147.48 300.4
6 6 1 16346.96 972.52 159.00 67.9
7 6 1 27835.44 1652.06 139.43 228.1
8 6 1 3031.55 275.74 42.72 321.9
9 6 1 1219.65 186.50 37.95 189.9
10 6 1 10204.63 606.05 84.84 309.7
11 6 1 3631.02 375.51 56.06 50.7
12 6 1 16318.54 1678.18 122.44 322.0
13 6 1 1167.24 121.63 39.73 65.7
14 6 1 69.56 10.02 6.98 265.8
15 6 1 5923.49 613.03 61.72 45.4
-23 7 1 3.86 42.13 0.57 277.2
-22 7 1 161.39 51.63 15.86 126.3
-21 7 1 53.11 43.55 7.40 202.2
-20 7 1 46.44 17.98 4.43 40.1
-19 7 1 203.12 22.08 14.38 196.0
-18 7 1 317.16 30.51 16.62 1.5
-17 7 1 1703.24 142.49 36.36 136.0
-16 7 1 51.95 10.49 6.30 137.5
-15 7 1 610.32 78.21 27.87 329.0
-14 7 1 21.54 8.77 5.21 30.9
-13 7 1 2769.82 174.25 60.93 132.4
-12 7 1 195.75 20.54 13.32 259.3
-11 7 1 682.74 67.18 19.82 354.7
-9 7 1 5553.21 336.22 66.19 324.5
-8 7 1 4173.55 365.71 63.85 302.6
-7 7 1 2455.01 676.04 70.18 263.6
-6 7 1 29526.98 2493.82 154.89 140.6
-5 7 1 5503.36 331.00 83.46 349.0
-4 7 1 12908.38 1141.18 95.38 254.4
-3 7 1 5405.49 898.05 83.97 26.4
-2 7 1 7496.91 1339.13 80.41 74.7
-1 7 1 19046.10 1589.77 129.18 169.4
0 7 1 62742.67 3733.22 273.53 325.9
1 7 1 30034.71 2191.88 167.20 261.4
2 7 1 42190.54 2511.52 168.93 104.6
3 7 1 28029.96 1826.99 132.66 238.9
5 7 1 53644.12 3190.49 181.97 198.0
7 7 1 32901.12 2773.11 205.10 178.7
9 7 1 14137.55 1458.25 108.09 103.2
10 7 1 3267.97 194.65 51.85 142.5
11 7 1 542.16 148.43 27.93 62.8
12 7 1 1631.24 169.90 48.21 334.7
13 7 1 562.97 59.66 28.60 257.8
14 7 1 294.74 46.83 20.03 196.2
15 7 1 2820.64 292.46 46.25 65.3
16 7 1 7627.11 788.57 80.74 204.4
-22 8 1 18.03 54.26 5.86 95.3
-20 8 1 56.77 16.42 8.59 73.0
-19 8 1 123.79 57.18 12.30 112.7
-18 8 1 209.07 23.87 14.78 229.2
-17 8 1 450.33 41.69 18.12 157.9
-16 8 1 180.92 29.82 15.49 257.4
-15 8 1 63.15 22.15 9.79 225.4
-14 8 1 295.60 43.19 17.34 327.6
-13 8 1 934.03 92.43 23.63 158.5
-12 8 1 251.06 24.32 17.62 343.7
-11 8 1 5161.73 565.84 62.25 191.0
-10 8 1 3275.55 201.96 57.18 110.0
-9 8 1 549.47 41.88 20.86 310.0
-8 8 1 1763.47 170.73 45.57 265.4
-7 8 1 339.93 119.56 15.55 262.3
-6 8 1 11462.51 751.53 109.78 4.0
-5 8 1 4896.40 364.85 58.94 39.9
-4 8 1 35456.53 2112.85 198.44 202.7
-3 8 1 13128.65 784.27 120.25 2.0
-2 8 1 3242.02 197.09 54.36 299.8
-1 8 1 33521.23 2445.69 183.03 243.3
0 8 1 36144.16 2152.42 168.43 110.8
1 8 1 66395.05 8258.70 300.40 89.9
2 8 1 171593.83 10204.53 354.31 260.0
3 8 1 14805.83 1241.56 147.59 258.9
4 8 1 2748.50 447.88 64.04 345.3
5 8 1 7993.40 686.15 97.40 298.1
6 8 1 4711.19 282.26 70.77 137.7
7 8 1 26991.89 1606.11 189.19 247.8
8 8 1 3844.19 229.82 65.39 221.4
9 8 1 5480.55 568.59 58.30 167.2
10 8 1 4670.02 305.19 70.20 162.7
11 8 1 540.91 34.23 27.92 344.4
12 8 1 757.93 57.54 26.63 117.2
14 8 1 520.58 55.61 25.07 145.1
15 8 1 5069.36 525.06 61.24 231.8
16 8 1 298.95 33.17 18.81 119.9
17 8 1 633.20 67.15 20.48 51.1
18 8 1 112.80 13.70 9.43 333.8
-22 9 1 92.93 52.53 9.85 93.7
-21 9 1 33.03 14.98 5.50 92.6
-20 9 1 37.12 19.54 8.28 190.6
-19 9 1 56.75 79.12 6.55 37.5
-18 9 1 627.39 65.11 23.66 185.6
-17 9 1 1428.96 104.66 36.99 302.1
-16 9 1 540.35 53.93 23.00 86.8
-15 9 1 405.62 47.09 21.84 323.2
-14 9 1 192.05 27.08 17.09 54.0
-13 9 1 206.57 44.59 16.56 53.6
-12 9 1 605.45 89.05 23.84 84.9
-11 9 1 2060.56 133.32 48.02 57.8
-10 9 1 1951.55 159.80 40.90 294.0
-9 9 1 303.08 28.41 18.56 110.7
-8 9 1 1871.93 152.66 29.78 271.0
-7 9 1 2506.46 156.82 50.75 165.8
-6 9 1 2047.16 141.70 38.21 8.6
-5 9 1 7671.67 896.57 75.45 258.7
-4 9 1 4355.75 264.35 73.14 172.9
-3 9 1 550.04 44.56 22.33 120.7
-2 9 1 4200.77 561.50 49.51 81.4
-1 9 1 8757.39 907.16 53.65 47.5
0 9 1 19613.11 1167.77 124.59 89.5
1 9 1 6217.97 589.37 97.69 96.5
2 9 1 10582.86 775.42 34.95 210.3
3 9 1 2153.62 525.65 76.84 354.0
5 9 1 42903.19 2551.08 170.90 282.0
6 9 1 6555.04 861.44 91.29 92.6
7 9 1 2698.98 295.33 40.63 75.1
8 9 1 9952.99 605.86 80.41 160.4
9 9 1 6934.04 1451.88 90.48 3.6
10 9 1 774.35 198.40 32.45 186.5
11 9 1 2444.40 147.20 46.10 305.3
13 9 1 6645.16 687.08 73.77 187.7
14 9 1 928.06 97.80 31.04 28.6
15 9 1 44.97 14.30 8.24 355.1
16 9 1 1231.36 128.85 37.65 10.8
17 9 1 646.93 68.95 24.33 261.4
18 9 1 905.70 95.41 27.90 175.7
-21 10 1 50.56 11.90 5.99 244.0
-20 10 1 0.00 32.04 1.95 109.5
-19 10 1 55.63 25.05 7.54 57.3
-18 10 1 477.68 44.88 21.51 16.3
-17 10 1 459.95 51.71 19.58 259.7
-16 10 1 32.59 14.08 7.32 319.9
-15 10 1 21.79 17.90 4.39 45.5
-14 10 1 202.00 23.89 15.70 207.6
-13 10 1 1111.03 91.46 36.08 155.5
-12 10 1 850.74 86.82 27.74 7.3
-11 10 1 346.64 31.10 20.52 83.9
-10 10 1 687.61 54.30 26.56 225.5
-9 10 1 441.09 37.59 26.27 110.7
-8 10 1 1559.02 159.35 44.92 122.1
-7 10 1 235.14 39.11 15.88 162.3
-6 10 1 5968.24 361.57 92.11 351.6
-5 10 1 1452.83 94.14 37.98 108.6
-4 10 1 1563.86 178.63 44.45 128.2
-3 10 1 13903.36 831.84 132.04 238.0
-2 10 1 2088.37 214.41 54.72 177.1
-1 10 1 5928.57 614.78 74.65 99.8
0 10 1 10506.32 860.10 90.48 36.1
1 10 1 11728.59 992.06 130.86 144.8
2 10 1 34635.76 2061.20 167.23 25.0
3 10 1 30939.51 2019.49 166.15 151.2
4 10 1 1570.57 182.82 28.65 233.9
5 10 1 28071.04 1672.02 138.56 267.4
6 10 1 7624.93 455.72 89.82 277.8
7 10 1 827.04 116.36 35.57 4.6
8 10 1 136.85 13.33 12.38 241.8
9 10 1 3430.84 206.56 56.06 313.5
10 10 1 6346.12 535.57 80.67 61.9
11 10 1 3647.98 379.05 61.33 208.7
12 10 1 1638.14 241.70 45.85 10.0
13 10 1 782.43 49.26 23.15 296.8
14 10 1 194.80 20.06 12.89 93.6
15 10 1 262.06 30.63 16.60 223.0
16 10 1 214.65 27.57 17.21 337.3
17 10 1 1283.33 134.61 33.29 117.5
18 10 1 475.25 51.99 17.10 45.7
19 10 1 76.87 14.80 10.39 79.8
-21 11 1 43.27 13.55 6.77 288.9
-20 11 1 167.52 25.29 13.29 327.8
-19 11 1 51.73 23.93 9.24 117.5
-18 11 1 229.11 30.40 14.40 271.7
-17 11 1 196.11 26.19 14.27 70.2
-16 11 1 483.58 47.16 21.92 36.7
-15 11 1 351.02 39.20 17.16 229.8
-14 11 1 769.39 78.64 22.70 16.0
-13 11 1 350.23 42.49 20.72 143.9
-12 11 1 455.49 43.87 23.40 196.1
-11 11 1 200.50 44.96 18.52 343.9
-10 11 1 114.89 25.94 8.78 10.8
-9 11 1 1564.41 125.45 43.16 285.0
-8 11 1 5385.91 802.88 79.83 176.1
-7 11 1 374.26 32.85 19.42 105.6
-6 11 1 603.56 69.90 26.97 150.1
-5 11 1 689.99 137.82 26.56 358.2
-4 11 1 794.17 86.93 31.81 209.4
-3 11 1 7704.42 463.90 95.50 202.3
-2 11 1 7430.03 448.12 88.45 233.8
-1 11 1 21878.71 2262.63 144.73 51.8
0 11 1 4417.36 268.27 54.21 184.9
1 11 1 12406.39 812.56 107.34 6.9
2 11 1 20307.92 1211.84 120.30 341.6
3 11 1 5039.29 373.93 66.68 228.0
4 11 1 16369.16 977.56 105.62 81.2
5 11 1 3633.68 378.70 74.92 255.5
6 11 1 5729.62 523.81 74.57 135.9
7 11 1 13065.02 778.48 112.29 341.3
8 11 1 1928.30 118.72 56.88 145.7
9 11 1 3699.47 384.24 70.17 189.2
10 11 1 7541.65 494.38 101.27 293.0
11 11 1 218.09 19.25 13.34 131.9
12 11 1 943.94 140.82 35.71 141.9
13 11 1 3197.50 192.74 53.20 111.1
15 11 1 1742.54 182.36 40.60 332.2
16 11 1 56.66 19.14 9.48 68.0
17 11 1 530.76 57.56 20.86 34.6
18 11 1 61.34 10.68 8.12 142.7
19 11 1 718.45 77.04 26.25 156.6
21 11 1 128.35 33.91 16.08 258.9
-20 12 1 126.76 21.21 13.05 31.8
-18 12 1 77.07 66.54 12.52 72.4
-16 12 1 115.34 16.82 13.20 185.9
-15 12 1 785.81 75.92 28.20 69.1
-14 12 1 397.07 54.39 19.09 269.1
-12 12 1 74.11 14.39 8.44 218.3
-10 12 1 929.24 101.71 33.80 83.8
-9 12 1 114.25 17.67 10.64 59.0
-8 12 1 1585.32 106.30 39.91 79.6
-7 12 1 5293.49 358.02 78.88 293.6
-6 12 1 89.59 15.32 8.41 334.4
-5 12 1 7452.50 495.88 83.24 294.1
-4 12 1 911.19 99.28 31.75 256.0
-3 12 1 7372.28 668.18 68.18 160.0
-2 12 1 720.20 167.67 18.23 129.6
-1 12 1 2137.82 225.27 48.08 326.6
0 12 1 8125.39 488.05 79.00 332.7
1 12 1 17740.67 1059.93 115.27 186.9
2 12 1 2085.41 161.71 47.56 305.6
3 12 1 2418.58 149.09 31.14 123.9
4 12 1 9460.01 567.09 92.34 196.8
5 12 1 417.30 46.41 19.12 183.1
6 12 1 7046.70 731.09 74.18 5.3
7 12 1 6618.55 485.94 92.38 215.3
8 12 1 5413.07 340.77 81.84 110.7
9 12 1 9973.38 595.15 102.70 97.8
10 12 1 11643.20 1306.21 113.32 205.3
11 12 1 1198.92 126.99 45.41 344.0
12 12 1 1083.40 70.07 31.97 286.4
13 12 1 1833.08 191.89 51.39 11.7
14 12 1 392.25 39.38 21.81 334.2
15 12 1 938.17 75.25 38.78 235.7
16 12 1 294.67 33.74 19.06 90.4
17 12 1 84.00 12.77 9.94 294.2
18 12 1 86.37 13.80 11.72 33.9
19 12 1 144.63 19.22 13.17 100.1
22 12 1 61.97 9.68 7.12 344.9
-20 13 1 32.14 10.12 6.98 233.9
-18 13 1 150.12 21.36 11.38 173.7
-17 13 1 48.95 12.51 8.94 53.8
-16 13 1 302.59 34.82 19.72 184.8
-15 13 1 309.66 36.94 18.55 43.9
-14 13 1 187.07 45.08 13.80 308.3
-13 13 1 251.61 43.04 14.64 110.5
-12 13 1 596.71 190.64 34.79 344.3
-11 13 1 408.88 45.66 17.98 95.4
-10 13 1 109.04 22.19 12.38 212.1
-9 13 1 337.26 33.24 21.29 33.5
-8 13 1 3178.17 202.74 58.37 14.2
-7 13 1 4091.78 281.29 59.66 211.3
-6 13 1 3611.75 226.38 62.42 345.2
-5 13 1 387.02 39.55 19.79 236.9
-4 13 1 232.89 27.41 16.11 279.7
-3 13 1 5028.28 306.29 67.33 245.8
-2 13 1 2536.93 159.70 42.57 215.1
-1 13 1 4883.41 364.00 62.85 64.6
0 13 1 9066.23 543.75 82.39 302.3
1 13 1 5781.28 446.02 79.26 123.5
2 13 1 6092.10 404.26 76.73 309.9
3 13 1 1171.55 286.50 29.90 60.2
4 13 1 13266.91 869.03 112.82 344.2
5 13 1 552.46 119.12 25.73 60.3
6 13 1 2173.82 229.16 45.65 214.7
7 13 1 13463.83 985.07 102.94 164.9
8 13 1 1258.10 133.78 25.73 239.0
9 13 1 1381.45 241.17 43.54 168.7
10 13 1 3512.53 213.87 47.03 317.4
12 13 1 462.36 42.45 26.93 154.4
13 13 1 813.15 55.49 27.27 28.7
14 13 1 4883.40 295.43 71.49 95.2
15 13 1 302.31 24.25 17.48 244.0
16 13 1 71.62 20.36 9.07 29.7
17 13 1 543.08 59.10 22.75 296.0
18 13 1 282.26 33.22 13.75 116.3
19 13 1 227.21 27.90 17.95 210.6
20 13 1 8.41 5.89 4.13 239.7
-19 14 1 268.28 56.05 14.09 101.3
-18 14 1 11.90 8.58 2.36 225.3
-17 14 1 54.45 35.16 10.27 279.0
-16 14 1 709.71 121.50 25.73 223.7
-15 14 1 104.02 31.16 13.28 287.7
-14 14 1 386.41 45.70 19.08 115.0
-13 14 1 121.89 31.51 10.71 57.2
-12 14 1 136.07 28.02 11.12 149.1
-11 14 1 553.09 55.13 24.77 269.0
-10 14 1 870.46 95.95 31.63 5.7
-9 14 1 1285.94 95.03 38.73 180.3
-8 14 1 143.99 29.76 11.54 336.7
-7 14 1 73.46 26.58 7.68 68.8
-6 14 1 202.29 39.62 15.31 335.0
-5 14 1 1845.29 136.95 45.35 314.7
-4 14 1 1315.84 90.62 38.79 100.3
-3 14 1 2279.52 146.29 49.44 189.5
-2 14 1 641.15 49.91 30.16 5.4
-1 14 1 715.79 54.54 28.18 21.3
0 14 1 234.84 35.77 18.26 105.6
1 14 1 428.97 74.77 14.76 81.1
2 14 1 10357.62 683.03 96.72 243.2
3 14 1 30916.00 1840.69 147.96 75.3
4 14 1 25770.84 1685.03 145.35 204.5
5 14 1 1197.71 129.07 41.21 197.4
6 14 1 8608.76 516.30 99.18 314.7
7 14 1 3967.40 554.24 61.09 339.4
8 14 1 883.40 95.88 25.75 38.9
9 14 1 5109.40 385.80 64.82 270.7
10 14 1 328.67 46.07 16.49 225.2
11 14 1 3512.64 235.59 59.22 266.5
12 14 1 364.16 52.39 19.71 214.1
13 14 1 165.11 17.56 13.16 302.8
14 14 1 306.02 60.75 15.57 65.2
15 14 1 33.75 8.26 6.51 249.1
16 14 1 17.16 23.23 6.60 90.5
17 14 1 1697.32 177.95 37.73 214.7
18 14 1 324.27 37.81 20.28 358.0
19 14 1 388.01 44.61 22.81 93.7
20 14 1 16.43 39.85 12.16 108.9
23 14 1 43.65 15.57 7.02 38.2
24 14 1 46.50 13.92 6.67 222.0
-18 15 1 47.45 14.41 5.23 167.2
-17 15 1 9.45 35.33 5.94 345.8
-16 15 1 106.55 20.28 9.86 64.0
-15 15 1 47.75 28.21 9.04 263.5
-14 15 1 12.84 10.85 3.59 28.4
-13 15 1 85.25 30.38 3.14 112.0
-12 15 1 26.22 23.97 4.53 16.5
-11 15 1 71.57 15.08 6.86 0.0
-9 15 1 77.49 26.47 10.68 292.8
-8 15 1 1033.43 111.50 33.67 183.2
-7 15 1 1227.26 92.66 38.73 34.8
-6 15 1 1022.52 174.57 41.72 62.7
-5 15 1 1825.82 209.05 41.60 41.9
-4 15 1 634.69 50.58 29.88 147.7
-3 15 1 509.45 43.22 19.28 94.8
-2 15 1 2701.59 171.66 51.30 190.6
-1 15 1 1523.09 102.06 36.42 152.7
0 15 1 2513.45 159.54 54.54 31.9
1 15 1 4679.40 286.33 72.51 279.7
2 15 1 4072.21 275.63 65.38 72.7
3 15 1 13263.51 795.78 106.51 223.5
4 15 1 362.73 140.57 17.81 236.4
5 15 1 1815.80 447.73 44.69 313.0
6 15 1 2280.98 228.77 49.37 179.9
7 15 1 6000.44 362.00 70.12 317.4
8 15 1 4755.12 495.01 65.90 357.0
9 15 1 4188.51 470.58 64.31 196.6
10 15 1 5810.43 603.53 77.77 76.1
11 15 1 1026.70 130.13 28.05 245.2
12 15 1 2858.39 177.29 49.94 111.1
13 15 1 1188.11 177.41 41.60 279.8
14 15 1 909.35 146.77 26.69 49.8
15 15 1 799.17 57.54 24.55 80.4
16 15 1 194.12 41.82 20.55 340.1
17 15 1 4.24 16.45 4.78 112.0
18 15 1 6.37 8.24 4.12 50.1
19 15 1 799.25 87.25 26.41 239.5
22 15 1 20.07 16.03 6.08 292.3
23 15 1 29.95 8.57 6.70 125.3
-18 16 1 121.89 23.87 9.89 231.2
-17 16 1 182.18 41.99 12.62 55.2
-16 16 1 101.53 26.67 9.25 153.5
-15 16 1 0.07 12.24 2.52 209.2
-14 16 1 50.47 19.45 5.80 28.7
-13 16 1 227.27 34.03 14.14 41.3
-12 16 1 197.09 30.58 13.98 236.6
-11 16 1 2187.68 324.66 54.14 164.8
-10 16 1 1544.02 191.01 40.88 322.7
-9 16 1 276.88 32.81 17.61 37.4
-7 16 1 423.04 80.83 20.73 235.5
-6 16 1 350.52 128.95 21.60 216.3
-5 16 1 792.14 63.63 27.77 86.4
-4 16 1 1267.42 104.86 37.07 84.2
-3 16 1 1057.17 76.39 30.27 219.0
-2 16 1 1177.72 83.07 36.61 145.9
-1 16 1 2625.55 167.17 43.09 89.5
0 16 1 454.76 39.75 18.11 169.0
1 16 1 851.19 62.42 29.78 1.6
2 16 1 1617.12 245.23 46.74 339.0
3 16 1 5925.59 543.43 77.91 198.1
4 16 1 8224.35 543.97 90.42 39.7
5 16 1 7074.03 427.74 70.07 282.9
6 16 1 4351.12 266.29 56.74 49.3
7 16 1 5272.05 320.74 82.38 264.0
8 16 1 624.15 70.50 21.12 118.6
9 16 1 75.70 12.82 10.79 25.9
10 16 1 2558.57 159.09 51.43 32.8
11 16 1 384.43 38.11 18.69 162.8
12 16 1 351.26 30.94 15.40 187.1
13 16 1 37.27 31.42 10.87 157.6
14 16 1 297.02 60.27 15.77 52.6
15 16 1 140.46 37.39 13.31 55.2
17 16 1 117.79 48.43 11.63 10.9
18 16 1 182.21 48.39 13.29 86.4
19 16 1 48.81 14.45 5.42 85.9
23 16 1 16.24 11.85 4.76 232.8
24 16 1 61.68 12.51 6.33 120.8
25 16 1 29.99 7.81 5.31 280.3
26 16 1 4.16 4.86 0.76 156.0
-17 17 1 17.41 29.78 3.86 309.8
-15 17 1 7.14 10.92 1.61 122.9
-14 17 1 254.77 56.05 13.51 335.3
-13 17 1 94.87 44.03 12.88 222.1
-12 17 1 320.66 38.97 19.35 139.7
-11 17 1 95.62 22.72 10.10 343.5
-9 17 1 1780.48 323.35 42.69 70.2
-8 17 1 175.68 35.31 13.02 46.4
-7 17 1 369.01 40.63 21.90 202.1
-5 17 1 883.22 112.16 32.10 64.1
-4 17 1 1310.93 129.28 40.67 141.3
-3 17 1 2175.01 146.33 42.18 263.9
-2 17 1 629.17 53.47 24.02 68.2
-1 17 1 1148.43 170.86 32.72 281.1
0 17 1 3020.95 191.79 52.95 189.6
1 17 1 757.14 217.01 27.82 52.2
2 17 1 512.46 60.37 24.00 322.4
4 17 1 3573.65 374.41 55.48 66.0
5 17 1 99.35 17.80 11.19 245.6
6 17 1 94.47 16.05 9.37 268.8
7 17 1 2097.00 133.90 39.06 274.3
8 17 1 283.13 36.33 16.14 333.7
9 17 1 480.03 67.04 21.89 212.5
10 17 1 2573.40 161.78 43.10 246.3
11 17 1 607.53 54.08 24.12 62.0
12 17 1 7321.78 442.11 77.49 205.4
13 17 1 1505.91 148.46 41.98 98.2
14 17 1 2268.01 151.06 45.34 302.7
15 17 1 1108.65 93.07 32.27 187.7
16 17 1 33.00 18.01 7.65 113.9
17 17 1 20.22 8.82 4.26 282.9
18 17 1 180.59 45.68 12.60 80.8
19 17 1 89.29 23.39 8.81 7.4
20 17 1 174.42 40.86 20.44 186.8
23 17 1 10.82 7.10 2.18 284.4
24 17 1 6.75 6.68 4.37 179.5
26 17 1 87.56 12.94 6.20 156.6
27 17 1 3.37 4.56 1.24 272.1
-16 18 1 56.05 15.60 5.50 27.6
-15 18 1 60.49 25.87 7.52 227.0
-13 18 1 166.95 28.01 13.24 60.3
-12 18 1 0.00 81.36 4.47 0.2
-11 18 1 396.91 68.31 22.27 219.0
-10 18 1 91.40 19.60 8.42 218.5
-9 18 1 456.87 53.55 20.01 7.1
-7 18 1 106.23 31.27 8.41 252.6
-6 18 1 499.17 67.54 21.67 206.0
-5 18 1 730.12 74.52 28.33 293.1
-4 18 1 1403.91 119.82 43.71 247.3
-3 18 1 493.99 63.30 24.27 29.3
-2 18 1 180.89 24.55 17.06 290.2
-1 18 1 5204.37 324.80 65.10 18.1
0 18 1 367.10 39.29 21.27 142.7
1 18 1 4360.16 363.53 60.02 264.6
2 18 1 2135.39 145.52 37.68 147.8
3 18 1 352.83 49.49 20.41 165.7
4 18 1 202.25 23.59 13.01 219.1
5 18 1 275.65 33.25 10.06 348.6
6 18 1 347.29 31.98 19.05 95.5
7 18 1 863.17 62.42 28.78 103.5
8 18 1 2177.80 230.42 36.60 218.7
10 18 1 1474.93 98.36 33.94 356.8
11 18 1 269.09 56.04 13.05 59.9
12 18 1 89.79 14.15 10.64 291.4
13 18 1 33.39 16.68 4.22 239.8
14 18 1 890.02 68.10 31.15 189.3
15 18 1 144.50 19.01 13.56 326.9
16 18 1 462.40 102.82 21.96 304.8
17 18 1 7.07 11.12 3.83 344.6
18 18 1 109.77 21.55 8.58 37.4
19 18 1 45.75 13.31 5.96 343.9
20 18 1 32.84 28.87 5.96 328.1
21 18 1 1.93 12.39 2.51 201.0
24 18 1 47.01 29.92 5.55 134.2
25 18 1 41.12 25.73 5.85 292.6
26 18 1 13.72 7.59 0.61 106.4
27 18 1 40.27 8.52 5.90 293.5
-16 19 1 74.91 18.13 6.92 334.9
-15 19 1 116.77 26.37 9.34 185.8
-14 19 1 29.24 15.12 2.15 304.4
-13 19 1 223.56 74.68 12.62 106.5
-12 19 1 222.09 33.39 13.24 319.8
-11 19 1 216.03 31.62 14.35 84.4
-10 19 1 271.47 79.81 19.76 280.5
-9 19 1 146.05 58.47 11.26 244.1
-8 19 1 506.72 90.25 24.88 77.6
-7 19 1 636.73 77.85 26.58 141.7
-6 19 1 1375.24 198.08 32.83 16.1
-5 19 1 567.85 124.69 27.15 305.1
-4 19 1 654.17 113.54 24.36 137.1
-3 19 1 1036.57 83.31 32.95 346.0
-2 19 1 676.77 68.24 24.33 313.4
-1 19 1 1460.59 109.57 41.90 81.1
0 19 1 492.27 47.24 25.22 287.3
1 19 1 513.44 78.00 15.72 96.3
2 19 1 398.55 63.41 18.35 60.4
3 19 1 4257.02 313.38 53.54 332.1
4 19 1 2276.88 147.73 42.70 183.3
5 19 1 1666.19 123.28 42.70 327.5
6 19 1 935.78 68.47 27.74 158.2
7 19 1 395.93 35.72 20.59 231.1
9 19 1 637.56 61.53 26.53 140.1
10 19 1 301.05 72.28 10.40 137.1
11 19 1 76.35 19.13 5.17 133.1
12 19 1 979.01 80.35 29.03 192.4
13 19 1 142.99 33.81 7.61 35.6
14 19 1 104.67 40.59 10.57 165.4
15 19 1 394.52 70.68 16.35 39.2
16 19 1 93.94 27.82 8.77 198.8
17 19 1 390.35 71.21 20.51 103.1
18 19 1 478.78 124.69 24.34 350.6
19 19 1 72.82 13.99 6.96 194.1
20 19 1 46.44 38.42 8.89 200.7
21 19 1 90.49 35.70 12.95 301.3
24 19 1 0.00 19.56 1.38 201.0
26 19 1 16.37 8.05 1.80 291.6
27 19 1 28.77 11.65 3.61 145.3
-15 20 1 0.00 66.42 2.11 289.8
-14 20 1 203.90 37.63 11.77 282.6
-13 20 1 38.93 47.98 6.10 104.2
-12 20 1 385.97 78.95 20.93 134.7
-11 20 1 149.30 71.19 14.70 69.8
-10 20 1 33.85 45.46 7.21 142.4
-9 20 1 8.78 18.08 3.86 295.1
-8 20 1 170.45 91.69 10.62 307.6
-7 20 1 625.74 86.48 22.84 141.3
-6 20 1 145.22 41.55 11.05 228.8
-5 20 1 605.58 220.64 19.93 128.3
-4 20 1 655.87 76.53 27.66 61.0
-3 20 1 256.38 68.27 15.42 185.2
-2 20 1 177.84 29.56 11.55 318.2
-1 20 1 515.93 53.73 22.52 98.1
0 20 1 784.80 74.52 26.26 355.3
2 20 1 465.52 60.26 23.42 290.6
3 20 1 134.90 28.24 10.23 77.2
4 20 1 4587.69 285.94 52.84 200.5
5 20 1 2874.76 297.33 47.57 69.5
6 20 1 706.08 56.65 24.98 303.2
7 20 1 78.35 24.99 1.99 266.4
8 20 1 267.29 29.12 16.59 62.7
9 20 1 797.06 88.22 19.75 269.0
10 20 1 441.81 40.15 17.66 134.9
11 20 1 203.43 23.47 16.44 294.5
12 20 1 811.55 65.83 27.21 226.4
13 20 1 31.16 26.21 0.88 91.2
15 20 1 113.79 18.06 9.21 78.2
16 20 1 259.54 40.15 15.33 164.7
17 20 1 16.18 73.91 11.41 322.3
18 20 1 94.78 29.03 9.14 109.1
19 20 1 40.32 34.11 9.44 214.5
20 20 1 431.67 112.23 25.39 60.7
21 20 1 17.75 9.49 4.71 54.9
22 20 1 74.33 21.89 7.84 237.6
23 20 1 17.52 16.03 4.32 210.7
24 20 1 21.96 41.68 6.36 30.8
26 20 1 31.75 17.32 4.70 333.8
27 20 1 32.12 9.43 4.03 267.2
-14 21 1 69.20 45.17 7.48 191.1
-13 21 1 319.14 81.91 15.58 310.7
-11 21 1 391.91 168.31 21.84 226.2
-10 21 1 87.88 36.85 8.15 103.5
-9 21 1 47.88 24.05 8.31 131.9
-8 21 1 136.68 24.77 13.08 331.9
-7 21 1 41.38 26.72 2.55 129.0
-6 21 1 280.25 42.93 18.36 126.6
-5 21 1 24.43 16.10 4.97 313.2
-4 21 1 64.98 18.85 7.48 8.8
-3 21 1 217.33 37.92 15.89 142.5
-1 21 1 750.37 66.50 24.67 287.6
0 21 1 24.08 15.92 0.54 293.2
2 21 1 987.84 107.14 26.33 278.7
4 21 1 40.73 20.68 1.80 11.2
5 21 1 867.69 78.83 28.19 150.4
6 21 1 210.95 38.05 13.82 18.4
7 21 1 115.71 26.86 9.94 216.4
8 21 1 254.71 28.94 14.68 166.3
9 21 1 1487.15 147.26 32.79 21.0
10 21 1 967.80 72.51 32.35 266.7
11 21 1 130.09 25.71 8.88 310.6
12 21 1 2003.30 140.71 38.93 105.9
13 21 1 962.95 106.03 27.59 193.8
14 21 1 608.36 77.95 21.87 357.4
15 21 1 138.82 26.25 11.39 169.4
16 21 1 33.47 25.64 6.25 79.9
17 21 1 541.14 95.55 23.53 351.9
18 21 1 165.99 42.89 10.64 192.7
19 21 1 79.82 47.42 7.34 115.5
20 21 1 8.38 52.42 11.80 89.0
21 21 1 205.36 126.63 18.69 266.8
22 21 1 80.32 38.22 15.38 0.2
23 21 1 14.66 17.32 3.81 171.5
25 21 1 10.89 8.06 4.01 88.3
26 21 1 10.39 14.09 4.31 88.4
27 21 1 33.28 9.69 5.09 66.9
-13 22 1 122.26 44.66 8.25 243.3
-12 22 1 10.07 15.03 1.89 87.8
-11 22 1 42.97 19.16 2.40 225.0
-10 22 1 125.63 62.34 9.74 317.0
-9 22 1 333.69 73.12 18.01 186.0
-8 22 1 116.67 24.26 8.30 60.3
-7 22 1 72.05 27.83 9.85 73.2
-6 22 1 150.64 58.49 12.06 161.7
-5 22 1 86.07 91.31 12.42 185.7
-4 22 1 112.53 84.65 12.69 137.2
-3 22 1 181.50 40.46 14.03 354.4
-2 22 1 1321.36 184.96 30.84 41.0
-1 22 1 124.79 23.42 12.06 289.4
0 22 1 229.70 46.33 14.67 65.9
1 22 1 129.70 36.22 10.70 332.0
2 22 1 64.68 19.20 9.50 228.4
3 22 1 203.88 57.79 11.79 178.8
4 22 1 1771.66 222.79 36.42 44.7
5 22 1 1001.73 78.02 27.39 274.1
6 22 1 201.20 35.64 11.50 197.9
7 22 1 223.19 32.97 17.82 38.4
8 22 1 75.93 22.10 7.08 188.2
9 22 1 982.18 102.41 27.98 9.1
10 22 1 185.09 28.99 15.39 227.9
11 22 1 1237.24 134.63 25.79 274.6
13 22 1 146.32 22.02 12.38 238.5
14 22 1 176.16 71.64 13.76 34.7
17 22 1 206.71 40.96 13.56 161.5
18 22 1 330.76 53.57 19.30 56.1
19 22 1 54.46 32.85 6.21 214.5
20 22 1 221.93 81.03 11.71 343.2
21 22 1 48.14 50.09 10.64 27.1
23 22 1 24.89 10.88 5.21 306.9
24 22 1 8.78 15.53 1.79 30.9
26 22 1 67.08 14.35 5.06 131.1
-12 23 1 76.88 52.97 6.68 331.9
-11 23 1 47.09 21.30 5.76 195.2
-10 23 1 79.80 44.97 8.99 301.1
-9 23 1 46.17 25.25 5.29 51.0
-8 23 1 21.49 40.43 6.37 150.6
-7 23 1 29.83 22.54 5.66 22.1
-6 23 1 94.36 53.78 8.57 91.4
-5 23 1 14.61 15.87 4.63 217.5
-4 23 1 69.42 35.76 9.43 42.9
-3 23 1 302.72 39.01 18.61 96.2
-2 23 1 1061.73 186.99 29.96 349.3
-1 23 1 247.98 33.97 12.80 79.2
0 23 1 657.63 64.35 23.96 342.1
1 23 1 39.53 18.19 8.41 170.9
2 23 1 398.36 72.43 17.87 170.7
3 23 1 237.40 42.84 13.69 252.7
4 23 1 257.86 38.06 14.92 40.7
5 23 1 220.30 28.35 13.80 263.2
6 23 1 322.07 61.40 15.98 83.6
7 23 1 580.94 69.25 23.72 263.5
8 23 1 332.70 40.16 15.65 253.1
9 23 1 727.35 128.75 25.17 84.8
10 23 1 108.22 21.35 11.59 194.7
11 23 1 361.53 72.47 16.12 273.4
12 23 1 179.94 46.13 10.51 318.5
13 23 1 95.37 23.93 7.81 22.3
14 23 1 634.70 96.69 23.29 246.2
15 23 1 136.37 177.58 11.58 56.4
16 23 1 513.94 369.38 22.64 198.3
17 23 1 287.82 96.22 16.98 133.5
18 23 1 17.29 28.83 5.54 7.6
19 23 1 121.60 43.43 14.71 101.2
20 23 1 26.55 20.72 5.23 327.8
21 23 1 41.97 52.32 10.25 205.6
22 23 1 0.00 34.30 2.90 325.8
23 23 1 2.52 10.96 3.20 19.2
24 23 1 0.00 22.50 2.96 273.0
25 23 1 14.07 19.13 1.94 74.2
26 23 1 2.33 25.21 0.94 34.3
-11 24 1 43.09 31.82 6.13 60.4
-10 24 1 50.48 20.46 5.21 88.0
-9 24 1 133.92 28.85 7.14 326.7
-8 24 1 61.35 48.43 9.08 225.5
-7 24 1 70.08 31.16 9.29 170.8
-5 24 1 357.67 47.32 18.84 179.9
-4 24 1 88.88 23.88 8.72 303.5
-3 24 1 112.69 26.74 9.12 74.8
-2 24 1 219.57 110.48 12.78 124.7
-1 24 1 62.60 20.69 7.72 314.8
0 24 1 991.50 174.95 29.76 25.6
1 24 1 448.42 48.59 20.81 208.9
2 24 1 77.24 21.21 10.10 273.2
3 24 1 241.17 33.72 15.14 307.1
4 24 1 159.16 39.45 10.83 241.5
5 24 1 58.02 19.32 7.54 359.3
6 24 1 197.78 36.38 14.92 279.0
7 24 1 338.92 60.67 13.11 95.1
8 24 1 387.29 42.49 14.57 3.6
9 24 1 183.82 39.82 14.65 235.2
10 24 1 310.57 39.64 14.31 60.5
11 24 1 259.27 58.18 17.38 50.2
12 24 1 282.19 78.13 20.22 211.7
13 24 1 206.92 38.49 16.95 19.4
14 24 1 336.83 54.57 16.73 201.6
17 24 1 12.44 14.62 5.84 228.9
18 24 1 40.64 13.99 3.86 64.6
19 24 1 0.00 32.60 3.09 305.3
20 24 1 74.26 40.44 8.51 4.0
21 24 1 3.99 18.26 1.75 69.6
22 24 1 12.35 23.48 1.04 3.1
23 24 1 10.97 10.23 3.70 108.1
24 24 1 38.40 19.64 7.36 74.1
25 24 1 32.50 14.88 5.96 284.4
26 24 1 0.00 34.30 1.75 195.5
-10 25 1 75.09 25.83 5.47 143.5
-8 25 1 126.67 57.35 9.11 99.8
-7 25 1 213.08 65.55 14.42 247.0
-5 25 1 229.13 62.20 14.05 109.0
-4 25 1 123.18 26.53 9.71 0.5
-3 25 1 35.78 33.28 6.50 262.6
-2 25 1 23.49 20.02 3.18 33.8
-1 25 1 28.25 19.33 4.29 352.5
0 25 1 136.70 26.32 6.42 156.8
1 25 1 775.63 77.24 23.28 41.5
3 25 1 803.92 118.16 22.97 264.1
4 25 1 596.95 75.50 20.48 300.6
5 25 1 250.06 36.20 16.02 165.6
6 25 1 121.98 58.79 7.04 333.9
7 25 1 764.82 89.91 21.76 216.7
8 25 1 634.81 111.67 23.21 279.6
9 25 1 927.96 80.51 23.76 162.9
10 25 1 154.56 26.64 7.02 72.4
11 25 1 171.77 28.95 10.86 284.2
12 25 1 364.95 72.90 18.16 57.7
13 25 1 209.86 29.89 12.75 210.0
14 25 1 18.04 15.12 3.61 143.6
15 25 1 189.79 48.03 11.15 61.3
16 25 1 85.31 21.42 8.14 264.3
17 25 1 31.95 20.70 3.56 91.8
18 25 1 95.07 30.83 7.72 252.1
19 25 1 39.08 37.24 6.58 140.9
20 25 1 44.68 22.44 5.53 147.2
21 25 1 5.83 65.31 6.85 15.2
22 25 1 4.83 20.70 3.14 218.9
23 25 1 11.88 13.66 3.17 289.8
24 25 1 13.65 17.76 3.24 213.2
25 25 1 14.62 11.27 3.03 6.9
-9 26 1 31.46 42.94 3.19 68.0
-8 26 1 61.45 36.58 5.07 248.9
-7 26 1 139.72 51.52 11.74 104.8
-6 26 1 10.22 42.52 1.86 229.4
-5 26 1 68.11 36.22 9.59 289.0
-4 26 1 227.10 44.48 13.54 104.0
-3 26 1 0.90 74.04 8.66 341.0
-2 26 1 0.00 19.92 3.48 249.7
-1 26 1 19.45 20.83 5.51 285.9
1 26 1 221.79 43.26 12.80 177.9
2 26 1 185.28 31.62 12.19 21.5
3 26 1 347.43 50.45 16.34 308.2
4 26 1 130.09 45.82 7.89 55.0
5 26 1 115.47 27.64 2.00 111.3
6 26 1 360.03 69.45 20.96 303.2
7 26 1 211.76 37.01 16.74 154.4
8 26 1 609.96 61.91 17.67 320.6
9 26 1 527.49 57.11 18.37 158.4
10 26 1 274.79 44.39 13.58 16.3
11 26 1 563.09 85.92 21.28 195.3
12 26 1 336.96 129.38 15.35 11.4
13 26 1 49.54 22.87 10.02 133.7
14 26 1 62.09 66.18 8.62 328.2
16 26 1 78.19 67.28 14.18 170.0
17 26 1 69.29 21.43 6.12 309.0
18 26 1 0.00 67.58 6.24 326.3
20 26 1 72.66 71.40 8.89 233.9
21 26 1 8.96 16.12 5.27 31.7
24 26 1 14.65 12.24 2.17 24.4
25 26 1 1.75 11.25 0.97 99.0
-8 27 1 10.08 24.20 3.23 179.4
-7 27 1 1.77 29.46 3.00 342.8
-6 27 1 117.97 82.75 10.21 280.6
-5 27 1 61.51 23.83 7.52 72.3
-4 27 1 60.80 32.99 5.31 222.2
-3 27 1 48.66 37.25 8.97 25.1
-2 27 1 83.20 28.33 8.09 149.0
-1 27 1 96.77 57.01 10.37 354.9
0 27 1 20.01 21.93 2.97 77.4
1 27 1 60.81 36.21 2.30 194.1
2 27 1 15.22 20.13 1.64 12.8
3 27 1 20.80 30.08 4.34 74.0
4 27 1 65.62 26.04 4.45 104.6
5 27 1 213.56 34.50 9.39 0.0
8 27 1 218.69 38.98 8.10 200.2
9 27 1 626.61 75.05 21.55 265.0
10 27 1 103.53 25.03 11.46 159.0
11 27 1 902.59 187.57 21.17 141.7
12 27 1 48.56 57.51 11.66 317.3
13 27 1 128.93 28.35 12.33 156.4
14 27 1 104.64 36.33 10.26 337.3
15 27 1 19.16 104.16 10.18 118.6
16 27 1 24.44 20.13 5.69 269.5
17 27 1 23.49 83.58 10.81 86.9
18 27 1 17.46 26.19 2.15 255.0
19 27 1 14.00 46.41 4.30 47.2
20 27 1 0.00 15.19 2.09 10.3
21 27 1 15.29 14.97 3.11 107.2
22 27 1 24.21 26.30 3.63 297.0
23 27 1 27.14 13.73 4.48 131.0
24 27 1 0.00 19.77 2.39 176.9
-6 28 1 19.61 32.91 2.43 93.8
-5 28 1 130.07 55.14 9.17 1.8
-4 28 1 39.00 22.36 6.95 234.2
-3 28 1 43.20 22.28 5.76 18.4
-2 28 1 121.81 31.15 9.88 114.0
-1 28 1 192.24 58.18 12.85 223.6
0 28 1 243.73 106.74 14.93 29.8
1 28 1 182.34 34.19 10.71 244.7
2 28 1 426.83 56.31 16.85 136.1
3 28 1 380.32 52.64 17.79 317.3
4 28 1 92.43 33.03 7.92 168.2
5 28 1 0.00 22.26 2.54 149.8
6 28 1 128.91 33.96 6.40 332.7
7 28 1 154.48 32.75 9.63 199.7
8 28 1 23.72 21.81 1.57 22.9
9 28 1 0.00 23.22 4.11 311.6
10 28 1 96.37 23.10 7.02 289.0
11 28 1 31.11 21.68 7.76 280.0
12 28 1 537.06 120.91 21.65 184.6
13 28 1 73.64 35.82 4.93 43.1
14 28 1 113.90 31.71 9.48 353.3
15 28 1 34.08 18.61 5.29 128.8
16 28 1 50.69 26.56 5.16 178.1
17 28 1 47.31 20.25 4.87 264.7
19 28 1 11.58 38.02 1.23 326.9
20 28 1 38.11 27.87 3.33 249.6
21 28 1 33.63 17.86 2.52 359.4
22 28 1 0.00 18.73 3.15 208.1
23 28 1 2.55 14.30 2.61 161.7
-5 29 1 51.60 34.20 2.70 225.1
-4 29 1 74.25 29.68 8.55 117.6
-3 29 1 85.42 39.14 7.21 356.4
-2 29 1 140.20 58.71 4.01 212.0
-1 29 1 151.57 41.21 11.29 273.9
0 29 1 107.23 32.48 9.67 105.9
1 29 1 75.78 58.14 5.30 162.6
2 29 1 361.46 78.47 15.30 322.2
3 29 1 229.98 42.37 13.87 111.9
4 29 1 14.10 21.43 2.39 345.2
5 29 1 0.00 43.47 4.17 267.3
6 29 1 54.62 26.43 1.20 358.8
7 29 1 62.69 29.53 6.52 251.1
8 29 1 112.10 52.03 9.20 202.3
9 29 1 198.32 45.25 8.57 64.1
10 29 1 20.66 19.86 5.93 15.6
11 29 1 124.88 33.82 9.39 139.2
12 29 1 0.00 43.90 4.43 351.1
13 29 1 36.26 19.77 5.08 252.8
14 29 1 8.01 19.90 3.88 137.5
16 29 1 23.38 20.15 6.63 74.8
17 29 1 0.00 16.47 1.46 37.2
18 29 1 25.28 17.39 2.91 304.9
19 29 1 65.28 46.37 2.67 190.7
21 29 1 18.44 17.38 3.50 229.8
22 29 1 5.66 16.30 1.31 330.8
-3 30 1 0.00 41.28 2.47 220.0
-2 30 1 48.78 28.47 4.18 99.5
-1 30 1 0.00 45.05 2.89 328.7
0 30 1 78.96 32.90 3.03 40.2
1 30 1 32.06 42.50 5.10 244.1
2 30 1 281.19 60.54 13.92 178.0
3 30 1 161.21 55.45 6.49 2.4
4 30 1 148.55 31.07 8.61 134.4
5 30 1 309.70 75.20 14.21 333.9
6 30 1 0.00 30.02 3.62 139.0
7 30 1 54.14 30.51 5.90 354.7
8 30 1 105.95 49.99 8.79 186.4
9 30 1 108.70 47.31 8.66 258.9
10 30 1 65.45 38.78 3.36 208.9
11 30 1 126.17 34.43 9.24 68.0
12 30 1 108.67 50.88 5.04 267.1
13 30 1 33.79 22.92 4.77 203.7
14 30 1 60.78 25.78 8.10 83.8
15 30 1 105.49 84.22 10.68 48.3
16 30 1 0.00 42.32 4.63 316.8
17 30 1 13.20 20.82 4.01 222.6
18 30 1 36.05 22.63 4.52 34.8
19 30 1 0.00 38.97 1.55 270.9
20 30 1 0.00 17.44 1.40 283.1
21 30 1 7.75 90.13 5.37 165.1
-2 31 1 55.13 31.55 3.26 250.2
-1 31 1 0.00 27.44 2.78 181.7
0 31 1 32.33 33.47 4.91 210.8
1 31 1 40.56 32.77 3.38 128.7
2 31 1 51.90 39.11 6.28 339.7
3 31 1 21.90 24.08 4.29 348.5
5 31 1 5.20 42.94 0.37 8.5
6 31 1 143.60 38.82 6.03 59.2
7 31 1 41.48 31.42 4.70 18.9
8 31 1 0.00 22.68 2.81 173.4
9 31 1 42.91 24.87 4.87 324.9
10 31 1 25.28 26.05 3.41 70.5
11 31 1 11.79 24.62 3.40 315.2
12 31 1 0.00 22.15 2.73 102.6
14 31 1 11.99 26.38 4.05 60.2
15 31 1 128.48 81.52 4.08 199.4
16 31 1 102.90 90.66 9.57 113.3
17 31 1 63.32 92.44 5.88 337.9
18 31 1 2.55 46.31 2.43 309.3
19 31 1 0.00 20.13 0.87 257.2
20 31 1 16.61 19.72 1.00 168.3
0 32 1 73.96 37.90 4.28 203.5
1 32 1 0.00 27.28 2.21 274.2
2 32 1 11.52 26.50 2.10 167.1
3 32 1 36.56 27.77 3.84 48.7
4 32 1 32.24 43.00 5.30 88.6
5 32 1 21.43 26.01 2.46 123.5
6 32 1 23.53 28.16 4.84 346.1
7 32 1 83.02 34.16 5.20 58.4
8 32 1 20.31 25.97 1.60 134.2
9 32 1 35.61 26.82 2.75 76.8
11 32 1 40.40 31.86 2.56 259.8
12 32 1 84.54 33.85 7.89 83.4
13 32 1 17.80 24.87 4.03 221.5
14 32 1 40.98 34.67 6.64 336.1
15 32 1 36.92 21.99 4.07 321.3
16 32 1 35.98 23.18 5.15 188.4
18 32 1 48.36 22.99 1.66 341.5
19 32 1 0.00 26.67 1.89 43.0
3 33 1 30.40 32.36 3.20 150.9
4 33 1 20.13 28.59 6.72 120.1
5 33 1 53.73 29.65 4.00 261.6
6 33 1 0.00 26.35 2.45 197.6
7 33 1 4.00 38.90 6.14 85.5
8 33 1 40.30 26.60 3.98 310.0
10 33 1 41.20 29.27 5.00 10.2
11 33 1 13.26 64.12 3.59 359.1
12 33 1 0.00 40.53 3.83 161.4
13 33 1 0.00 40.74 2.64 155.8
14 33 1 19.40 33.66 1.91 358.2
15 33 1 36.22 29.61 1.41 242.1
16 33 1 41.05 29.35 7.53 49.2
17 33 1 0.00 26.19 3.90 230.3
6 34 1 26.85 49.76 4.47 224.0
7 34 1 60.42 32.63 2.26 177.0
9 34 1 21.71 30.28 3.59 89.2
10 34 1 21.17 30.77 3.32 315.2
11 34 1 0.00 25.89 3.16 85.9
12 34 1 0.00 28.44 3.90 12.7
13 34 1 53.52 29.42 4.25 250.0
14 34 1 8.63 27.00 4.62 235.5
-13 -34 2 0.00 28.29 2.12 174.9
-12 -34 2 0.30 28.44 2.50 310.2
-11 -34 2 33.56 30.41 1.94 174.1
-10 -34 2 0.00 29.51 1.95 104.4
-9 -34 2 0.00 31.91 0.52 342.4
-8 -34 2 12.94 31.91 5.22 342.1
-7 -34 2 0.00 33.54 6.22 212.9
-6 -34 2 0.00 32.07 2.83 10.9
-16 -33 2 11.27 26.41 4.56 356.3
-15 -33 2 27.95 26.40 3.30 187.3
-14 -33 2 7.22 26.37 4.49 282.0
-13 -33 2 6.52 29.75 3.14 183.2
-12 -33 2 0.00 27.19 1.89 109.0
-11 -33 2 0.00 28.41 3.38 18.3
-10 -33 2 12.84 25.97 2.41 200.4
-9 -33 2 47.93 28.14 2.36 272.8
-8 -33 2 11.80 28.18 3.60 96.2
-7 -33 2 10.72 29.20 4.52 342.2
-6 -33 2 43.71 39.68 5.46 108.2
-5 -33 2 24.25 48.91 5.24 335.5
-3 -33 2 2.70 32.26 3.06 2.1
-2 -33 2 6.44 32.11 5.55 177.7
-18 -32 2 15.15 45.13 3.19 127.0
-17 -32 2 3.44 24.80 2.00 251.4
-16 -32 2 0.00 44.28 2.58 63.5
-15 -32 2 21.69 52.85 5.24 65.6
-13 -32 2 9.88 28.27 5.19 80.1
-12 -32 2 16.43 31.79 8.55 267.3
-11 -32 2 63.97 39.14 8.30 156.8
-10 -32 2 29.65 27.92 2.59 3.4
-9 -32 2 10.95 29.72 2.71 153.5
-8 -32 2 0.00 33.20 3.95 154.7
-7 -32 2 89.82 59.97 4.53 38.4
-6 -32 2 103.44 57.68 3.39 20.1
-5 -32 2 13.79 29.69 1.50 105.4
-4 -32 2 76.83 32.60 6.05 7.3
-3 -32 2 53.48 54.15 6.00 263.4
-2 -32 2 0.00 34.74 1.53 60.0
-1 -32 2 60.58 32.94 6.84 278.6
0 -32 2 116.26 39.88 7.60 170.6
-19 -31 2 26.17 24.89 1.17 9.7
-18 -31 2 32.00 44.98 4.61 223.8
-17 -31 2 2.99 40.88 1.39 145.1
-16 -31 2 12.50 24.81 1.74 352.7
-15 -31 2 15.24 34.64 4.15 182.7
-14 -31 2 12.42 24.13 5.46 43.6
-13 -31 2 140.41 45.89 6.83 307.9
-12 -31 2 3.05 28.62 5.58 132.9
-11 -31 2 63.00 29.15 4.61 333.7
-10 -31 2 0.00 29.27 3.51 292.6
-9 -31 2 32.96 40.42 6.28 124.1
-8 -31 2 29.25 27.23 4.84 212.6
-6 -31 2 52.52 35.81 4.41 83.2
-5 -31 2 57.07 34.46 1.26 293.8
-4 -31 2 161.65 39.93 10.33 50.4
-3 -31 2 103.59 39.94 5.33 228.0
-2 -31 2 89.38 32.38 7.41 18.3
-1 -31 2 3.76 28.37 5.38 216.7
0 -31 2 0.00 27.50 1.36 287.5
1 -31 2 0.00 31.13 0.15 157.3
2 -31 2 25.47 42.87 2.27 247.3
-20 -30 2 24.90 22.66 5.16 205.1
-19 -30 2 21.01 27.62 3.65 67.0
-18 -30 2 0.00 42.10 3.28 291.9
-17 -30 2 0.00 19.63 2.20 140.8
-16 -30 2 39.97 22.58 2.33 109.7
-15 -30 2 22.98 25.12 6.43 318.0
-14 -30 2 23.14 22.33 2.83 41.5
-13 -30 2 61.72 28.44 4.19 133.6
-12 -30 2 12.70 20.97 0.47 154.4
-11 -30 2 35.52 31.72 4.91 33.5
-10 -30 2 24.87 22.11 2.28 172.2
-9 -30 2 0.00 23.60 2.77 23.2
-8 -30 2 24.62 23.93 2.76 312.2
-7 -30 2 62.61 113.08 3.55 53.6
-6 -30 2 148.41 44.38 11.92 174.6
-5 -30 2 80.65 43.56 7.01 311.3
-4 -30 2 95.24 56.65 5.52 80.6
-3 -30 2 9.73 30.94 2.86 174.2
-2 -30 2 80.03 31.11 8.11 17.4
-1 -30 2 143.07 37.47 12.06 155.8
0 -30 2 291.67 51.29 15.11 2.5
1 -30 2 292.89 61.87 13.70 219.1
2 -30 2 108.58 37.87 8.26 7.0
3 -30 2 0.00 29.21 0.79 250.6
4 -30 2 0.00 27.86 4.03 280.2
-22 -29 2 26.66 19.45 3.38 56.0
-21 -29 2 0.85 17.21 1.40 269.0
-20 -29 2 18.60 19.07 4.42 229.2
-19 -29 2 14.82 18.62 1.31 210.5
-18 -29 2 0.00 45.25 4.27 120.9
-17 -29 2 0.00 65.45 7.75 2.2
-15 -29 2 35.39 36.05 4.73 21.4
-14 -29 2 29.07 35.45 6.43 179.2
-13 -29 2 124.99 36.17 10.29 44.7
-12 -29 2 14.82 21.92 5.09 297.7
-11 -29 2 26.11 23.58 3.96 23.3
-10 -29 2 21.22 22.82 2.02 297.3
-9 -29 2 6.39 32.56 4.76 45.2
-8 -29 2 22.45 36.71 0.76 199.3
-7 -29 2 15.51 22.78 5.16 123.8
-6 -29 2 24.62 25.51 5.91 219.5
-5 -29 2 197.35 88.58 14.38 25.7
-4 -29 2 83.02 66.35 7.12 230.1
-3 -29 2 221.01 41.26 9.29 189.7
-2 -29 2 97.17 42.75 6.94 304.4
-1 -29 2 77.19 30.78 8.93 81.1
0 -29 2 295.51 49.75 15.68 234.9
1 -29 2 30.72 26.44 5.21 76.4
2 -29 2 72.68 31.92 9.64 355.9
3 -29 2 17.96 49.24 5.98 220.1
4 -29 2 76.06 28.92 5.12 56.5
5 -29 2 22.00 27.03 1.92 280.4
-22 -28 2 2.58 17.17 4.04 241.1
-21 -28 2 13.57 20.03 3.65 36.6
-20 -28 2 4.13 17.55 0.41 336.2
-19 -28 2 0.00 18.79 2.05 334.6
-18 -28 2 0.00 44.52 5.22 171.2
-17 -28 2 0.00 33.44 5.34 358.6
-15 -28 2 84.78 46.32 6.57 135.1
-14 -28 2 26.46 30.97 3.81 72.6
-13 -28 2 42.46 41.96 2.53 259.0
-12 -28 2 57.18 29.36 9.71 195.8
-11 -28 2 210.95 119.43 11.36 97.2
-8 -28 2 220.09 37.14 14.51 130.2
-7 -28 2 10.24 29.76 3.95 231.4
-6 -28 2 345.36 65.90 7.97 95.7
-5 -28 2 270.34 70.36 9.60 167.0
-4 -28 2 246.89 60.71 10.30 216.7
-3 -28 2 108.86 31.21 9.18 42.1
-2 -28 2 204.70 44.71 9.14 198.5
-1 -28 2 379.10 55.23 14.17 336.8
0 -28 2 446.80 62.38 17.47 101.6
1 -28 2 0.00 25.39 4.70 274.7
2 -28 2 62.90 28.67 5.82 184.8
3 -28 2 196.56 68.80 12.80 0.5
4 -28 2 67.43 28.96 7.78 244.2
5 -28 2 23.17 23.87 5.31 142.2
6 -28 2 56.14 34.96 5.31 19.4
7 -28 2 0.00 25.90 4.49 131.3
-23 -27 2 20.15 21.13 4.37 299.3
-22 -27 2 17.60 27.90 3.43 166.9
-21 -27 2 0.36 18.33 2.39 86.4
-19 -27 2 30.14 21.68 7.08 230.1
-18 -27 2 0.00 39.37 5.13 98.1
-17 -27 2 20.65 20.89 4.51 210.5
-16 -27 2 37.57 18.37 3.40 196.3
-15 -27 2 104.14 65.37 10.93 113.7
-14 -27 2 75.41 24.50 9.04 324.7
-13 -27 2 63.65 53.95 8.44 113.1
-11 -27 2 52.06 43.53 9.00 132.0
-8 -27 2 491.65 79.15 17.72 81.6
-7 -27 2 400.60 63.72 16.48 245.2
-6 -27 2 278.22 41.30 14.92 265.3
-5 -27 2 5.07 27.47 0.41 214.0
-4 -27 2 165.79 67.62 9.10 233.2
-3 -27 2 96.18 27.25 8.49 212.2
-2 -27 2 359.13 51.92 15.18 348.5
-1 -27 2 139.97 69.68 10.56 234.0
0 -27 2 52.94 27.48 8.17 173.9
1 -27 2 417.80 55.47 17.39 18.4
2 -27 2 215.10 73.03 12.62 180.8
3 -27 2 148.70 41.14 11.52 283.2
4 -27 2 87.40 27.37 8.14 78.0
5 -27 2 124.91 34.85 11.81 214.9
6 -27 2 3.93 38.94 4.06 309.4
7 -27 2 49.17 25.95 6.17 149.2
8 -27 2 1.46 26.77 2.32 43.8
-24 -26 2 5.94 11.56 1.92 305.1
-23 -26 2 0.00 24.85 2.71 286.5
-22 -26 2 10.69 15.70 4.12 184.7
-21 -26 2 9.42 15.77 3.97 331.8
-20 -26 2 4.94 62.13 9.98 159.6
-19 -26 2 44.38 66.11 7.60 17.3
-18 -26 2 40.78 36.38 2.71 120.4
-16 -26 2 11.33 16.66 5.12 134.6
-15 -26 2 24.08 18.84 5.88 96.5
-14 -26 2 75.95 24.31 6.84 284.3
-13 -26 2 23.34 18.40 3.49 267.5
-12 -26 2 41.09 22.05 8.52 143.2
-11 -26 2 171.79 52.24 9.51 18.0
-10 -26 2 330.88 43.92 15.74 315.2
-7 -26 2 545.26 104.99 17.59 20.9
-6 -26 2 209.46 39.86 12.11 214.4
-5 -26 2 383.21 77.38 17.37 337.9
-4 -26 2 351.08 45.43 17.45 212.7
-3 -26 2 1139.30 99.91 24.51 34.5
-2 -26 2 244.41 39.47 12.36 191.8
-1 -26 2 136.14 29.81 11.71 314.6
0 -26 2 3.66 23.34 5.50 139.1
1 -26 2 37.92 37.35 2.97 43.1
2 -26 2 23.13 43.01 3.65 349.3
3 -26 2 7.01 27.77 3.97 316.7
4 -26 2 55.89 53.21 7.86 225.2
5 -26 2 49.25 23.21 5.84 222.8
7 -26 2 38.22 23.60 5.99 257.2
8 -26 2 107.18 31.71 10.86 75.1
9 -26 2 73.79 40.76 7.43 223.8
-23 -25 2 19.54 14.16 4.47 356.6
-22 -25 2 16.36 14.12 5.42 267.8
-21 -25 2 3.80 19.35 3.18 117.7
-20 -25 2 57.36 19.28 6.94 281.3
-18 -25 2 0.00 38.29 9.69 337.6
-17 -25 2 76.48 34.99 5.89 137.8
-16 -25 2 83.08 61.95 7.60 344.3
-13 -25 2 0.00 41.27 3.77 161.9
-12 -25 2 70.60 33.88 8.23 18.5
-11 -25 2 40.74 59.10 7.76 129.0
-10 -25 2 50.51 18.70 4.95 266.4
-9 -25 2 195.08 29.54 9.52 295.8
-8 -25 2 79.03 26.88 6.47 17.4
-7 -25 2 219.26 44.15 14.44 157.9
-6 -25 2 965.30 114.05 27.63 1.5
-5 -25 2 217.96 40.72 12.25 198.3
-4 -25 2 686.00 72.10 23.72 139.3
-3 -25 2 315.59 87.36 13.04 308.2
-2 -25 2 212.25 47.66 15.57 174.6
-1 -25 2 211.29 35.36 12.52 75.7
0 -25 2 178.47 32.74 11.12 350.7
1 -25 2 144.31 31.11 11.21 21.8
2 -25 2 354.33 48.02 17.58 244.9
3 -25 2 235.10 37.30 12.27 183.8
5 -25 2 642.57 135.20 25.97 224.1
6 -25 2 2.44 29.13 8.29 290.6
7 -25 2 221.56 36.73 14.35 108.7
8 -25 2 140.29 31.87 11.18 244.7
10 -25 2 63.98 42.35 2.47 72.0
11 -25 2 31.36 36.78 3.35 93.0
-25 -24 2 8.98 31.99 3.31 6.5
-24 -24 2 3.54 18.38 4.97 254.0
-23 -24 2 42.52 31.98 8.34 148.4
-22 -24 2 6.17 19.34 4.25 335.9
-21 -24 2 0.00 13.63 1.98 97.1
-20 -24 2 23.83 14.45 6.17 25.8
-19 -24 2 0.00 56.60 7.79 234.5
-18 -24 2 5.28 33.79 4.54 163.6
-17 -24 2 18.49 18.19 3.05 84.1
-16 -24 2 182.27 150.83 14.93 53.0
-15 -24 2 46.53 58.13 4.45 166.8
-14 -24 2 154.47 67.34 12.68 230.5
-13 -24 2 305.88 202.29 15.22 37.3
-12 -24 2 167.53 49.43 11.27 172.5
-11 -24 2 221.30 63.36 18.80 163.9
-10 -24 2 158.99 90.53 13.97 343.5
-9 -24 2 226.46 32.41 12.61 53.9
-8 -24 2 259.13 35.72 18.80 281.0
-7 -24 2 414.64 55.09 15.12 135.6
-6 -24 2 440.68 59.27 16.15 54.6
-5 -24 2 277.08 43.20 17.13 300.2
-4 -24 2 159.24 27.38 12.11 248.0
-3 -24 2 971.43 99.86 24.77 231.1
-2 -24 2 2136.27 156.78 36.35 128.0
-1 -24 2 146.90 29.91 13.35 204.0
0 -24 2 200.62 34.57 13.42 56.3
1 -24 2 79.56 24.38 8.43 329.8
2 -24 2 415.52 51.67 18.41 133.6
3 -24 2 536.26 71.21 20.50 292.5
4 -24 2 122.05 25.38 8.57 186.1
5 -24 2 145.53 27.88 10.56 187.4
6 -24 2 126.68 28.30 14.50 326.1
7 -24 2 0.00 25.52 6.73 194.7
8 -24 2 68.52 23.59 9.94 268.3
9 -24 2 138.66 36.64 12.38 179.0
10 -24 2 16.74 23.80 6.75 329.6
11 -24 2 15.41 20.41 1.80 260.3
12 -24 2 18.06 21.63 4.88 183.8
-24 -23 2 16.57 34.17 5.39 57.7
-23 -23 2 17.59 21.44 5.71 200.1
-22 -23 2 23.50 17.57 5.49 22.7
-21 -23 2 31.68 40.24 6.59 283.5
-20 -23 2 9.22 29.37 4.07 28.5
-19 -23 2 69.05 24.00 10.05 256.9
-18 -23 2 58.29 55.52 14.51 120.3
-16 -23 2 103.50 23.97 7.86 275.2
-15 -23 2 9.73 26.38 1.63 300.5
-14 -23 2 95.79 24.70 9.18 333.2
-13 -23 2 53.39 29.88 3.39 311.0
-12 -23 2 113.69 30.40 10.13 205.7
-11 -23 2 556.96 105.40 27.06 60.8
-9 -23 2 435.92 43.50 21.33 62.3
-8 -23 2 427.31 49.16 18.67 295.9
-7 -23 2 20.86 38.05 8.87 125.3
-6 -23 2 923.18 106.71 27.01 255.3
-5 -23 2 332.13 39.91 16.05 99.4
-4 -23 2 444.17 113.00 11.93 48.7
-3 -23 2 1222.01 112.53 27.62 213.7
-2 -23 2 1414.67 108.07 30.69 326.1
-1 -23 2 60.72 61.27 9.56 133.5
0 -23 2 708.30 66.74 23.41 157.3
1 -23 2 886.13 80.15 29.93 253.7
2 -23 2 246.41 62.72 15.73 101.0
3 -23 2 588.97 84.50 23.12 147.1
4 -23 2 339.29 66.26 16.17 334.6
5 -23 2 160.47 44.40 12.84 22.9
6 -23 2 406.68 52.63 17.90 231.2
7 -23 2 383.75 50.49 20.96 325.4
8 -23 2 480.88 69.35 19.43 69.6
9 -23 2 112.40 29.37 9.04 302.3
10 -23 2 265.34 43.75 11.97 224.6
11 -23 2 76.43 43.16 8.68 73.5
12 -23 2 103.01 27.48 5.15 288.3
-26 -22 2 5.56 8.21 2.58 0.3
-25 -22 2 46.00 12.06 4.06 126.6
-24 -22 2 20.00 10.63 3.18 222.4
-23 -22 2 30.08 11.78 4.94 326.5
-22 -22 2 14.07 12.07 1.82 5.6
-21 -22 2 52.58 41.54 10.42 129.4
-20 -22 2 36.34 16.90 5.67 40.2
-19 -22 2 0.00 11.14 2.63 214.2
-18 -22 2 121.36 52.21 12.86 9.2
-17 -22 2 218.88 91.55 14.73 191.3
-16 -22 2 122.81 22.61 9.64 11.6
-14 -22 2 241.88 43.78 14.78 142.8
-13 -22 2 385.53 151.10 14.14 337.1
-12 -22 2 416.39 56.31 16.90 157.3
-11 -22 2 96.14 34.55 10.25 290.4
-9 -22 2 108.91 27.57 12.90 122.3
-8 -22 2 1025.05 88.11 30.51 300.1
-7 -22 2 1605.56 126.02 34.61 200.2
-6 -22 2 141.01 25.00 11.56 72.6
-5 -22 2 100.52 24.13 9.62 188.7
-4 -22 2 609.65 84.40 20.35 296.6
-3 -22 2 1034.42 83.04 31.55 126.5
-2 -22 2 322.69 38.45 15.54 238.9
-1 -22 2 1112.55 89.89 34.48 334.7
0 -22 2 523.95 52.92 21.13 92.5
1 -22 2 828.91 113.53 28.39 183.2
2 -22 2 287.54 38.37 16.25 145.3
3 -22 2 440.23 55.27 22.87 312.5
4 -22 2 157.16 28.54 10.47 156.9
5 -22 2 70.22 34.03 8.76 127.5
6 -22 2 159.29 33.51 13.26 112.9
7 -22 2 86.49 25.28 10.79 323.1
8 -22 2 33.15 19.37 7.54 15.6
9 -22 2 178.56 41.22 14.14 112.5
10 -22 2 24.09 18.64 6.12 262.4
11 -22 2 206.27 83.22 15.43 335.5
12 -22 2 0.00 18.53 4.52 166.5
13 -22 2 147.13 31.24 9.51 245.1
14 -22 2 0.00 18.24 3.39 81.2
-26 -21 2 41.59 11.57 5.16 126.7
-25 -21 2 10.42 9.13 2.47 213.4
-24 -21 2 27.50 10.90 5.03 85.8
-23 -21 2 9.41 10.79 2.57 117.9
-22 -21 2 16.53 17.00 7.29 296.2
-21 -21 2 11.70 11.92 4.30 150.2
-19 -21 2 310.41 228.32 23.01 103.8
-18 -21 2 2.33 30.72 10.85 273.5
-17 -21 2 21.52 62.29 12.03 222.4
-16 -21 2 19.37 19.92 4.18 14.2
-14 -21 2 139.57 22.24 11.15 113.1
-13 -21 2 301.15 44.07 14.50 309.4
-12 -21 2 262.21 35.88 16.12 300.6
-11 -21 2 695.50 70.91 24.52 44.7
-10 -21 2 812.54 91.93 26.19 258.8
-9 -21 2 102.82 18.50 8.94 292.6
-8 -21 2 348.66 57.75 19.46 179.0
-7 -21 2 646.14 64.22 23.23 178.5
-6 -21 2 1916.17 145.18 39.06 318.0
-5 -21 2 27.48 17.05 4.84 58.9
-4 -21 2 1650.67 175.68 33.53 171.9
-3 -21 2 109.44 22.43 9.94 18.6
-2 -21 2 1823.53 275.54 38.59 309.3
-1 -21 2 1832.81 130.96 39.49 138.7
1 -21 2 226.10 35.33 16.88 84.5
2 -21 2 625.98 59.94 20.15 356.1
3 -21 2 741.69 69.79 27.50 240.0
4 -21 2 388.69 46.05 19.28 148.9
5 -21 2 229.00 32.36 14.49 203.3
6 -21 2 21.56 17.24 3.28 86.7
7 -21 2 154.38 27.04 14.86 99.9
8 -21 2 0.00 37.69 4.01 44.6
9 -21 2 9.11 16.83 4.67 354.2
10 -21 2 64.57 20.64 9.99 198.9
11 -21 2 276.29 77.87 12.96 100.6
12 -21 2 0.00 22.92 3.33 55.1
13 -21 2 231.93 84.30 16.17 14.0
14 -21 2 17.97 31.65 5.31 195.1
-26 -20 2 22.69 7.84 2.58 238.6
-25 -20 2 0.00 6.72 2.54 97.9
-24 -20 2 47.65 11.90 7.07 206.9
-23 -20 2 31.88 36.25 7.80 12.7
-20 -20 2 14.94 11.23 3.95 290.6
-19 -20 2 32.16 13.90 5.64 65.3
-18 -20 2 71.60 31.47 12.63 249.1
-16 -20 2 134.88 54.48 11.54 241.8
-15 -20 2 21.81 12.49 3.15 212.7
-14 -20 2 441.96 56.94 17.59 98.1
-13 -20 2 64.75 28.36 8.59 329.0
-12 -20 2 719.27 136.89 27.55 63.5
-11 -20 2 12.09 12.28 5.78 170.2
-10 -20 2 579.01 50.32 25.87 33.6
-9 -20 2 357.15 34.96 19.31 184.4
-8 -20 2 126.61 20.17 13.21 245.0
-7 -20 2 2354.97 250.83 45.27 82.0
-6 -20 2 486.69 48.83 21.13 182.5
-5 -20 2 1090.48 78.93 29.02 326.1
-4 -20 2 1061.85 88.58 29.55 125.8
-3 -20 2 207.07 26.64 10.89 168.9
-2 -20 2 189.35 32.61 14.84 275.3
-1 -20 2 1167.13 129.89 30.41 36.0
0 -20 2 188.55 27.33 16.36 176.8
1 -20 2 607.75 72.82 28.27 359.5
2 -20 2 702.28 62.69 24.70 255.7
3 -20 2 44.66 30.03 8.66 95.2
4 -20 2 362.74 51.45 16.22 209.6
5 -20 2 203.15 29.77 15.84 80.2
6 -20 2 609.65 79.98 24.22 263.5
7 -20 2 280.60 66.13 16.89 140.6
8 -20 2 136.47 52.28 9.26 10.8
9 -20 2 106.24 23.04 10.28 147.6
10 -20 2 348.90 61.81 20.09 299.7
11 -20 2 197.30 38.33 14.77 224.0
12 -20 2 57.29 60.22 5.72 12.1
13 -20 2 43.03 18.81 6.01 73.6
14 -20 2 20.05 21.76 3.63 174.3
15 -20 2 46.22 27.58 6.00 245.4
-26 -19 2 75.46 11.86 5.79 31.1
-25 -19 2 17.44 11.17 4.80 324.3
-24 -19 2 1.27 7.29 1.58 216.3
-23 -19 2 15.78 25.17 5.89 244.9
-21 -19 2 16.37 19.61 5.73 109.2
-20 -19 2 37.32 11.74 4.72 111.5
-19 -19 2 87.27 43.61 14.77 227.8
-18 -19 2 118.67 61.01 14.86 140.8
-17 -19 2 279.68 84.13 14.64 182.7
-16 -19 2 29.58 16.15 6.77 20.0
-15 -19 2 147.27 23.30 10.86 79.9
-14 -19 2 96.78 36.37 8.95 16.0
-13 -19 2 300.20 35.74 17.85 255.1
-12 -19 2 64.02 43.71 9.46 91.1
-11 -19 2 264.62 27.85 15.33 113.8
-10 -19 2 54.35 21.16 8.37 99.7
-9 -19 2 1768.23 117.72 38.76 281.5
-8 -19 2 1124.81 88.51 22.31 287.1
-7 -19 2 355.97 45.48 17.39 31.8
-6 -19 2 1659.76 111.35 38.85 284.2
-4 -19 2 86.38 21.55 10.98 276.3
-3 -19 2 292.38 42.25 15.42 59.6
-2 -19 2 993.65 84.99 24.55 237.9
-1 -19 2 516.18 59.05 21.31 1.0
0 -19 2 5956.61 368.38 70.93 34.0
1 -19 2 4178.34 325.02 52.83 202.5
2 -19 2 312.56 73.96 16.95 8.1
3 -19 2 115.49 24.27 10.11 49.9
4 -19 2 291.52 65.93 13.71 259.4
5 -19 2 14.36 15.05 2.07 130.4
6 -19 2 444.93 63.35 23.02 112.5
7 -19 2 759.47 112.85 33.85 321.0
8 -19 2 960.68 123.26 33.53 190.4
9 -19 2 150.54 45.15 13.64 39.2
10 -19 2 591.05 62.37 25.07 132.4
11 -19 2 381.30 122.10 21.00 327.8
12 -19 2 214.72 32.27 14.65 286.1
13 -19 2 53.98 18.34 5.00 134.4
14 -19 2 27.15 18.09 3.76 358.3
15 -19 2 230.12 77.82 13.37 265.9
16 -19 2 126.00 31.10 10.19 25.0
-27 -18 2 29.55 7.67 4.44 114.8
-26 -18 2 147.26 17.38 9.67 222.8
-25 -18 2 32.39 7.63 4.15 168.9
-24 -18 2 69.22 15.00 6.80 34.8
-23 -18 2 6.14 6.88 0.98 239.9
-22 -18 2 29.97 26.43 9.94 107.6
-21 -18 2 2.92 11.93 3.46 96.8
-20 -18 2 25.55 17.00 9.73 47.8
-19 -18 2 137.92 34.91 14.07 295.5
-16 -18 2 280.08 35.78 18.20 186.2
-15 -18 2 791.68 152.24 24.97 22.2
-14 -18 2 1299.12 139.12 35.59 88.3
-13 -18 2 260.33 34.21 15.20 221.2
-12 -18 2 529.23 49.86 21.39 357.4
-11 -18 2 453.81 44.22 21.93 185.5
-10 -18 2 631.62 77.45 29.30 337.2
-9 -18 2 100.82 16.81 8.22 138.6
-8 -18 2 393.13 62.45 21.96 48.8
-6 -18 2 2367.33 150.99 37.23 289.3
-5 -18 2 3893.11 260.70 53.66 116.2
-4 -18 2 74.97 19.16 8.76 151.4
-2 -18 2 6072.98 426.86 57.80 94.3
-1 -18 2 1304.33 92.63 32.02 289.8
0 -18 2 2639.57 219.24 48.14 253.7
1 -18 2 472.68 44.22 22.13 350.0
2 -18 2 539.29 82.32 22.45 177.2
3 -18 2 2385.07 205.05 48.98 193.9
4 -18 2 2204.59 153.89 48.68 27.3
5 -18 2 1022.43 80.99 32.10 270.0
7 -18 2 908.42 108.21 31.73 332.9
8 -18 2 173.62 48.71 16.61 111.3
9 -18 2 575.06 58.92 24.23 358.2
10 -18 2 178.63 29.08 14.99 165.6
11 -18 2 16.78 47.29 8.65 213.0
12 -18 2 0.00 14.80 3.11 126.9
13 -18 2 252.95 37.14 14.15 309.7
14 -18 2 65.49 20.30 8.27 333.9
15 -18 2 53.46 21.39 6.53 189.1
16 -18 2 254.48 34.46 13.65 351.3
17 -18 2 98.01 29.99 7.54 252.1
-26 -17 2 22.03 7.13 3.43 265.0
-25 -17 2 38.23 9.37 3.88 42.5
-24 -17 2 12.69 5.66 5.49 190.6
-23 -17 2 25.02 12.23 4.83 322.7
-22 -17 2 36.70 13.94 5.35 284.0
-21 -17 2 0.00 13.55 0.98 218.9
-20 -17 2 41.56 33.75 4.85 301.8
-19 -17 2 172.41 39.46 16.84 57.8
-18 -17 2 544.94 111.21 23.00 100.5
-16 -17 2 120.71 17.82 11.26 238.9
-15 -17 2 249.59 27.14 17.87 62.9
-14 -17 2 49.99 13.02 6.41 260.7
-11 -17 2 265.21 26.74 20.31 174.0
-10 -17 2 1378.86 109.19 37.30 200.3
-9 -17 2 1287.16 86.36 38.85 277.6
-8 -17 2 2512.85 159.09 42.60 22.5
-7 -17 2 544.94 63.62 22.42 159.0
-6 -17 2 590.43 88.44 22.95 281.7
-5 -17 2 2598.60 290.58 49.89 53.9
-4 -17 2 726.71 72.48 28.78 31.1
-3 -17 2 1345.32 115.28 38.77 274.4
-2 -17 2 175.18 38.73 9.04 267.2
-1 -17 2 810.26 63.75 30.15 179.0
0 -17 2 242.51 27.97 15.50 197.1
1 -17 2 515.35 47.52 23.19 60.1
2 -17 2 2284.24 181.19 46.56 333.2
3 -17 2 164.28 24.45 15.23 164.5
4 -17 2 753.53 61.68 27.51 200.6
5 -17 2 858.31 98.43 30.32 4.0
6 -17 2 964.78 87.36 28.86 131.9
7 -17 2 104.16 23.12 11.31 246.1
8 -17 2 118.08 23.36 10.97 325.5
9 -17 2 924.30 80.17 32.46 165.9
10 -17 2 99.74 19.92 12.17 25.6
11 -17 2 241.33 35.03 16.29 112.1
12 -17 2 112.45 42.93 10.69 22.1
14 -17 2 0.00 37.54 3.06 51.2
15 -17 2 15.64 14.31 0.73 43.9
16 -17 2 22.58 45.46 5.52 64.4
17 -17 2 105.64 25.58 6.78 61.4
18 -17 2 40.19 76.40 12.63 8.9
-25 -16 2 33.46 8.90 4.72 104.7
-24 -16 2 38.96 7.32 6.72 79.4
-23 -16 2 5.65 5.76 2.28 88.7
-22 -16 2 0.00 5.97 1.35 351.3
-21 -16 2 7.23 17.66 3.29 295.3
-19 -16 2 707.80 106.94 26.55 133.7
-18 -16 2 29.12 10.95 3.99 246.0
-17 -16 2 49.75 10.58 9.64 14.4
-16 -16 2 122.95 54.42 8.50 172.0
-15 -16 2 66.98 13.01 9.58 175.2
-14 -16 2 1349.24 101.98 38.07 321.7
-13 -16 2 1108.47 76.37 35.84 60.0
-12 -16 2 589.37 57.72 25.41 225.9
-11 -16 2 602.82 45.49 28.09 293.2
-10 -16 2 783.17 62.56 37.65 336.5
-9 -16 2 1565.51 128.64 38.01 312.4
-8 -16 2 2038.69 128.97 46.79 174.9
-7 -16 2 1260.75 136.18 38.55 341.7
-6 -16 2 1212.36 87.08 32.12 15.9
-5 -16 2 2886.49 319.44 56.11 210.4
-4 -16 2 187.89 63.59 12.98 67.4
-3 -16 2 123.49 18.89 9.47 72.4
-1 -16 2 4655.10 286.51 67.07 243.6
0 -16 2 842.55 61.63 27.13 328.7
1 -16 2 963.01 174.97 33.98 229.4
2 -16 2 88.33 19.84 9.30 8.3
3 -16 2 182.34 24.81 12.94 338.7
4 -16 2 913.60 85.83 28.78 77.1
5 -16 2 31.00 20.86 5.22 223.5
6 -16 2 981.38 76.24 33.22 255.6
7 -16 2 1068.97 141.23 34.11 59.4
8 -16 2 317.52 38.13 16.22 287.7
9 -16 2 533.54 124.89 23.67 7.1
10 -16 2 383.38 44.23 19.79 48.9
11 -16 2 368.79 52.27 19.54 252.3
12 -16 2 164.95 42.16 19.05 48.8
13 -16 2 256.30 34.83 18.63 29.1
14 -16 2 100.90 25.58 8.57 248.9
15 -16 2 1.29 26.45 2.94 282.7
16 -16 2 219.10 161.20 17.12 248.9
17 -16 2 103.73 22.07 7.73 122.3
18 -16 2 58.87 16.98 6.24 114.4
-24 -15 2 82.84 14.74 9.55 245.0
-23 -15 2 25.18 14.34 4.58 159.2
-22 -15 2 49.16 15.34 7.67 303.2
-21 -15 2 8.02 6.59 2.89 218.7
-20 -15 2 25.74 8.03 2.96 119.1
-18 -15 2 127.30 19.22 9.42 166.1
-17 -15 2 1273.34 80.67 32.49 157.8
-16 -15 2 1286.10 137.24 36.84 336.6
-15 -15 2 1800.74 181.56 41.37 99.4
-13 -15 2 1555.26 149.64 42.41 130.1
-12 -15 2 3583.17 241.81 53.74 107.7
-11 -15 2 365.28 42.96 20.13 6.9
-10 -15 2 696.80 89.23 33.82 138.3
-9 -15 2 1346.27 154.63 32.12 354.2
-8 -15 2 8708.91 524.02 100.19 248.8
-7 -15 2 3275.21 343.51 53.03 322.0
-6 -15 2 605.95 145.05 33.61 118.3
-5 -15 2 3690.92 225.94 55.97 32.7
-4 -15 2 9006.79 1514.17 102.15 216.1
-3 -15 2 5136.49 352.42 60.51 207.4
-2 -15 2 1347.80 144.90 27.19 117.6
-1 -15 2 1528.72 233.60 36.25 349.3
0 -15 2 2426.55 154.27 43.70 217.2
1 -15 2 4691.82 354.97 59.41 2.8
2 -15 2 1559.92 168.33 38.66 211.2
3 -15 2 478.28 66.72 20.84 337.3
4 -15 2 424.28 38.01 21.25 122.0
5 -15 2 88.49 24.21 10.61 104.8
6 -15 2 611.21 51.93 26.70 289.9
7 -15 2 543.30 57.39 23.96 328.1
8 -15 2 709.52 61.10 28.61 113.3
9 -15 2 28.24 15.03 9.74 34.6
10 -15 2 247.22 31.48 14.66 241.6
11 -15 2 200.54 29.98 15.40 36.5
12 -15 2 246.08 30.38 15.26 133.9
13 -15 2 226.61 30.87 17.04 71.5
14 -15 2 223.99 43.46 15.07 138.4
15 -15 2 136.46 22.80 13.80 12.3
16 -15 2 19.23 20.21 3.20 173.0
17 -15 2 9.15 14.20 2.09 277.9
18 -15 2 236.98 31.96 12.76 239.1
19 -15 2 108.43 30.18 6.40 35.9
-23 -14 2 43.32 9.74 4.97 86.0
-22 -14 2 324.26 35.53 20.45 169.2
-20 -14 2 118.40 17.11 13.70 1.6
-18 -14 2 115.22 27.42 11.61 215.7
-17 -14 2 605.49 66.64 24.31 190.1
-16 -14 2 317.75 38.77 21.71 39.6
-15 -14 2 327.18 35.56 19.06 149.8
-14 -14 2 894.73 96.07 33.61 259.5
-12 -14 2 24.91 10.95 4.99 186.0
-11 -14 2 1064.25 120.54 42.45 269.4
-10 -14 2 1792.25 322.19 38.20 76.0
-9 -14 2 2294.16 142.35 43.44 343.3
-8 -14 2 9141.96 549.30 88.28 93.2
-7 -14 2 879.86 97.38 35.76 94.0
-6 -14 2 3080.34 783.41 48.26 285.2
-5 -14 2 22068.80 1313.03 123.44 279.5
-4 -14 2 5219.22 564.27 57.12 91.8
-3 -14 2 7189.74 734.23 90.47 314.9
-2 -14 2 1561.28 146.06 35.35 321.9
-1 -14 2 2306.97 245.22 22.69 16.8
0 -14 2 264.56 31.33 17.91 168.7
1 -14 2 946.38 169.79 36.10 225.1
2 -14 2 9440.26 980.92 87.19 326.0
3 -14 2 6938.76 422.53 85.79 155.3
4 -14 2 691.46 54.05 26.89 313.5
5 -14 2 1078.76 118.61 44.76 4.3
7 -14 2 1067.44 78.69 26.92 207.3
8 -14 2 806.80 64.77 28.00 53.8
9 -14 2 503.88 46.22 24.64 339.3
11 -14 2 1182.29 129.25 35.93 64.3
12 -14 2 1225.54 94.51 37.54 284.2
13 -14 2 737.70 65.10 30.79 176.8
14 -14 2 392.91 55.30 18.58 322.0
15 -14 2 51.81 15.73 6.48 96.4
16 -14 2 217.76 32.08 13.75 54.1
17 -14 2 553.84 58.33 21.60 247.8
18 -14 2 27.54 20.76 3.63 350.9
19 -14 2 85.30 35.88 10.67 284.8
20 -14 2 55.44 13.48 6.34 88.7
-22 -13 2 16.68 7.53 1.88 183.9
-21 -13 2 181.88 21.06 11.51 286.4
-20 -13 2 67.71 22.82 9.02 286.4
-18 -13 2 416.55 59.31 18.05 339.9
-17 -13 2 225.27 28.58 18.07 0.7
-16 -13 2 288.52 53.44 13.54 316.9
-15 -13 2 109.69 31.79 13.52 179.7
-14 -13 2 1530.85 96.23 34.11 215.8
-13 -13 2 1007.15 215.30 35.91 335.3
-12 -13 2 84.97 12.82 7.17 325.7
-11 -13 2 2747.60 168.99 52.15 159.8
-10 -13 2 11242.37 880.55 89.98 84.3
-9 -13 2 7613.93 1349.99 99.19 233.7
-8 -13 2 8289.39 498.01 92.53 291.0
-7 -13 2 4157.31 428.23 53.78 31.8
-6 -13 2 19154.51 1858.52 137.18 156.1
-5 -13 2 1608.85 221.54 37.98 282.8
-4 -13 2 4886.39 296.28 64.66 81.4
-3 -13 2 616.72 56.22 24.48 280.4
-2 -13 2 23632.96 1409.56 151.97 160.1
-1 -13 2 27239.04 1777.07 154.03 348.6
0 -13 2 23925.86 1426.49 127.54 280.7
1 -13 2 11683.98 1004.65 101.53 158.0
2 -13 2 23356.98 2411.50 162.82 321.6
3 -13 2 13307.61 799.35 120.05 152.8
4 -13 2 2373.90 150.14 43.85 94.6
5 -13 2 12195.85 792.30 94.91 255.0
6 -13 2 374.78 66.79 19.58 1.3
7 -13 2 2241.51 292.57 46.05 116.2
8 -13 2 2109.91 139.27 53.66 307.3
9 -13 2 3450.52 217.90 54.31 263.4
10 -13 2 1516.36 105.36 45.09 129.0
11 -13 2 188.74 32.82 13.86 7.1
12 -13 2 249.39 32.18 14.28 299.3
14 -13 2 171.63 26.10 11.36 228.1
15 -13 2 562.38 53.60 23.47 79.5
16 -13 2 157.62 23.29 10.14 270.8
17 -13 2 188.44 41.85 13.76 91.9
18 -13 2 258.61 30.82 15.60 343.5
19 -13 2 69.52 15.07 8.03 254.2
20 -13 2 76.87 34.40 8.17 0.2
-21 -12 2 62.56 12.33 6.52 167.3
-20 -12 2 735.51 97.67 24.94 185.1
-19 -12 2 455.82 49.77 18.10 46.4
-18 -12 2 387.28 43.18 21.79 130.6
-17 -12 2 519.01 74.12 21.96 324.0
-16 -12 2 79.94 13.92 9.57 324.7
-15 -12 2 2441.13 253.57 48.81 92.6
-14 -12 2 593.27 81.69 25.20 20.7
-13 -12 2 720.94 74.19 25.35 225.0
-12 -12 2 3445.58 208.04 62.17 264.1
-11 -12 2 1202.33 128.02 45.90 210.0
-10 -12 2 8862.24 528.89 109.60 21.0
-9 -12 2 1378.33 163.73 34.94 16.8
-8 -12 2 1302.80 205.13 36.24 126.2
-7 -12 2 2252.17 343.42 47.03 335.0
-6 -12 2 13078.99 781.32 115.02 137.1
-5 -12 2 9380.70 562.66 79.11 181.5
-4 -12 2 6199.11 373.28 89.97 131.8
-2 -12 2 10707.96 720.92 94.59 328.3
-1 -12 2 3543.34 498.05 45.06 216.1
1 -12 2 604.29 58.53 26.02 111.2
2 -12 2 23910.83 2469.90 135.80 157.5
3 -12 2 23792.02 1421.20 166.60 323.4
4 -12 2 6579.11 399.54 76.48 70.2
5 -12 2 4360.59 267.57 68.19 104.4
6 -12 2 9448.04 626.66 97.57 215.1
7 -12 2 1124.98 122.24 33.93 50.0
8 -12 2 229.32 32.07 17.15 359.4
9 -12 2 17.04 12.40 7.19 239.2
10 -12 2 394.53 36.06 19.66 344.5
11 -12 2 1338.50 144.13 40.06 209.8
12 -12 2 580.76 49.46 27.08 120.7
13 -12 2 1467.02 104.51 43.75 331.3
14 -12 2 62.63 14.70 5.99 271.1
15 -12 2 142.73 30.99 12.13 272.3
16 -12 2 557.01 51.90 22.13 185.3
17 -12 2 159.80 22.66 16.32 356.8
18 -12 2 512.18 68.94 24.21 50.0
19 -12 2 12.93 9.93 3.32 96.8
20 -12 2 198.66 25.24 13.58 272.8
21 -12 2 125.13 66.88 10.53 124.8
-20 -11 2 875.43 91.19 24.85 194.5
-19 -11 2 25.95 6.11 5.76 309.6
-18 -11 2 23.63 6.84 6.13 86.3
-16 -11 2 1967.58 204.65 43.84 215.9
-15 -11 2 625.93 67.69 20.97 330.9
-14 -11 2 704.87 84.77 26.91 56.5
-13 -11 2 962.52 61.74 27.97 263.3
-12 -11 2 997.85 106.55 28.10 105.9
-11 -11 2 4916.07 421.78 73.38 189.0
-10 -11 2 2780.92 311.77 48.10 229.0
-9 -11 2 4148.56 250.62 64.29 176.8
-7 -11 2 572.15 40.86 24.51 263.8
-6 -11 2 642.23 216.39 30.06 348.4
-5 -11 2 16132.59 961.28 117.80 284.2
-4 -11 2 2567.86 157.55 55.29 130.9
-3 -11 2 938.90 61.45 31.96 33.3
-2 -11 2 51533.53 3063.65 218.11 266.1
-1 -11 2 794.28 154.18 16.85 232.8
0 -11 2 7765.64 466.58 87.04 45.3
1 -11 2 5968.48 359.80 76.23 32.1
2 -11 2 25144.90 2601.00 148.10 157.3
3 -11 2 2283.11 142.08 49.93 252.9
4 -11 2 12993.39 1014.46 113.29 324.6
5 -11 2 8623.19 519.32 103.40 127.6
6 -11 2 859.27 105.19 30.73 131.5
7 -11 2 404.28 123.29 15.19 295.7
8 -11 2 813.86 81.24 19.01 176.8
9 -11 2 5559.27 342.11 83.95 358.5
10 -11 2 133.65 24.98 9.83 149.0
11 -11 2 427.94 50.51 14.48 240.6
12 -11 2 12.50 13.06 5.13 354.5
13 -11 2 332.08 56.97 18.13 105.3
14 -11 2 876.20 69.41 30.77 23.2
15 -11 2 426.36 52.85 20.94 186.5
16 -11 2 924.18 75.45 32.94 19.3
17 -11 2 872.97 78.98 26.66 173.7
18 -11 2 277.20 34.47 12.99 33.9
19 -11 2 224.90 31.88 13.77 25.1
20 -11 2 299.98 45.19 20.26 115.2
21 -11 2 192.79 37.15 12.68 246.1
-18 -10 2 683.98 71.88 23.77 99.6
-16 -10 2 92.88 21.30 9.81 119.2
-14 -10 2 792.23 84.26 30.00 348.0
-13 -10 2 5734.13 341.82 78.46 350.9
-11 -10 2 1670.99 120.62 45.05 331.0
-10 -10 2 1214.20 263.66 27.41 174.6
-9 -10 2 5060.73 482.69 68.74 225.2
-8 -10 2 6700.62 694.65 94.06 116.3
-7 -10 2 14842.41 886.09 139.51 227.1
-6 -10 2 4199.78 435.51 70.34 320.3
-5 -10 2 22465.83 1334.07 162.87 111.4
-4 -10 2 18039.45 1571.21 109.86 286.2
-2 -10 2 5670.31 349.10 76.75 233.1
-1 -10 2 16444.86 981.35 116.39 39.6
0 -10 2 1556.73 303.83 55.52 304.7
1 -10 2 2057.13 159.18 35.19 272.6
2 -10 2 56417.88 4114.03 244.73 171.6
3 -10 2 34791.34 2538.08 180.17 6.3
4 -10 2 6830.92 972.03 85.24 158.5
5 -10 2 7418.78 445.58 94.88 230.0
6 -10 2 12121.17 728.09 101.37 345.4
7 -10 2 1964.55 296.31 45.08 351.9
8 -10 2 1717.89 111.98 45.05 257.0
9 -10 2 565.36 43.86 27.68 16.3
10 -10 2 102.67 17.27 10.79 272.1
11 -10 2 307.64 38.43 14.06 69.5
12 -10 2 180.97 22.02 12.32 143.2
13 -10 2 115.16 17.63 10.48 21.3
14 -10 2 396.10 54.24 18.62 242.3
15 -10 2 236.58 84.31 17.94 93.3
16 -10 2 1137.35 85.08 32.47 258.6
17 -10 2 428.49 45.85 20.05 351.7
18 -10 2 335.85 45.03 18.08 148.7
19 -10 2 91.22 23.91 7.13 114.4
20 -10 2 340.06 35.50 15.69 270.4
21 -10 2 119.07 16.17 11.64 73.6
22 -10 2 156.41 18.95 11.80 272.7
-18 -9 2 171.22 18.30 12.99 329.6
-17 -9 2 1602.09 165.64 35.29 107.5
-15 -9 2 718.59 76.11 30.65 88.9
-14 -9 2 2037.72 288.99 37.43 302.6
-13 -9 2 4027.49 416.08 65.82 200.6
-12 -9 2 3332.62 201.65 48.15 45.6
-11 -9 2 3765.74 246.31 67.10 270.8
-10 -9 2 17299.07 1125.10 124.41 1.8
-9 -9 2 2299.21 213.66 56.07 261.8
-8 -9 2 18798.42 1944.39 123.29 40.6
-7 -9 2 5380.04 354.44 84.10 250.0
-6 -9 2 505.80 196.37 37.73 187.0
-5 -9 2 1712.58 109.21 38.16 330.8
-4 -9 2 11849.93 1445.43 74.57 40.5
-3 -9 2 12856.94 767.12 103.52 308.4
-2 -9 2 45371.71 2956.95 183.47 197.4
-1 -9 2 26053.57 1666.70 161.60 36.4
1 -9 2 14741.04 878.91 118.70 126.6
2 -9 2 20264.37 1479.82 133.57 323.0
3 -9 2 8128.85 488.33 91.54 263.6
4 -9 2 9304.63 558.64 109.92 24.6
5 -9 2 17685.72 1291.16 133.40 113.2
6 -9 2 22548.57 1346.03 166.30 250.1
7 -9 2 9846.33 649.67 101.83 352.9
8 -9 2 2203.03 138.32 50.34 106.4
9 -9 2 385.88 52.16 18.88 72.8
11 -9 2 389.20 46.43 21.55 94.5
12 -9 2 1356.40 91.19 40.29 312.3
13 -9 2 651.48 55.02 28.85 13.0
14 -9 2 946.87 79.22 31.39 185.6
15 -9 2 27.41 12.50 6.20 94.7
16 -9 2 831.59 64.57 32.40 126.2
17 -9 2 737.43 64.11 25.78 331.9
18 -9 2 93.60 16.10 9.23 72.2
19 -9 2 281.35 31.15 13.00 245.1
20 -9 2 173.52 42.08 13.77 227.3
21 -9 2 65.63 18.75 6.97 80.4
22 -9 2 48.96 8.86 6.62 4.3
23 -9 2 21.51 5.42 5.62 134.0
-16 -8 2 172.27 28.22 13.27 56.8
-15 -8 2 1597.22 165.87 41.22 73.0
-14 -8 2 6962.70 921.39 71.22 229.8
-13 -8 2 1422.66 192.56 38.46 305.9
-11 -8 2 396.37 41.60 15.32 354.8
-10 -8 2 13406.28 797.18 125.51 60.7
-9 -8 2 3521.43 464.88 49.49 57.7
-7 -8 2 494.81 54.74 30.73 220.0
-6 -8 2 4728.54 283.05 72.49 62.9
-5 -8 2 320.04 29.87 17.09 236.5
-4 -8 2 1323.95 81.98 43.38 7.4
-3 -8 2 9295.13 554.32 104.07 3.5
-2 -8 2 20082.02 1309.58 157.27 170.8
-1 -8 2 7146.80 428.12 88.49 114.1
0 -8 2 16952.88 2546.87 161.17 232.3
1 -8 2 69774.43 4416.59 272.32 111.6
2 -8 2 6095.97 553.30 90.07 279.9
3 -8 2 23165.77 1380.75 161.75 220.4
4 -8 2 7644.84 458.73 108.74 99.8
5 -8 2 301.27 58.08 19.17 163.5
6 -8 2 7625.04 646.90 78.17 187.2
7 -8 2 4144.81 440.16 62.59 337.8
8 -8 2 5953.22 359.61 72.03 315.4
9 -8 2 3998.35 269.43 64.04 133.5
10 -8 2 1434.45 93.60 42.84 311.9
11 -8 2 522.31 92.57 26.10 102.5
12 -8 2 602.15 62.43 27.81 48.9
13 -8 2 627.63 47.89 26.24 137.1
14 -8 2 1264.78 86.36 34.45 267.2
15 -8 2 150.66 19.68 11.93 10.3
16 -8 2 66.69 25.12 6.98 55.2
17 -8 2 38.87 18.34 9.08 142.5
18 -8 2 1129.92 84.41 33.08 322.5
19 -8 2 200.46 36.37 13.17 177.6
20 -8 2 203.09 47.61 13.66 349.3
21 -8 2 338.04 46.46 18.45 187.3
22 -8 2 50.20 14.49 5.66 112.6
23 -8 2 16.71 3.82 4.43 333.2
-15 -7 2 746.69 93.65 24.33 306.2
-14 -7 2 4959.30 695.39 57.48 100.6
-12 -7 2 826.95 86.72 37.39 330.1
-11 -7 2 11979.97 1751.88 121.30 122.8
-10 -7 2 9315.91 1050.85 106.97 254.9
-9 -7 2 17073.02 1745.36 135.11 342.5
-8 -7 2 36959.66 3819.63 177.50 193.1
-7 -7 2 4046.73 371.51 64.14 254.8
-6 -7 2 127.36 15.43 12.62 179.3
-5 -7 2 320.18 61.94 21.04 142.6
-4 -7 2 6683.66 398.58 63.33 29.4
-3 -7 2 9795.88 970.73 123.18 104.2
-2 -7 2 78477.67 5108.82 270.77 187.4
-1 -7 2 28102.36 1862.11 164.66 87.5
0 -7 2 53811.32 3913.58 225.18 328.1
2 -7 2 9251.50 675.93 90.39 332.1
3 -7 2 20895.42 1245.66 128.92 20.9
4 -7 2 13069.50 778.07 100.48 356.7
5 -7 2 663.10 120.64 20.00 132.0
6 -7 2 466.10 34.35 23.51 214.9
7 -7 2 6073.47 457.32 63.62 158.3
8 -7 2 4014.50 244.37 64.75 215.3
9 -7 2 6100.61 497.62 74.92 299.7
10 -7 2 8848.66 797.68 94.42 2.6
11 -7 2 5262.48 320.97 71.22 190.3
12 -7 2 830.71 77.09 28.48 173.7
13 -7 2 571.86 43.52 28.66 123.5
14 -7 2 96.77 16.06 9.54 349.7
15 -7 2 2495.78 201.22 41.87 312.8
16 -7 2 282.11 48.46 18.48 111.2
17 -7 2 347.76 43.39 19.44 264.3
18 -7 2 27.35 9.86 2.12 220.4
19 -7 2 821.58 92.06 25.65 28.7
20 -7 2 127.73 15.83 10.76 319.2
21 -7 2 27.73 14.58 4.57 145.3
22 -7 2 54.26 16.49 8.66 200.9
23 -7 2 69.29 43.86 3.79 26.0
-13 -6 2 1084.93 112.69 29.21 162.2
-12 -6 2 2822.65 401.27 48.14 331.3
-11 -6 2 13111.62 1354.31 117.18 221.1
-10 -6 2 255.54 30.01 18.13 238.5
-9 -6 2 3607.34 374.01 52.67 223.5
-8 -6 2 563.81 60.74 24.60 32.4
-7 -6 2 1843.71 121.88 56.12 142.3
-6 -6 2 15104.18 897.04 122.50 276.7
-5 -6 2 3950.24 375.27 41.35 239.0
-4 -6 2 5853.96 348.92 66.86 286.3
-3 -6 2 35085.25 2080.69 174.50 232.7
-2 -6 2 8586.24 561.71 98.32 181.8
-1 -6 2 9574.38 570.78 70.43 144.9
0 -6 2 485.16 42.28 22.95 350.8
1 -6 2 60531.76 3598.35 217.25 264.4
2 -6 2 134261.91 9788.89 363.70 160.0
3 -6 2 20615.79 3242.43 113.20 198.0
4 -6 2 32116.34 1910.05 214.81 24.4
5 -6 2 1622.09 192.87 42.98 76.5
6 -6 2 18134.44 1081.68 157.58 330.4
7 -6 2 479.70 90.45 24.66 118.9
8 -6 2 130.24 45.43 9.66 283.2
9 -6 2 5814.86 733.96 56.73 193.5
10 -6 2 10284.79 617.65 88.12 251.8
11 -6 2 8147.31 491.71 80.86 339.5
12 -6 2 586.28 43.61 22.08 24.5
13 -6 2 1699.90 108.93 43.22 222.7
14 -6 2 407.25 61.73 19.69 83.3
15 -6 2 33.95 13.23 5.93 88.4
16 -6 2 187.96 34.69 10.31 349.2
17 -6 2 344.15 37.23 21.20 191.5
18 -6 2 306.32 54.98 16.70 122.7
19 -6 2 72.37 16.92 8.69 49.5
20 -6 2 392.39 39.69 17.28 185.6
21 -6 2 262.70 38.23 15.77 340.8
22 -6 2 134.56 45.98 13.21 91.9
23 -6 2 25.90 40.25 7.08 317.8
24 -6 2 6.54 40.46 4.83 41.7
-10 -5 2 16152.70 1668.65 125.27 168.1
-8 -5 2 10838.47 1118.90 128.04 147.0
-7 -5 2 4416.59 353.58 73.93 176.1
-6 -5 2 4055.85 376.97 73.53 209.1
-5 -5 2 1324.48 134.19 24.73 84.4
-4 -5 2 24559.88 1462.18 125.73 257.3
-3 -5 2 18968.56 1128.91 181.57 53.5
-2 -5 2 7452.73 444.94 154.08 168.0
-1 -5 2 12096.88 719.76 44.67 12.6
0 -5 2 25055.54 1985.58 124.45 162.8
1 -5 2 3058.34 256.39 81.73 260.6
2 -5 2 8640.38 631.81 103.34 355.5
3 -5 2 534.92 35.59 22.77 332.0
4 -5 2 21614.95 1288.75 128.26 359.8
5 -5 2 39355.92 2943.47 204.64 122.2
6 -5 2 5567.21 334.82 62.08 41.4
7 -5 2 671.03 73.80 21.04 253.6
8 -5 2 8936.54 534.99 100.71 11.1
9 -5 2 2107.58 163.22 34.01 186.8
10 -5 2 362.10 31.36 22.03 257.0
11 -5 2 2541.44 275.52 57.14 48.7
12 -5 2 608.05 43.78 23.14 205.3
13 -5 2 2229.26 175.13 30.89 141.0
14 -5 2 126.92 15.60 10.29 160.3
15 -5 2 527.27 65.56 25.00 197.8
16 -5 2 392.32 39.38 18.81 95.9
17 -5 2 921.43 88.44 32.56 62.9
18 -5 2 57.00 13.12 9.18 301.9
19 -5 2 389.91 60.39 20.94 270.5
20 -5 2 2973.49 185.93 48.62 150.9
21 -5 2 197.69 46.09 10.98 253.0
22 -5 2 341.44 57.88 15.79 79.2
23 -5 2 16.32 37.39 2.33 342.4
24 -5 2 168.27 44.45 12.35 106.3
-9 -4 2 11215.65 1154.92 107.13 56.1
-8 -4 2 7010.10 1025.53 87.31 291.6
-7 -4 2 2647.39 274.53 46.34 258.7
-6 -4 2 11170.64 1149.33 85.26 105.3
-5 -4 2 7090.92 820.67 72.20 84.9
-4 -4 2 27767.62 1649.86 164.57 290.3
-3 -4 2 1313.02 79.31 52.46 59.4
-2 -4 2 1476.54 89.24 23.80 184.9
-1 -4 2 14766.98 963.48 80.30 147.2
0 -4 2 5975.99 357.10 116.44 351.0
1 -4 2 6748.21 596.89 102.53 41.7
2 -4 2 28783.61 2098.57 167.87 75.5
3 -4 2 29109.86 1732.14 176.88 183.9
4 -4 2 2616.48 157.97 53.54 345.4
5 -4 2 2431.74 147.46 34.27 97.9
6 -4 2 5221.42 313.15 68.34 93.7
7 -4 2 7088.05 425.04 85.67 314.5
8 -4 2 1730.45 142.30 49.73 136.8
9 -4 2 16135.52 960.46 121.72 50.0
10 -4 2 8393.66 712.05 75.51 201.7
11 -4 2 3156.96 238.38 57.02 141.9
12 -4 2 740.20 214.47 25.06 116.7
13 -4 2 5879.37 354.45 74.07 242.8
14 -4 2 289.27 24.40 19.81 195.7
15 -4 2 2770.10 319.88 43.90 187.5
16 -4 2 1132.62 179.34 34.35 300.2
17 -4 2 2062.11 146.50 38.60 71.4
18 -4 2 1189.31 113.77 31.54 273.3
19 -4 2 520.31 91.02 21.04 54.1
20 -4 2 82.06 38.18 6.16 309.2
21 -4 2 422.79 58.26 20.73 167.7
22 -4 2 80.83 44.31 7.91 227.3
23 -4 2 186.34 45.20 11.90 25.7
25 -4 2 17.95 32.92 1.39 283.5
-19 -3 2 273.94 34.34 15.20 167.2
-15 -3 2 4224.24 371.13 61.58 25.7
-13 -3 2 4326.40 465.04 60.40 158.9
-12 -3 2 6353.36 479.79 77.96 275.2
-9 -3 2 23589.27 1719.15 167.58 310.7
-8 -3 2 3220.18 1092.59 87.69 318.6
-7 -3 2 1918.51 140.52 28.19 87.0
-6 -3 2 1161.38 232.65 2.89 242.0
-5 -3 2 861.61 51.56 26.33 42.8
-4 -3 2 22751.81 2346.70 130.22 200.9
-3 -3 2 255.99 28.00 12.70 213.0
-2 -3 2 13968.09 831.58 175.19 321.6
-1 -3 2 59251.68 3846.80 305.79 312.1
0 -3 2 37212.91 2209.76 179.75 103.9
1 -3 2 16888.91 1387.25 94.30 108.4
2 -3 2 163.73 30.19 28.62 70.7
3 -3 2 4083.78 412.37 74.78 354.4
4 -3 2 25527.48 1519.85 115.48 224.5
5 -3 2 14739.44 1495.39 156.28 60.8
6 -3 2 2667.56 161.61 45.51 120.8
7 -3 2 30408.95 1808.53 174.77 32.9
8 -3 2 16883.66 1101.20 115.19 130.9
9 -3 2 6622.45 396.42 84.93 314.7
10 -3 2 36679.07 3322.88 171.90 259.5
11 -3 2 36833.70 2185.34 170.57 36.6
12 -3 2 392.86 40.48 16.82 11.9
13 -3 2 10541.82 916.95 100.43 59.6
14 -3 2 833.11 74.07 20.71 248.0
15 -3 2 2396.94 186.58 39.20 339.8
16 -3 2 1033.24 142.94 33.57 272.6
17 -3 2 1341.34 99.26 30.94 192.2
18 -3 2 1926.14 195.31 40.21 21.4
20 -3 2 484.05 60.19 18.54 306.9
21 -3 2 611.80 73.19 19.20 13.5
22 -3 2 72.12 38.16 3.63 138.9
25 -3 2 52.49 36.57 6.87 58.8
-22 -2 2 207.83 27.93 13.26 321.7
-21 -2 2 381.41 51.03 19.04 33.1
-20 -2 2 31.38 24.14 2.52 194.7
-19 -2 2 471.17 91.18 22.56 21.6
-17 -2 2 855.50 70.78 28.77 309.9
-16 -2 2 1163.04 90.82 30.54 94.3
-15 -2 2 49.49 15.47 6.54 266.9
-14 -2 2 2787.03 207.13 50.26 140.7
-12 -2 2 1491.94 112.00 32.81 119.4
-11 -2 2 11688.34 852.54 102.56 335.9
-8 -2 2 13549.67 987.37 116.04 36.9
-5 -2 2 1011.82 60.70 28.19 245.2
-4 -2 2 25390.07 1505.92 103.69 79.3
-3 -2 2 17764.26 1051.04 90.16 112.9
-2 -2 2 2765.27 164.41 98.72 170.5
-1 -2 2 70717.84 10329.66 264.98 157.5
2 -2 2 7609.55 555.95 82.73 228.7
3 -2 2 10482.46 624.23 63.97 108.2
4 -2 2 66696.45 3965.20 249.55 342.0
5 -2 2 20711.72 1231.78 133.06 253.3
6 -2 2 41092.71 2442.47 164.74 195.9
7 -2 2 12239.30 729.99 115.53 346.5
8 -2 2 14836.23 1573.52 130.99 234.1
9 -2 2 6507.93 661.60 92.70 149.6
10 -2 2 7114.67 1506.53 92.24 231.4
11 -2 2 12539.18 854.77 97.51 330.5
12 -2 2 389.65 41.57 10.70 294.8
13 -2 2 2613.23 233.07 53.90 192.5
14 -2 2 2579.42 303.86 48.52 35.8
16 -2 2 986.00 103.15 33.13 15.6
17 -2 2 1942.13 141.28 43.43 339.1
18 -2 2 1365.02 117.31 32.35 197.2
21 -2 2 532.19 63.26 22.19 204.8
23 -2 2 0.00 34.18 3.70 124.5
25 -2 2 36.22 38.99 8.74 71.7
-24 -1 2 58.78 21.04 7.06 241.5
-23 -1 2 112.07 21.65 10.60 88.3
-22 -1 2 227.09 28.91 15.91 123.5
-21 -1 2 125.70 25.48 12.01 309.6
-20 -1 2 98.34 26.09 11.28 117.2
-19 -1 2 651.71 96.03 21.57 17.2
-17 -1 2 398.55 43.21 18.19 304.4
-16 -1 2 1953.21 176.49 35.54 282.2
-15 -1 2 265.46 30.96 16.94 179.4
-14 -1 2 1316.75 103.42 28.67 119.1
-12 -1 2 7090.30 519.93 72.89 205.8
-11 -1 2 4350.79 320.31 62.65 107.1
-9 -1 2 16270.07 1186.31 123.03 176.0
-7 -1 2 4922.62 359.91 69.86 224.9
-6 -1 2 80134.21 5502.82 233.94 120.7
-5 -1 2 18261.89 1329.47 90.69 197.2
-4 -1 2 25926.40 1539.02 115.81 351.8
-3 -1 2 3606.81 214.87 73.03 125.9
-1 -1 2 650.93 96.12 145.60 148.6
0 -1 2 4803.35 286.17 248.83 141.3
1 -1 2 13358.29 794.46 96.45 242.5
2 -1 2 30611.29 2232.77 199.42 287.6
3 -1 2 17994.49 1070.97 98.82 330.0
4 -1 2 2706.97 389.58 36.95 102.6
5 -1 2 53813.18 3192.41 241.12 227.7
6 -1 2 36296.60 2643.41 113.69 53.6
7 -1 2 31642.67 1879.50 190.60 283.1
8 -1 2 1128.08 86.50 23.94 345.9
9 -1 2 2080.43 305.47 36.92 358.5
10 -1 2 9375.26 834.24 94.58 50.6
11 -1 2 16388.33 972.78 123.45 262.4
12 -1 2 3077.70 307.84 44.86 287.2
14 -1 2 884.05 74.85 26.41 207.8
15 -1 2 3294.98 271.95 43.71 169.3
16 -1 2 890.31 88.26 31.40 28.6
17 -1 2 197.56 33.32 16.00 122.1
18 -1 2 709.95 70.11 19.67 67.6
20 -1 2 466.70 54.40 16.16 206.3
21 -1 2 337.98 49.97 18.21 174.8
22 -1 2 235.29 43.91 14.72 93.0
23 -1 2 156.53 37.79 12.91 15.2
24 -1 2 135.10 42.76 13.38 65.2
25 -1 2 232.34 43.51 12.36 205.4
26 -1 2 64.23 32.11 7.49 82.7
-25 0 2 127.69 22.73 5.48 270.4
-24 0 2 12.92 23.48 2.45 321.8
-23 0 2 207.25 32.40 15.66 312.2
-22 0 2 64.89 27.03 8.14 145.0
-21 0 2 102.45 32.15 11.32 147.2
-20 0 2 543.04 56.71 17.45 7.1
-19 0 2 128.86 31.30 9.60 333.9
-17 0 2 1333.67 111.13 27.68 287.8
-16 0 2 649.58 60.50 21.26 102.1
-15 0 2 2313.78 177.78 36.23 264.4
-14 0 2 1490.44 117.21 36.42 27.7
-13 0 2 225.93 28.25 17.57 211.9
-12 0 2 5611.96 413.70 67.45 201.7
-11 0 2 11305.19 827.12 90.53 96.2
-9 0 2 604.68 64.13 29.49 288.5
-8 0 2 4589.78 406.14 75.64 136.5
-7 0 2 3164.96 328.86 26.95 62.9
-6 0 2 15016.09 1094.38 97.76 287.7
-5 0 2 9563.93 569.34 124.23 272.2
-4 0 2 3850.31 228.92 43.76 106.8
-3 0 2 24971.51 1482.79 164.37 43.2
-2 0 2 38138.43 2268.54 147.78 54.9
0 0 2 18557.69 1104.22 229.20 210.3
1 0 2 3150.88 187.39 111.22 278.8
2 0 2 7051.68 593.28 108.66 88.4
3 0 2 53289.58 3169.58 127.58 312.1
4 0 2 8817.52 580.85 99.24 20.4
5 0 2 41053.88 2442.59 220.18 186.1
6 0 2 16617.38 987.90 95.15 163.9
7 0 2 25222.17 2195.75 173.44 255.2
8 0 2 7006.99 512.73 100.66 115.8
9 0 2 4822.17 407.94 53.69 269.7
10 0 2 45977.73 2734.14 196.36 64.6
11 0 2 8953.59 923.93 74.84 105.7
12 0 2 5270.68 388.68 70.04 51.9
13 0 2 976.33 78.62 36.80 201.7
14 0 2 2635.70 161.14 51.12 212.2
15 0 2 568.86 39.58 16.84 119.1
16 0 2 326.86 37.98 16.41 267.0
17 0 2 1099.77 93.35 27.28 145.0
18 0 2 1438.15 118.17 31.20 237.8
21 0 2 279.69 42.96 13.46 157.8
22 0 2 193.59 39.44 9.65 308.5
23 0 2 189.69 37.49 9.82 329.1
24 0 2 341.77 49.38 16.53 247.2
25 0 2 57.18 31.43 6.20 288.9
26 0 2 25.24 27.15 6.86 222.9
-25 1 2 99.25 28.27 7.57 109.9
-24 1 2 35.28 26.18 5.40 40.7
-22 1 2 62.52 34.08 10.48 206.4
-21 1 2 213.05 39.75 12.36 31.0
-20 1 2 700.10 98.41 18.00 66.5
-19 1 2 719.51 71.20 23.71 284.3
-17 1 2 1872.64 152.08 36.01 291.6
-16 1 2 864.71 78.56 27.34 101.7
-15 1 2 2865.59 218.82 39.62 56.5
-14 1 2 206.79 32.05 10.92 35.8
-13 1 2 309.77 51.28 10.52 231.4
-11 1 2 6042.03 360.89 63.47 252.1
-10 1 2 28314.22 2912.92 166.86 113.5
-9 1 2 2602.51 193.64 41.98 320.7
-8 1 2 3498.29 258.34 50.42 199.6
-7 1 2 35290.84 2570.17 174.39 130.7
-6 1 2 30837.86 2246.14 151.03 154.7
-5 1 2 23204.53 1690.37 186.73 81.2
-4 1 2 36197.93 2153.13 165.80 304.3
-3 1 2 1391.88 83.50 42.00 39.1
-2 1 2 12432.17 739.13 104.98 82.9
-1 1 2 57734.38 4208.56 255.90 26.8
0 1 2 28098.55 2044.99 143.74 94.5
1 1 2 3566.55 321.23 110.53 183.3
3 1 2 14855.17 884.02 114.99 4.7
4 1 2 7207.81 429.10 136.11 347.1
5 1 2 13672.53 1617.63 123.65 243.9
6 1 2 78234.61 4639.98 294.49 319.9
7 1 2 75348.71 7850.62 287.61 151.2
8 1 2 2051.64 151.53 29.58 137.8
9 1 2 6518.64 549.77 81.48 216.8
10 1 2 4560.31 334.98 71.40 237.8
11 1 2 10567.24 690.53 85.03 117.2
12 1 2 11882.62 708.83 110.76 79.0
13 1 2 502.78 44.04 22.14 324.7
15 1 2 2734.09 206.12 51.04 254.4
16 1 2 2658.65 201.22 44.57 209.2
17 1 2 1220.28 98.82 32.40 218.2
18 1 2 1871.05 147.02 36.75 342.7
20 1 2 610.82 84.41 22.65 217.1
21 1 2 544.10 57.37 23.53 3.2
22 1 2 426.29 50.40 17.51 149.4
23 1 2 68.32 29.23 8.92 33.5
24 1 2 39.96 28.35 7.70 263.8
25 1 2 125.23 26.85 11.09 348.9
26 1 2 60.31 20.54 8.25 118.6
-24 2 2 172.33 35.88 11.85 170.0
-22 2 2 28.12 35.16 4.53 201.9
-21 2 2 132.69 37.82 8.36 20.5
-20 2 2 204.65 43.69 13.57 332.5
-19 2 2 291.71 48.48 12.41 265.6
-17 2 2 1013.25 94.14 27.65 304.6
-16 2 2 338.77 45.78 14.07 267.9
-15 2 2 1282.47 107.81 28.37 171.6
-14 2 2 2962.54 227.02 41.51 353.6
-13 2 2 10616.59 675.55 91.36 94.9
-12 2 2 764.49 66.45 30.48 325.2
-11 2 2 4996.87 469.19 70.84 81.5
-10 2 2 2184.70 226.68 51.24 208.1
-9 2 2 2637.42 159.28 43.87 319.0
-8 2 2 13144.57 783.36 112.71 338.9
-7 2 2 29124.65 2122.58 173.52 64.6
-6 2 2 35820.57 2609.50 219.27 24.8
-5 2 2 13413.89 978.67 151.21 246.8
-3 2 2 80659.45 4792.46 283.65 336.1
-2 2 2 31136.21 1852.69 150.61 139.0
0 2 2 2558.11 187.92 71.13 240.2
1 2 2 5384.33 319.11 28.83 290.9
2 2 2 10878.96 1270.33 149.18 92.1
3 2 2 30693.64 1822.67 144.93 281.6
4 2 2 636.62 48.55 28.78 226.6
5 2 2 9856.46 904.68 128.90 121.0
6 2 2 58220.20 3617.17 206.38 271.4
7 2 2 60121.36 3562.98 229.63 209.1
8 2 2 14442.35 1492.02 106.41 186.5
9 2 2 8586.99 911.77 98.93 351.8
10 2 2 832.89 63.93 25.03 269.7
11 2 2 4678.94 515.63 66.30 223.6
13 2 2 3908.31 417.75 58.93 105.2
14 2 2 239.22 25.59 17.79 6.2
15 2 2 3040.38 241.67 48.23 350.1
16 2 2 2921.25 218.61 40.25 15.0
17 2 2 179.29 25.65 12.95 356.8
18 2 2 719.16 62.52 26.60 159.1
20 2 2 646.36 102.03 22.54 39.9
21 2 2 197.66 44.54 13.20 1.4
22 2 2 241.94 37.40 15.00 220.1
23 2 2 324.11 37.10 17.07 21.7
24 2 2 383.07 39.02 15.33 91.3
25 2 2 18.60 16.99 2.38 341.0
-24 3 2 44.31 34.61 6.74 181.6
-22 3 2 0.00 34.02 4.56 177.2
-21 3 2 802.25 85.42 23.12 253.4
-20 3 2 1.26 37.78 5.41 141.3
-19 3 2 155.33 60.15 11.72 133.7
-17 3 2 113.43 39.05 10.84 50.4
-16 3 2 447.95 55.48 19.78 284.7
-15 3 2 382.44 31.10 19.40 329.8
-14 3 2 4653.56 296.46 64.20 280.8
-13 3 2 875.01 140.42 23.38 40.8
-12 3 2 839.88 55.73 33.06 296.0
-11 3 2 3544.07 214.83 65.80 43.7
-10 3 2 12.65 5.66 3.07 195.7
-9 3 2 559.61 71.44 20.01 202.1
-8 3 2 2941.63 219.24 60.50 246.3
-7 3 2 11794.99 771.20 110.88 5.6
-6 3 2 1998.89 609.58 56.64 265.5
-5 3 2 130181.05 9473.83 362.88 291.3
-4 3 2 42856.02 3120.82 172.40 135.2
-3 3 2 2649.67 195.60 74.17 312.9
-2 3 2 3035.01 424.95 62.49 132.0
-1 3 2 28449.46 2073.98 101.99 314.2
0 3 2 1742.76 114.95 62.99 169.8
1 3 2 3577.71 213.81 28.73 275.4
2 3 2 20745.62 2136.37 88.53 98.0
3 3 2 24597.58 1463.81 161.26 243.8
4 3 2 50140.16 2981.77 202.14 298.2
5 3 2 24403.49 1450.80 184.60 355.8
6 3 2 114023.12 6776.31 307.77 153.0
7 3 2 25853.22 1537.24 183.18 336.9
8 3 2 843.51 63.03 35.09 204.1
9 3 2 5179.97 560.97 55.67 79.6
10 3 2 23440.50 1394.67 133.68 183.7
11 3 2 23471.82 1708.06 135.31 125.4
12 3 2 9365.82 682.96 91.98 335.5
13 3 2 838.68 92.73 37.01 278.9
14 3 2 142.61 13.66 12.27 131.7
16 3 2 9846.54 720.11 74.06 193.2
17 3 2 43.13 28.75 6.09 14.7
18 3 2 2507.92 188.55 45.57 227.4
20 3 2 760.46 63.25 29.26 241.9
21 3 2 265.45 37.89 16.85 113.1
22 3 2 750.45 84.81 20.82 58.0
23 3 2 437.91 51.13 18.16 174.2
-23 4 2 42.54 44.14 11.95 63.5
-22 4 2 18.05 36.68 5.11 18.3
-21 4 2 74.76 54.62 6.54 292.9
-20 4 2 533.08 71.32 20.28 308.0
-19 4 2 194.45 51.35 10.96 2.6
-18 4 2 451.06 65.00 18.12 53.0
-17 4 2 638.56 61.32 21.93 150.7
-16 4 2 324.43 50.26 19.16 335.0
-15 4 2 30.43 22.56 2.91 209.5
-14 4 2 359.06 30.05 19.40 141.0
-13 4 2 4610.92 277.88 66.17 314.4
-12 4 2 1514.02 122.34 42.57 160.4
-10 4 2 173.19 21.56 12.33 39.4
-9 4 2 4644.58 307.09 72.24 99.6
-8 4 2 4584.18 307.30 63.83 296.3
-6 4 2 8592.42 890.16 75.02 320.9
-5 4 2 22640.77 1344.75 129.60 73.0
-4 4 2 271.23 31.02 20.84 283.3
-3 4 2 17173.31 1019.09 93.91 169.4
-2 4 2 2295.79 170.56 44.62 195.5
-1 4 2 54486.48 3970.25 230.91 10.3
0 4 2 17641.82 1150.38 92.75 100.5
1 4 2 1569.89 94.75 91.50 22.3
2 4 2 4416.62 322.13 60.41 213.8
3 4 2 1128.28 203.88 28.20 112.9
4 4 2 12991.19 773.62 90.45 238.7
5 4 2 26730.86 1590.08 162.70 101.8
6 4 2 17059.88 1013.57 128.82 223.9
7 4 2 23456.15 1393.13 147.93 246.6
8 4 2 17472.66 1038.55 169.25 234.8
9 4 2 19131.47 1391.57 163.09 227.3
10 4 2 2490.23 149.16 44.79 354.2
11 4 2 802.20 89.63 38.88 243.3
13 4 2 7986.08 582.20 81.38 142.1
14 4 2 3704.36 272.30 63.74 128.4
15 4 2 9114.85 834.47 82.63 320.3
16 4 2 3910.57 287.36 57.21 15.5
17 4 2 612.03 49.43 27.50 75.2
18 4 2 4390.46 323.12 62.49 87.8
21 4 2 388.39 44.53 20.30 253.1
-22 5 2 191.02 46.04 12.38 112.5
-21 5 2 38.86 44.26 7.38 108.5
-20 5 2 192.47 50.65 14.90 33.1
-19 5 2 712.42 85.04 19.09 213.7
-18 5 2 121.04 43.38 9.62 178.0
-17 5 2 167.68 58.38 12.44 343.1
-16 5 2 1315.70 119.20 32.56 224.5
-15 5 2 371.15 31.22 18.42 102.7
-14 5 2 43.57 31.58 8.95 212.9
-13 5 2 5120.10 329.70 62.17 223.3
-10 5 2 1378.00 144.65 44.31 12.2
-9 5 2 1650.71 129.72 32.05 266.0
-8 5 2 1643.61 322.10 51.65 147.1
-7 5 2 14438.27 910.96 130.57 89.7
-6 5 2 30937.28 2255.26 159.16 239.3
-5 5 2 33152.66 1971.35 185.22 108.4
-4 5 2 138085.39 8198.75 331.51 342.2
-3 5 2 9893.50 723.93 41.23 80.0
-2 5 2 20281.34 1205.23 132.90 276.6
-1 5 2 8165.68 596.84 80.16 263.1
0 5 2 28144.16 1673.82 134.78 297.4
1 5 2 27745.46 1650.35 180.75 83.9
2 5 2 11033.84 657.89 92.68 359.2
3 5 2 63362.46 3764.19 173.16 299.7
4 5 2 29584.89 1988.82 155.04 202.6
5 5 2 16778.35 998.74 111.00 131.9
6 5 2 29223.15 1785.39 150.98 262.8
8 5 2 28491.79 1692.72 158.14 28.5
9 5 2 21697.31 1579.94 147.94 246.0
10 5 2 13407.65 796.34 109.99 27.7
11 5 2 1933.63 255.56 54.81 122.1
12 5 2 6607.52 393.42 84.92 103.1
13 5 2 6079.50 361.98 66.03 282.3
14 5 2 3602.54 293.09 74.22 98.3
15 5 2 12090.65 1005.37 94.04 131.0
17 5 2 359.03 29.39 22.34 160.0
-23 6 2 10.57 54.71 6.27 30.9
-22 6 2 309.23 57.08 13.06 232.8
-21 6 2 128.91 49.55 7.42 25.7
-20 6 2 436.15 68.51 17.16 126.1
-19 6 2 274.94 25.22 15.78 24.5
-18 6 2 280.21 72.47 18.56 184.2
-17 6 2 968.63 93.51 31.70 243.6
-16 6 2 768.31 59.42 26.16 321.6
-15 6 2 1381.73 119.38 36.10 137.3
-14 6 2 512.94 60.61 25.81 300.1
-13 6 2 37.52 9.80 7.87 195.9
-12 6 2 4381.51 266.75 54.54 68.9
-11 6 2 260.05 50.15 12.58 69.5
-9 6 2 82.78 20.59 8.76 38.5
-8 6 2 14356.66 1306.21 94.67 268.8
-7 6 2 7877.75 472.61 90.01 16.0
-6 6 2 753.54 113.74 35.99 131.0
-5 6 2 1418.73 324.93 43.38 136.4
-4 6 2 34085.36 2025.92 218.29 168.9
-3 6 2 9972.69 1088.53 70.21 293.7
-2 6 2 66269.41 3941.68 251.87 144.8
-1 6 2 27505.37 2900.20 188.24 114.0
0 6 2 67908.93 4035.32 206.04 257.9
1 6 2 88184.30 5246.52 292.02 324.7
2 6 2 1118.62 85.34 27.61 294.2
3 6 2 14815.89 965.14 102.13 49.0
4 6 2 21623.07 1285.67 160.99 334.4
5 6 2 16928.68 1005.58 113.41 281.3
6 6 2 4434.62 1109.49 81.48 124.3
7 6 2 22534.45 1340.60 147.59 156.5
8 6 2 12502.78 744.23 109.44 243.1
9 6 2 379.39 66.83 16.62 352.7
10 6 2 5312.19 549.23 68.73 152.7
11 6 2 3478.97 259.43 65.79 254.6
13 6 2 14180.72 837.65 110.08 35.9
14 6 2 731.27 54.50 28.37 30.1
15 6 2 2871.68 396.87 45.04 210.6
16 6 2 402.65 42.82 16.15 35.3
17 6 2 94.36 11.36 9.10 173.9
-23 7 2 53.50 43.27 5.81 5.7
-22 7 2 0.60 44.88 5.01 289.0
-21 7 2 304.83 65.33 14.02 353.0
-20 7 2 438.89 39.80 21.29 146.4
-19 7 2 113.68 13.60 9.45 226.6
-18 7 2 102.99 12.97 11.46 112.4
-17 7 2 689.44 94.50 28.42 221.4
-16 7 2 560.29 47.78 24.37 339.7
-15 7 2 299.73 28.99 18.30 27.0
-14 7 2 92.85 20.70 10.48 85.1
-13 7 2 724.00 53.46 24.38 290.5
-12 7 2 185.18 35.61 12.41 204.5
-11 7 2 3935.39 242.03 60.17 300.9
-10 7 2 1490.27 157.25 38.61 244.5
-9 7 2 9916.98 985.07 99.68 126.6
-8 7 2 592.42 142.68 28.86 173.5
-7 7 2 26025.30 1551.68 163.06 352.4
-6 7 2 6387.20 421.34 87.26 129.0
-5 7 2 6452.99 476.81 50.70 181.0
-4 7 2 6836.36 504.37 75.93 357.2
-3 7 2 5184.57 377.65 73.01 167.7
-2 7 2 16315.06 972.62 129.42 132.9
-1 7 2 17048.62 1246.11 122.21 127.8
0 7 2 9574.90 571.04 52.84 73.6
1 7 2 26393.93 1720.69 140.58 214.4
2 7 2 16982.44 1010.76 123.06 2.7
3 7 2 6854.26 487.91 52.61 266.6
4 7 2 22291.49 1326.47 166.40 315.4
5 7 2 5251.30 313.63 96.34 119.6
6 7 2 80746.49 4804.06 236.63 7.8
7 7 2 15498.77 966.25 123.60 95.0
8 7 2 25718.79 1526.05 164.15 270.0
9 7 2 4105.57 425.49 71.95 253.4
11 7 2 11219.26 815.49 128.62 284.6
12 7 2 11931.55 976.65 88.50 105.7
13 7 2 1008.81 105.60 34.80 339.6
14 7 2 262.98 29.15 19.03 216.8
15 7 2 5725.16 591.41 74.39 346.2
16 7 2 504.31 82.80 23.12 227.3
17 7 2 301.79 33.14 17.10 56.9
18 7 2 946.71 98.87 26.74 180.1
-21 8 2 53.14 6.88 6.67 279.7
-20 8 2 228.14 22.93 14.85 351.0
-19 8 2 174.72 57.85 11.82 301.5
-18 8 2 392.92 36.90 19.17 318.8
-17 8 2 194.36 24.00 13.39 85.1
-16 8 2 332.20 33.10 20.99 275.3
-15 8 2 563.97 49.37 24.44 40.9
-14 8 2 2295.67 151.86 46.32 166.9
-13 8 2 1698.18 176.13 39.80 10.2
-12 8 2 1139.81 79.74 40.78 69.0
-11 8 2 1257.39 84.92 38.62 158.8
-10 8 2 1685.46 177.78 42.34 239.5
-9 8 2 1021.23 68.96 35.25 69.8
-8 8 2 1408.21 157.64 32.13 326.9
-6 8 2 7958.97 739.44 66.37 23.7
-5 8 2 4948.90 299.10 72.96 69.2
-4 8 2 12308.78 736.29 106.15 292.0
-3 8 2 24156.34 1429.84 128.07 115.1
-1 8 2 2799.70 393.74 68.23 159.1
0 8 2 37709.54 2245.15 161.52 338.8
1 8 2 130394.67 8479.24 338.68 243.9
4 8 2 42983.24 2558.46 177.85 139.3
5 8 2 1697.76 360.47 43.33 140.6
6 8 2 3401.32 258.26 47.19 151.3
7 8 2 7173.81 1690.74 88.76 315.1
8 8 2 6259.85 695.70 80.96 197.5
9 8 2 4830.31 589.37 73.98 54.9
11 8 2 677.20 131.83 26.26 62.3
13 8 2 3981.39 412.29 65.77 276.4
14 8 2 1187.39 198.79 32.37 125.2
15 8 2 648.91 68.80 30.32 175.1
16 8 2 541.22 57.49 19.90 281.5
18 8 2 25.45 6.95 5.39 100.4
19 8 2 768.81 80.67 26.89 36.3
-21 9 2 18.65 5.21 4.29 146.8
-19 9 2 194.85 23.22 11.57 150.1
-18 9 2 298.97 31.07 16.84 347.0
-16 9 2 694.45 120.52 24.71 75.9
-15 9 2 235.55 25.96 19.43 185.5
-14 9 2 350.81 35.05 19.96 21.6
-13 9 2 223.71 56.28 17.28 275.3
-12 9 2 1439.17 97.81 43.24 271.7
-11 9 2 151.32 24.99 12.14 265.8
-9 9 2 161.39 18.61 15.21 339.8
-8 9 2 251.70 24.20 14.53 35.9
-7 9 2 12060.39 721.96 101.04 85.6
-6 9 2 534.96 40.11 23.37 169.1
-4 9 2 3349.62 439.69 50.65 43.6
-3 9 2 8633.63 599.63 85.44 344.7
-2 9 2 8427.73 969.88 73.59 336.2
-1 9 2 11562.93 844.49 103.54 90.1
0 9 2 3867.12 288.09 55.53 209.7
1 9 2 6116.77 1487.33 79.69 297.8
2 9 2 16315.51 1192.33 105.76 124.2
3 9 2 15585.61 929.49 120.42 222.1
4 9 2 4023.90 642.91 89.82 190.1
5 9 2 4524.89 271.76 51.21 146.6
6 9 2 1575.63 96.78 26.51 215.3
7 9 2 11265.44 670.08 102.83 323.4
8 9 2 10389.87 620.09 91.49 84.2
9 9 2 1271.56 138.90 29.74 313.5
10 9 2 2185.33 144.74 58.15 299.0
11 9 2 9314.11 677.40 105.70 87.5
13 9 2 342.82 62.93 15.83 203.8
14 9 2 4155.90 248.69 57.03 286.4
15 9 2 764.64 80.80 24.73 6.8
16 9 2 1424.75 148.73 35.60 159.4
17 9 2 1019.87 107.03 29.25 181.2
18 9 2 263.83 30.02 16.65 38.3
19 9 2 190.81 31.96 11.55 285.4
-21 10 2 106.06 57.38 13.12 332.0
-20 10 2 167.95 36.86 12.39 199.6
-18 10 2 8.27 9.18 3.82 78.8
-17 10 2 54.79 28.13 8.59 195.8
-16 10 2 150.45 19.16 12.74 71.5
-15 10 2 86.04 14.04 9.11 358.9
-14 10 2 1530.70 126.26 42.82 122.6
-13 10 2 2282.45 167.98 47.97 245.7
-12 10 2 538.36 46.09 27.34 9.3
-11 10 2 1866.58 122.77 42.35 211.1
-10 10 2 2473.07 259.22 51.06 14.3
-9 10 2 2220.73 141.90 51.34 7.8
-8 10 2 759.27 55.85 26.71 203.3
-7 10 2 5378.48 359.95 73.10 303.3
-6 10 2 2159.73 136.88 50.03 167.8
-5 10 2 4944.30 299.19 77.25 240.9
-4 10 2 3882.23 236.95 70.03 118.2
-3 10 2 12313.86 735.76 118.97 130.3
-2 10 2 32981.82 1964.71 186.91 357.4
-1 10 2 45199.01 3275.95 199.32 244.0
0 10 2 15927.55 951.09 117.91 351.5
1 10 2 14501.09 1061.16 97.58 188.8
2 10 2 11949.22 714.30 109.05 260.7
3 10 2 5780.91 426.87 75.18 10.7
4 10 2 1153.23 91.43 19.44 320.1
5 10 2 10690.05 639.36 103.38 82.4
6 10 2 34371.87 2045.98 185.13 152.7
7 10 2 588.67 64.54 24.56 204.7
8 10 2 22845.95 1360.32 145.06 60.6
9 10 2 15040.94 2844.34 112.34 205.9
10 10 2 1917.47 230.55 54.09 100.9
11 10 2 565.37 45.70 23.90 32.6
13 10 2 3784.51 392.57 64.97 198.5
14 10 2 1775.81 108.05 44.71 157.0
15 10 2 2340.71 141.40 45.38 137.2
16 10 2 1876.93 195.45 42.29 258.1
17 10 2 586.14 62.72 20.81 99.6
18 10 2 326.95 36.70 13.35 243.7
19 10 2 1329.48 139.31 34.90 319.8
21 10 2 76.13 17.40 9.80 202.9
-21 11 2 104.77 14.77 9.20 64.0
-20 11 2 345.90 44.54 19.85 159.5
-19 11 2 32.24 14.61 3.54 322.2
-18 11 2 10.49 62.16 6.71 289.6
-16 11 2 70.01 19.07 10.46 198.2
-15 11 2 83.80 25.45 11.43 270.2
-14 11 2 419.02 70.35 19.31 38.9
-13 11 2 100.64 17.35 10.82 164.3
-12 11 2 842.84 91.90 28.95 56.4
-11 11 2 481.25 94.10 26.85 233.4
-10 11 2 902.05 98.04 28.30 233.9
-9 11 2 596.14 47.84 24.90 268.1
-7 11 2 1747.74 211.52 42.41 172.9
-6 11 2 6546.12 397.75 93.80 14.2
-5 11 2 397.34 106.78 11.39 304.2
-4 11 2 178.36 29.11 13.69 336.7
-3 11 2 18164.30 1085.11 127.96 51.1
-2 11 2 3167.28 353.15 51.36 2.5
-1 11 2 6241.23 458.15 64.31 137.8
0 11 2 18173.67 1083.66 146.92 339.2
1 11 2 2075.73 156.98 47.46 112.3
2 11 2 10717.41 641.23 111.83 153.8
3 11 2 3422.85 256.63 43.21 345.3
4 11 2 8700.84 686.99 89.15 246.8
5 11 2 1527.32 95.66 47.18 208.3
6 11 2 2598.37 157.64 44.12 317.3
7 11 2 109.70 50.19 7.22 26.4
8 11 2 33.72 11.28 6.32 63.9
9 11 2 670.36 72.21 19.23 204.8
10 11 2 14711.17 877.92 125.98 357.3
11 11 2 1720.76 129.40 41.75 258.0
12 11 2 49.30 10.16 7.46 149.3
13 11 2 3010.92 203.62 54.80 42.7
14 11 2 912.02 96.55 31.60 354.4
15 11 2 3785.17 227.40 51.81 314.0
16 11 2 669.29 71.33 19.44 272.7
18 11 2 294.30 33.35 16.72 152.2
19 11 2 45.17 11.91 3.18 5.4
22 11 2 24.09 13.69 6.99 271.1
-20 12 2 38.04 28.85 5.48 24.3
-19 12 2 36.93 34.76 4.53 191.9
-18 12 2 49.63 32.11 7.83 252.4
-17 12 2 390.20 41.64 20.22 227.2
-16 12 2 245.82 28.70 15.98 12.0
-15 12 2 550.55 72.44 22.37 219.6
-14 12 2 100.24 18.22 11.12 341.9
-13 12 2 713.99 71.91 26.19 99.6
-12 12 2 53.04 25.76 8.78 35.5
-11 12 2 1058.00 114.05 30.84 36.8
-10 12 2 100.64 22.75 10.28 274.0
-9 12 2 1353.25 94.21 38.92 241.5
-8 12 2 1663.97 111.98 38.24 175.7
-7 12 2 5355.26 362.29 71.52 71.6
-6 12 2 1222.67 83.81 29.75 299.2
-5 12 2 1471.61 108.82 38.34 0.1
-4 12 2 8423.54 508.26 101.67 166.1
-3 12 2 6149.11 372.73 77.83 0.8
-2 12 2 367.88 79.91 19.47 137.6
-1 12 2 13932.64 1443.12 117.37 71.0
0 12 2 857.87 189.42 34.90 102.6
1 12 2 14257.71 1042.48 102.83 298.9
2 12 2 509.10 67.65 26.97 326.1
3 12 2 1973.63 152.99 50.66 178.5
4 12 2 4554.74 301.95 66.51 106.3
5 12 2 3525.39 367.70 67.52 317.1
6 12 2 12907.83 768.75 126.55 2.3
7 12 2 2557.16 156.86 57.25 287.6
8 12 2 1354.14 204.68 32.87 255.6
9 12 2 13550.10 1105.83 109.95 74.8
10 12 2 990.47 105.77 38.69 227.2
11 12 2 5384.91 488.02 76.62 201.7
12 12 2 992.00 82.80 33.29 24.8
13 12 2 2295.61 141.45 49.07 210.9
14 12 2 281.71 53.63 18.12 148.2
15 12 2 524.30 72.74 22.38 39.5
16 12 2 440.70 31.41 24.69 30.0
17 12 2 1467.54 153.88 38.26 40.8
18 12 2 937.11 99.23 33.54 275.9
19 12 2 126.24 16.80 9.61 31.0
23 12 2 67.44 18.06 7.30 235.8
-19 13 2 73.33 29.23 11.85 228.7
-18 13 2 35.79 29.81 6.47 348.7
-17 13 2 136.21 28.21 10.96 247.1
-16 13 2 169.28 74.48 16.78 346.4
-14 13 2 86.41 33.98 13.02 210.1
-13 13 2 195.91 26.65 10.95 349.1
-12 13 2 178.67 76.36 19.88 205.9
-10 13 2 966.63 104.77 31.53 60.7
-9 13 2 118.69 18.17 13.48 325.3
-8 13 2 508.15 47.98 25.41 44.8
-7 13 2 165.94 24.71 13.78 252.7
-6 13 2 519.24 43.59 26.37 158.9
-5 13 2 3801.23 254.15 62.82 130.8
-4 13 2 151.36 19.24 12.83 117.1
-3 13 2 653.61 134.87 23.38 11.3
-2 13 2 7605.34 459.93 86.56 179.9
-1 13 2 925.92 101.44 37.46 2.5
0 13 2 206.28 60.47 11.55 306.0
1 13 2 3650.06 272.57 65.91 178.1
2 13 2 5517.35 367.20 61.41 58.4
3 13 2 4145.00 251.96 78.54 229.2
4 13 2 3884.02 260.24 66.36 198.9
5 13 2 1438.63 257.50 50.03 272.8
6 13 2 722.48 49.81 25.97 171.5
7 13 2 6064.28 365.16 91.91 11.4
8 13 2 145.11 30.94 13.25 75.3
9 13 2 16121.16 1177.46 133.30 18.7
10 13 2 718.48 97.08 36.19 215.8
11 13 2 4087.34 350.77 75.11 15.7
12 13 2 2468.66 257.69 53.70 330.1
13 13 2 362.63 74.79 24.47 10.5
14 13 2 146.95 15.91 12.20 245.1
15 13 2 617.81 66.42 28.48 270.6
16 13 2 547.69 86.36 30.22 241.8
17 13 2 85.67 29.89 5.73 302.9
18 13 2 103.90 14.56 10.48 212.0
19 13 2 103.57 15.61 10.36 112.7
24 13 2 90.25 19.95 10.47 144.2
-19 14 2 0.00 16.98 1.90 339.6
-18 14 2 84.71 34.69 9.26 314.8
-17 14 2 288.38 156.95 21.43 110.7
-16 14 2 215.35 33.45 15.50 244.2
-15 14 2 891.94 98.43 30.05 42.3
-14 14 2 630.04 103.40 27.10 274.2
-13 14 2 422.45 80.92 18.26 222.7
-12 14 2 269.41 43.22 19.10 38.9
-11 14 2 59.74 15.03 8.89 105.6
-10 14 2 202.01 28.30 18.03 148.9
-9 14 2 507.72 47.36 21.51 319.6
-8 14 2 362.53 37.13 19.77 72.1
-7 14 2 57.70 14.48 9.50 153.6
-6 14 2 2874.56 205.40 56.66 207.7
-5 14 2 232.90 108.72 17.47 46.1
-4 14 2 3964.11 246.39 68.52 171.0
-3 14 2 222.03 44.04 18.16 292.8
-2 14 2 73.83 14.96 10.31 100.5
0 14 2 1378.46 119.20 41.16 294.3
1 14 2 9990.77 601.11 94.03 149.0
2 14 2 9274.82 612.28 109.66 9.9
4 14 2 5453.51 362.86 86.86 91.5
5 14 2 1552.28 98.62 33.80 252.3
6 14 2 6407.47 851.05 94.27 199.5
7 14 2 82.03 50.93 9.40 148.8
8 14 2 4622.63 481.25 58.85 140.3
9 14 2 6537.68 768.87 79.93 337.2
10 14 2 250.63 75.06 11.44 16.7
11 14 2 183.09 26.40 13.96 112.6
12 14 2 307.36 80.50 24.92 111.2
13 14 2 717.40 57.93 29.70 277.1
14 14 2 1562.25 164.21 45.72 233.6
15 14 2 241.63 28.23 13.42 105.7
16 14 2 149.68 15.56 11.68 173.1
17 14 2 403.61 44.98 21.24 325.5
18 14 2 141.59 21.50 13.38 131.0
19 14 2 330.57 38.99 18.93 297.4
21 14 2 58.87 28.36 7.05 228.9
22 14 2 15.09 7.70 6.10 332.3
25 14 2 77.89 18.30 9.19 331.5
-18 15 2 194.39 42.96 11.27 355.8
-17 15 2 13.48 12.21 4.09 149.6
-16 15 2 247.73 44.85 13.24 245.5
-15 15 2 156.09 23.51 11.19 126.1
-14 15 2 10.58 35.94 2.24 67.8
-13 15 2 113.11 27.13 11.34 129.0
-12 15 2 1199.28 104.13 36.31 282.7
-11 15 2 215.93 50.07 15.45 337.1
-10 15 2 141.20 32.51 12.71 131.5
-9 15 2 138.24 28.07 11.53 61.4
-8 15 2 292.63 34.94 20.11 21.2
-7 15 2 120.52 18.99 11.94 353.2
-6 15 2 311.74 40.58 19.35 220.4
-5 15 2 3236.76 206.37 61.43 233.4
-4 15 2 1396.79 109.66 35.64 108.9
-3 15 2 1266.01 88.39 42.40 339.3
-2 15 2 1193.03 223.06 28.56 0.4
-1 15 2 1689.95 179.97 41.95 308.0
0 15 2 2894.01 259.37 64.59 227.3
1 15 2 7277.73 439.90 74.77 89.8
2 15 2 160.66 20.30 15.50 60.0
4 15 2 1530.95 106.25 39.01 355.3
6 15 2 3789.59 371.60 76.50 189.6
7 15 2 445.01 56.41 17.02 144.5
8 15 2 2349.28 186.57 48.82 91.2
9 15 2 846.06 92.14 19.27 24.1
10 15 2 8103.20 595.50 78.34 215.5
11 15 2 155.72 71.01 15.60 192.9
12 15 2 2264.52 142.25 50.09 44.3
13 15 2 244.79 40.58 19.23 199.9
14 15 2 412.61 46.86 13.07 329.6
15 15 2 149.17 35.63 9.95 184.0
16 15 2 46.06 9.18 8.45 67.7
17 15 2 429.49 47.67 18.95 207.4
18 15 2 501.23 47.46 20.80 91.5
19 15 2 131.05 45.78 10.15 34.1
25 15 2 15.92 5.53 4.28 107.0
26 15 2 105.58 19.76 6.96 290.0
-17 16 2 105.40 28.04 10.22 341.6
-16 16 2 64.32 23.48 9.38 208.8
-15 16 2 30.58 15.69 4.70 4.5
-14 16 2 202.62 28.21 16.02 146.5
-13 16 2 671.67 77.52 25.05 276.7
-11 16 2 1243.13 186.69 38.25 21.7
-10 16 2 760.70 75.15 30.99 183.6
-9 16 2 151.28 23.47 15.96 194.4
-8 16 2 51.62 14.12 9.11 171.7
-7 16 2 714.66 79.79 26.30 236.5
-6 16 2 3307.54 442.92 63.22 69.4
-5 16 2 1887.65 128.74 44.44 254.3
-4 16 2 1836.55 163.04 47.57 306.9
-3 16 2 818.60 62.62 27.41 140.6
-2 16 2 4469.05 277.06 60.68 354.8
-1 16 2 339.85 42.57 21.25 34.5
1 16 2 1475.94 158.43 35.22 137.7
2 16 2 4621.11 284.01 60.64 205.5
3 16 2 1776.62 261.48 32.23 294.2
4 16 2 2596.89 203.17 39.46 139.2
5 16 2 1478.51 97.28 32.31 71.8
6 16 2 7591.00 458.27 86.32 164.5
7 16 2 11816.13 707.82 100.14 38.9
8 16 2 1504.00 160.46 43.49 196.7
9 16 2 3403.94 209.08 61.32 187.4
10 16 2 539.04 77.07 18.35 338.5
11 16 2 639.50 66.14 32.10 182.6
13 16 2 516.80 122.41 26.18 322.3
14 16 2 2634.58 189.51 48.03 112.8
15 16 2 283.58 33.33 17.97 297.3
16 16 2 105.72 14.17 8.57 97.1
17 16 2 977.03 103.92 32.19 180.5
19 16 2 52.70 30.48 9.27 291.7
20 16 2 106.79 40.64 11.12 62.8
21 16 2 103.78 21.61 8.25 212.5
26 16 2 10.69 6.37 2.98 253.8
27 16 2 47.49 11.42 4.32 39.7
-17 17 2 6.62 28.88 1.70 133.4
-16 17 2 141.80 28.11 11.94 56.0
-15 17 2 392.13 130.32 16.68 307.7
-14 17 2 297.45 122.42 22.43 97.3
-13 17 2 724.01 134.51 27.05 203.6
-12 17 2 482.36 74.62 22.75 322.7
-11 17 2 165.40 25.10 11.31 241.2
-10 17 2 1030.69 94.81 36.52 84.3
-9 17 2 1276.75 153.56 38.44 273.6
-8 17 2 93.92 17.96 9.76 48.4
-7 17 2 601.24 85.23 24.73 138.0
-6 17 2 1079.04 135.44 36.36 28.1
-5 17 2 24.49 14.40 4.38 28.2
-4 17 2 660.70 98.57 22.12 330.7
-3 17 2 1256.10 91.98 36.37 345.7
-2 17 2 146.59 20.95 11.90 57.7
-1 17 2 1018.87 111.49 27.62 154.4
0 17 2 721.18 57.11 28.31 310.8
1 17 2 407.84 96.34 18.37 38.6
2 17 2 307.07 30.61 18.27 271.6
3 17 2 572.29 72.82 19.20 239.8
4 17 2 2964.00 311.27 48.51 280.8
5 17 2 1809.53 227.55 29.26 114.9
6 17 2 5827.77 466.50 84.18 134.2
7 17 2 2662.63 531.72 45.46 303.8
8 17 2 2529.59 265.74 38.69 286.0
9 17 2 559.10 42.56 26.97 157.8
10 17 2 796.32 70.67 32.55 32.3
11 17 2 38.95 10.67 6.12 212.1
12 17 2 4512.24 277.83 66.19 48.3
13 17 2 1200.09 95.10 28.50 253.0
14 17 2 455.03 70.23 22.54 311.3
15 17 2 491.64 54.62 23.35 37.3
16 17 2 415.44 36.74 20.61 350.4
17 17 2 243.80 27.57 16.14 159.3
18 17 2 194.39 48.27 20.17 63.0
19 17 2 663.42 94.78 26.05 205.7
20 17 2 10.85 8.10 5.64 88.5
21 17 2 26.77 9.21 2.72 243.9
22 17 2 125.03 29.24 11.91 333.1
26 17 2 26.22 11.48 3.20 281.2
27 17 2 71.83 10.90 5.99 48.9
28 17 2 100.27 16.85 9.41 141.9
-16 18 2 0.54 19.78 1.94 44.0
-15 18 2 165.71 34.96 10.14 123.7
-14 18 2 154.84 24.69 10.71 336.4
-13 18 2 5.15 38.07 5.43 37.5
-12 18 2 25.02 31.79 6.05 223.2
-11 18 2 275.01 58.78 17.69 114.8
-10 18 2 916.85 129.04 30.62 24.9
-9 18 2 748.73 74.08 24.68 194.6
-8 18 2 121.73 37.94 14.44 241.5
-7 18 2 178.55 25.21 16.54 68.1
-6 18 2 71.52 16.79 10.42 77.6
-5 18 2 2271.53 183.43 49.01 127.9
-4 18 2 171.08 55.83 10.21 277.9
-3 18 2 625.90 61.98 29.01 61.0
-2 18 2 386.69 41.79 17.98 218.5
-1 18 2 607.31 69.99 23.61 9.4
0 18 2 2966.44 220.42 50.46 126.1
1 18 2 375.08 104.45 21.20 288.3
2 18 2 278.83 33.40 16.14 56.1
3 18 2 3921.87 367.46 53.35 112.6
4 18 2 1972.13 178.34 43.33 354.1
5 18 2 326.59 66.59 10.54 300.7
6 18 2 1152.34 80.57 27.88 320.6
7 18 2 3994.82 584.89 60.69 340.3
8 18 2 1975.14 209.02 45.63 135.3
9 18 2 367.68 32.02 21.93 293.0
10 18 2 356.76 32.34 19.22 187.5
11 18 2 76.73 13.42 8.23 306.8
12 18 2 403.24 36.66 18.91 269.6
13 18 2 1865.31 122.49 42.02 73.6
14 18 2 2004.19 132.17 41.38 339.3
15 18 2 89.66 15.07 9.60 205.6
16 18 2 588.77 59.74 23.51 50.9
17 18 2 209.42 38.09 15.39 148.1
18 18 2 299.97 42.47 17.48 258.7
19 18 2 309.61 62.08 17.49 26.4
20 18 2 286.34 77.25 17.01 304.0
23 18 2 38.48 9.98 6.71 179.2
28 18 2 43.47 8.28 5.40 347.7
-15 19 2 20.16 29.87 5.40 48.3
-14 19 2 2.92 13.86 0.89 357.9
-12 19 2 80.62 41.85 6.80 221.3
-11 19 2 25.74 35.45 6.36 280.8
-10 19 2 435.89 65.07 20.38 190.3
-9 19 2 583.10 107.80 22.39 89.7
-8 19 2 1120.28 169.75 37.81 250.8
-7 19 2 1086.60 143.69 42.71 312.3
-6 19 2 779.88 73.55 27.60 139.0
-5 19 2 294.75 76.06 15.21 76.4
-4 19 2 330.11 80.45 17.94 9.1
-3 19 2 128.47 57.11 7.99 84.0
-2 19 2 613.27 70.60 19.42 219.5
-1 19 2 1160.34 126.67 28.21 355.5
0 19 2 13.35 13.53 5.98 162.5
1 19 2 468.19 45.80 24.01 206.0
2 19 2 920.05 114.21 32.01 165.7
3 19 2 996.48 156.70 26.79 126.5
4 19 2 4082.11 352.06 60.32 336.7
5 19 2 2301.53 164.19 40.82 201.5
6 19 2 540.61 45.24 25.48 55.2
7 19 2 156.20 20.41 14.07 249.5
8 19 2 359.98 43.98 12.27 46.0
9 19 2 100.05 16.05 8.76 20.4
10 19 2 1137.20 80.80 24.54 234.8
11 19 2 353.34 33.25 19.36 64.9
12 19 2 358.36 73.87 21.34 13.0
13 19 2 38.65 12.04 4.85 270.7
14 19 2 482.00 65.73 25.82 247.7
15 19 2 119.11 17.00 11.05 346.1
18 19 2 154.36 46.34 10.69 108.2
19 19 2 14.60 8.48 4.62 60.7
20 19 2 400.03 167.23 20.92 182.5
21 19 2 22.22 15.21 5.46 7.3
22 19 2 48.46 19.51 8.04 225.6
23 19 2 42.50 32.30 7.59 264.6
24 19 2 25.61 9.07 5.60 164.2
26 19 2 16.92 12.98 3.00 142.0
27 19 2 10.49 7.72 3.29 317.5
-14 20 2 4.38 25.34 4.24 96.5
-13 20 2 23.74 25.61 4.29 247.5
-12 20 2 373.66 101.70 18.41 328.3
-10 20 2 325.96 44.45 20.41 107.1
-9 20 2 301.54 58.94 15.06 302.0
-8 20 2 231.55 69.94 15.17 172.5
-7 20 2 157.90 27.10 11.82 283.3
-6 20 2 452.02 49.66 21.57 26.4
-5 20 2 617.88 101.08 27.06 279.4
-4 20 2 903.86 82.09 35.18 179.3
-3 20 2 547.66 86.70 20.55 328.8
-2 20 2 516.32 86.57 21.23 103.0
-1 20 2 2364.92 251.12 42.41 216.6
0 20 2 69.95 57.83 9.81 56.7
1 20 2 161.96 41.24 10.96 57.4
2 20 2 720.34 96.63 26.53 101.4
3 20 2 582.82 75.04 27.62 158.5
4 20 2 935.68 97.29 25.66 272.5
5 20 2 643.94 61.03 22.34 298.2
7 20 2 43.45 14.15 5.35 234.0
8 20 2 164.59 25.23 10.53 208.4
9 20 2 864.83 65.94 29.64 104.5
10 20 2 753.11 108.75 31.96 13.1
13 20 2 95.20 36.69 12.27 320.8
14 20 2 643.47 123.08 22.91 112.9
15 20 2 1409.97 235.57 34.82 294.6
17 20 2 404.33 67.27 19.94 124.6
18 20 2 232.66 47.97 13.39 345.0
19 20 2 494.39 85.45 21.02 269.9
20 20 2 14.45 10.50 4.05 182.6
21 20 2 13.07 18.30 5.69 7.2
22 20 2 94.19 35.54 15.66 129.7
23 20 2 6.64 9.59 1.35 268.0
26 20 2 21.89 30.27 3.69 192.3
27 20 2 0.00 11.09 1.88 228.2
-14 21 2 25.14 29.29 3.84 50.7
-13 21 2 96.14 23.30 7.32 130.2
-12 21 2 107.88 23.48 7.52 213.9
-10 21 2 271.65 88.75 15.92 325.8
-9 21 2 253.63 46.27 11.44 289.2
-8 21 2 281.85 107.95 19.40 118.3
-6 21 2 431.29 121.77 21.05 15.8
-5 21 2 86.54 25.27 9.60 258.0
-4 21 2 222.00 38.20 17.02 28.7
-2 21 2 76.46 37.54 9.12 256.7
-1 21 2 208.91 31.61 13.35 224.4
0 21 2 136.69 23.01 8.70 141.4
1 21 2 277.80 33.04 13.25 297.4
2 21 2 602.53 98.04 17.98 95.3
3 21 2 358.04 45.79 18.01 65.4
4 21 2 367.79 43.34 12.49 227.1
5 21 2 704.73 58.57 26.86 69.7
6 21 2 446.67 42.10 21.25 150.4
7 21 2 741.31 69.48 27.80 294.9
8 21 2 300.30 58.59 16.06 182.7
9 21 2 675.46 62.98 25.53 103.3
10 21 2 38.16 13.23 7.43 244.4
11 21 2 342.33 46.37 19.06 46.6
12 21 2 162.01 52.51 9.84 296.6
13 21 2 65.65 29.33 4.73 136.6
14 21 2 181.77 39.22 12.63 30.9
16 21 2 132.47 21.03 12.19 16.4
18 21 2 8.08 12.59 1.53 241.0
19 21 2 73.36 29.16 9.56 231.1
20 21 2 49.53 13.16 8.03 32.4
21 21 2 70.89 16.16 10.38 152.8
22 21 2 17.32 18.39 6.98 5.8
23 21 2 8.70 17.04 1.23 308.2
24 21 2 34.98 10.60 6.11 51.6
26 21 2 18.91 17.85 3.66 335.4
27 21 2 21.98 8.86 2.11 25.6
-13 22 2 8.98 26.39 6.29 22.2
-12 22 2 4.35 60.05 2.19 301.4
-11 22 2 0.00 26.73 1.60 47.5
-10 22 2 61.54 75.93 6.01 158.6
-9 22 2 696.05 110.09 22.54 34.7
-8 22 2 99.02 26.29 9.90 133.9
-7 22 2 325.09 42.41 18.27 224.9
-6 22 2 110.53 22.88 7.67 87.0
-5 22 2 251.46 64.16 15.34 67.7
-3 22 2 186.99 30.85 12.77 242.0
-2 22 2 251.53 51.32 15.59 145.4
-1 22 2 508.27 56.94 23.56 180.7
3 22 2 99.96 22.75 5.88 3.5
4 22 2 1339.71 169.20 36.84 181.6
5 22 2 193.54 26.06 5.43 269.6
6 22 2 507.33 55.69 20.66 13.3
7 22 2 88.83 23.77 9.13 206.6
8 22 2 161.60 42.03 9.77 19.5
9 22 2 215.10 59.91 14.41 179.8
10 22 2 32.74 20.58 6.88 314.2
11 22 2 95.28 25.52 12.87 63.9
12 22 2 194.65 32.21 11.92 188.0
13 22 2 102.31 22.89 11.39 45.6
14 22 2 5.98 10.91 4.11 243.4
15 22 2 53.38 37.88 2.84 156.0
16 22 2 270.20 54.31 14.04 334.4
17 22 2 36.72 26.74 6.61 273.2
18 22 2 94.06 33.89 11.68 241.8
19 22 2 24.61 29.85 6.36 352.6
20 22 2 65.93 38.07 10.26 239.9
21 22 2 107.08 60.20 12.77 3.1
22 22 2 15.74 10.69 4.33 149.3
24 22 2 9.34 15.27 1.91 123.9
25 22 2 6.32 14.02 4.30 174.2
26 22 2 39.64 36.83 3.73 354.9
27 22 2 29.77 9.32 2.80 36.7
-12 23 2 12.44 33.22 2.04 2.5
-11 23 2 51.99 20.72 6.72 99.0
-10 23 2 121.67 48.08 8.09 163.3
-9 23 2 23.25 33.67 2.56 216.9
-8 23 2 176.29 49.14 10.57 23.8
-7 23 2 112.72 24.18 12.88 247.0
-6 23 2 338.24 81.57 16.19 276.2
-5 23 2 117.85 25.54 8.01 350.2
-4 23 2 89.35 21.60 13.85 208.9
-3 23 2 205.58 32.36 12.36 157.1
-2 23 2 83.04 25.54 8.77 330.6
-1 23 2 11.92 35.66 1.26 274.2
1 23 2 623.38 60.98 25.51 1.9
2 23 2 813.06 70.43 25.69 237.2
3 23 2 353.42 41.23 15.85 27.6
4 23 2 969.29 94.49 27.37 56.4
5 23 2 532.70 51.78 23.06 136.9
6 23 2 270.71 41.80 14.16 310.1
7 23 2 509.96 72.20 16.21 46.4
8 23 2 566.45 93.85 25.07 120.2
10 23 2 1056.66 95.20 30.82 336.0
12 23 2 561.26 63.61 21.23 4.8
13 23 2 52.11 32.24 6.71 162.1
15 23 2 14.75 11.67 1.35 302.1
16 23 2 5.78 14.66 3.34 324.5
17 23 2 276.15 112.69 18.35 347.0
18 23 2 12.91 34.88 4.26 215.1
19 23 2 33.44 59.34 2.04 141.5
20 23 2 6.64 18.04 4.14 141.0
21 23 2 7.44 9.39 1.35 290.4
22 23 2 32.19 27.88 6.35 173.4
23 23 2 19.94 27.25 7.24 105.0
24 23 2 8.93 31.13 8.49 198.1
25 23 2 4.76 41.75 2.54 12.6
-11 24 2 172.89 59.27 10.61 268.3
-10 24 2 110.20 25.65 4.94 204.5
-9 24 2 112.00 26.00 7.35 168.2
-8 24 2 0.00 53.57 3.78 76.2
-7 24 2 106.35 51.71 10.63 37.2
-6 24 2 514.27 84.60 18.90 274.5
-5 24 2 0.00 21.51 5.17 29.7
-4 24 2 87.47 93.22 15.00 47.6
-2 24 2 409.02 51.35 21.58 220.6
-1 24 2 43.00 46.67 9.12 121.6
0 24 2 665.53 127.95 24.12 193.3
1 24 2 25.18 31.49 5.58 81.4
2 24 2 618.72 61.67 19.46 79.0
3 24 2 271.02 36.29 13.29 140.7
4 24 2 411.59 60.29 18.77 5.9
5 24 2 151.53 25.08 10.38 336.9
6 24 2 108.14 25.35 14.57 153.8
7 24 2 97.93 22.13 8.51 350.7
8 24 2 502.95 49.99 20.05 303.8
9 24 2 63.31 24.71 8.15 69.2
10 24 2 282.58 34.89 15.26 246.9
12 24 2 162.28 37.05 11.95 13.8
13 24 2 35.92 17.37 5.84 197.9
14 24 2 9.14 14.01 4.24 122.8
16 24 2 229.96 64.56 15.24 28.7
17 24 2 78.79 18.06 6.04 98.6
18 24 2 26.76 15.66 4.78 302.8
19 24 2 54.08 38.60 7.79 321.9
20 24 2 70.28 43.39 9.59 233.8
21 24 2 19.70 15.11 0.48 58.8
23 24 2 20.00 11.40 4.04 325.3
24 24 2 0.00 9.08 1.73 206.5
25 24 2 10.78 25.42 4.91 90.6
26 24 2 16.37 28.45 3.49 257.5
-10 25 2 177.85 68.96 11.26 300.9
-9 25 2 10.30 47.85 2.96 304.2
-8 25 2 0.00 52.74 6.09 1.6
-7 25 2 87.83 24.18 9.59 212.1
-6 25 2 164.07 42.74 12.97 102.0
-5 25 2 65.19 19.31 7.05 303.4
-4 25 2 173.98 111.44 12.52 272.1
-3 25 2 143.74 66.98 11.13 73.4
-2 25 2 57.73 30.35 4.24 197.6
-1 25 2 74.22 20.83 7.05 42.7
0 25 2 538.58 61.00 19.67 251.9
1 25 2 867.20 119.71 26.07 199.7
2 25 2 163.84 36.81 11.93 137.6
3 25 2 353.79 59.55 18.83 66.7
4 25 2 166.55 38.46 13.87 112.1
5 25 2 93.04 31.86 3.58 253.5
7 25 2 183.34 30.88 11.17 77.6
9 25 2 187.80 33.74 10.10 52.3
10 25 2 108.38 21.31 7.99 226.2
11 25 2 739.98 72.98 25.05 327.1
12 25 2 606.20 136.62 22.41 146.1
13 25 2 26.35 15.15 5.03 331.3
14 25 2 52.51 43.40 5.17 112.8
15 25 2 20.73 14.93 2.52 186.6
16 25 2 26.27 24.29 5.62 351.4
17 25 2 12.63 30.79 3.01 128.8
18 25 2 80.30 19.71 7.06 110.6
19 25 2 89.58 60.58 13.90 310.6
20 25 2 78.35 74.26 6.80 24.9
21 25 2 145.79 78.36 12.91 217.4
22 25 2 4.73 9.49 1.80 54.9
23 25 2 20.25 14.61 3.45 93.5
24 25 2 0.66 20.31 4.95 29.1
25 25 2 4.59 16.85 2.62 307.9
-9 26 2 69.28 27.77 5.00 302.5
-8 26 2 3.69 29.12 4.35 13.6
-7 26 2 58.00 53.52 6.87 136.5
-6 26 2 59.85 62.15 6.53 337.9
-5 26 2 43.57 50.82 5.29 155.1
-4 26 2 62.00 31.84 9.37 309.8
-3 26 2 161.56 48.86 13.74 195.8
-2 26 2 66.91 21.45 10.87 78.8
0 26 2 124.75 31.55 8.72 135.2
1 26 2 625.11 118.86 20.48 87.5
2 26 2 463.80 62.65 19.55 190.6
3 26 2 0.00 19.04 0.70 105.0
4 26 2 742.64 74.10 26.10 144.5
5 26 2 227.50 34.85 10.87 178.6
6 26 2 1206.31 206.38 32.71 59.7
7 26 2 679.51 82.07 24.05 217.2
8 26 2 159.11 49.64 13.59 16.5
9 26 2 500.53 97.85 19.35 357.7
10 26 2 652.29 65.35 20.50 150.6
11 26 2 180.37 51.64 14.61 328.2
12 26 2 50.22 61.16 6.52 296.5
13 26 2 0.00 14.86 1.69 126.3
14 26 2 15.05 36.82 1.72 187.6
15 26 2 0.00 19.01 2.03 333.4
16 26 2 11.87 14.81 4.03 301.6
17 26 2 20.37 16.64 4.84 102.3
18 26 2 12.82 13.53 5.41 131.7
19 26 2 7.22 64.51 12.59 215.5
20 26 2 115.32 25.25 9.48 70.0
21 26 2 25.66 12.69 4.97 253.9
22 26 2 0.00 28.41 1.65 113.1
23 26 2 0.00 11.98 2.82 320.4
24 26 2 26.69 41.09 5.02 181.8
25 26 2 0.00 10.35 1.34 159.4
-7 27 2 17.52 67.61 5.06 58.1
-6 27 2 0.00 58.10 4.45 236.5
-5 27 2 40.60 21.29 2.44 135.2
-4 27 2 97.51 25.77 6.94 1.1
-3 27 2 102.32 27.91 6.46 121.3
-2 27 2 130.99 27.64 11.70 263.5
-1 27 2 70.97 37.99 8.84 179.8
0 27 2 71.58 23.47 6.11 255.9
1 27 2 219.61 60.49 11.24 331.3
2 27 2 100.81 57.52 6.76 146.4
3 27 2 52.51 26.57 4.09 112.1
4 27 2 142.53 31.02 12.72 288.8
5 27 2 406.87 70.35 11.81 172.6
6 27 2 227.00 79.67 9.97 186.4
7 27 2 309.82 47.95 11.36 335.0
8 27 2 322.15 88.23 13.70 119.4
9 27 2 133.37 31.74 12.02 46.3
10 27 2 201.76 36.00 14.16 29.0
11 27 2 690.57 71.68 19.96 280.9
12 27 2 53.38 20.42 7.64 110.8
13 27 2 5.97 14.97 4.65 281.8
14 27 2 118.87 27.71 8.44 142.6
16 27 2 49.84 34.42 6.18 299.7
17 27 2 16.85 18.09 1.10 45.0
18 27 2 0.00 22.63 4.38 264.1
19 27 2 0.00 36.59 4.65 130.5
20 27 2 14.58 21.81 1.81 27.5
21 27 2 26.85 25.07 4.25 171.4
22 27 2 40.63 15.18 6.43 32.5
23 27 2 2.89 12.05 1.37 307.3
24 27 2 0.00 23.14 0.62 283.2
-6 28 2 20.65 20.73 2.64 55.4
-4 28 2 84.50 26.43 6.36 270.2
-3 28 2 2.71 20.84 4.82 52.5
-2 28 2 15.26 35.49 5.61 219.2
-1 28 2 326.95 47.87 14.64 14.8
0 28 2 380.41 70.15 15.84 177.2
1 28 2 142.86 35.96 8.43 349.8
2 28 2 230.47 42.06 7.96 40.2
3 28 2 24.83 29.38 4.34 241.5
4 28 2 290.87 44.32 12.87 113.5
5 28 2 126.34 53.16 5.25 295.0
6 28 2 20.74 25.40 5.07 20.0
7 28 2 102.41 35.92 2.71 228.6
8 28 2 33.45 29.31 5.28 29.1
9 28 2 74.34 21.59 3.48 146.2
10 28 2 56.17 20.12 4.03 62.5
11 28 2 126.30 32.97 6.99 53.6
12 28 2 257.86 44.96 16.09 345.1
13 28 2 33.13 24.46 5.77 301.0
14 28 2 50.22 58.50 2.97 334.4
15 28 2 39.72 27.38 2.68 167.9
16 28 2 74.15 28.23 7.84 271.9
17 28 2 0.00 78.07 10.02 68.9
18 28 2 0.00 18.61 1.44 255.2
19 28 2 7.12 40.20 2.96 208.8
20 28 2 23.43 15.93 2.65 120.5
21 28 2 70.40 20.99 4.93 44.2
22 28 2 55.51 22.17 5.23 223.2
23 28 2 17.39 21.87 2.50 313.4
-5 29 2 27.43 44.06 2.93 243.7
-4 29 2 49.67 25.41 3.02 255.0
-3 29 2 0.00 22.37 0.75 297.9
-2 29 2 83.04 28.68 8.51 123.7
-1 29 2 103.02 31.23 7.41 92.8
0 29 2 128.91 82.47 10.47 248.7
1 29 2 188.41 37.63 9.05 329.6
2 29 2 61.23 28.26 5.76 163.0
3 29 2 54.40 24.02 6.12 35.0
4 29 2 131.14 32.92 6.95 6.5
5 29 2 28.24 43.76 3.63 50.7
6 29 2 195.14 39.01 11.93 146.9
7 29 2 75.87 74.41 5.14 341.8
8 29 2 42.93 40.20 6.97 1.0
9 29 2 56.16 21.84 3.58 14.9
10 29 2 41.89 21.04 6.08 152.5
11 29 2 122.07 42.07 9.11 293.0
12 29 2 416.68 53.16 14.56 88.1
13 29 2 58.78 20.72 7.10 87.2
14 29 2 12.96 55.46 4.28 225.3
15 29 2 0.00 73.77 5.59 50.2
16 29 2 125.31 28.28 9.67 246.4
17 29 2 17.17 22.84 5.98 162.0
18 29 2 10.03 31.67 2.93 90.3
19 29 2 11.87 38.69 2.14 56.6
20 29 2 39.56 22.45 3.66 276.8
21 29 2 6.92 16.05 1.15 157.5
22 29 2 11.96 13.47 0.84 19.2
23 29 2 19.88 15.44 1.89 177.3
-3 30 2 55.43 34.08 3.42 351.2
-2 30 2 0.00 58.52 1.79 285.0
-1 30 2 18.74 23.89 1.88 52.4
0 30 2 11.25 31.39 2.25 178.7
1 30 2 42.84 24.64 4.83 16.6
2 30 2 9.60 25.06 3.52 18.5
3 30 2 71.63 29.11 7.24 261.6
4 30 2 26.24 44.31 0.73 357.9
5 30 2 41.95 25.06 8.48 132.5
6 30 2 34.31 55.29 4.46 334.6
7 30 2 131.41 53.36 10.48 187.3
8 30 2 87.51 28.19 7.18 23.1
10 30 2 127.52 56.44 6.64 10.4
12 30 2 66.95 24.62 4.33 317.2
13 30 2 4.18 17.28 1.81 278.7
14 30 2 24.37 21.70 2.97 220.7
15 30 2 55.89 44.31 7.90 250.4
16 30 2 56.66 43.36 6.05 170.0
17 30 2 89.89 43.91 8.43 42.8
18 30 2 129.93 41.99 7.86 258.4
20 30 2 0.00 21.30 2.32 73.2
21 30 2 0.00 65.62 3.42 6.9
22 30 2 9.03 30.22 3.42 195.6
-1 31 2 63.95 62.91 5.25 243.0
0 31 2 39.59 29.26 4.58 72.9
1 31 2 105.50 31.08 6.93 264.2
2 31 2 67.08 29.13 5.03 124.0
3 31 2 19.84 40.18 4.14 87.7
4 31 2 118.66 32.53 7.24 346.0
5 31 2 115.50 34.17 10.00 169.3
6 31 2 137.43 69.39 7.16 359.1
7 31 2 379.17 65.80 12.01 176.2
8 31 2 25.17 26.26 2.34 331.6
9 31 2 40.06 30.41 2.82 82.6
10 31 2 46.38 23.93 2.60 303.4
11 31 2 42.38 26.40 2.45 78.1
12 31 2 33.68 34.93 3.00 286.6
13 31 2 0.00 23.34 3.34 311.2
14 31 2 45.98 46.65 4.18 170.0
16 31 2 21.80 32.71 2.47 331.2
17 31 2 23.97 19.53 2.17 255.4
18 31 2 5.84 39.71 5.95 154.1
19 31 2 0.00 40.20 2.90 15.5
20 31 2 0.00 17.11 1.78 152.8
1 32 2 35.17 39.34 6.29 160.3
2 32 2 101.96 32.87 4.92 347.3
3 32 2 30.47 26.57 3.97 314.9
4 32 2 113.90 32.53 7.47 242.8
5 32 2 38.36 26.66 1.49 95.7
6 32 2 26.07 58.70 3.18 181.8
7 32 2 0.00 26.10 2.69 283.8
8 32 2 35.54 32.66 2.74 95.5
9 32 2 5.60 44.07 2.14 271.9
10 32 2 35.13 45.68 4.84 168.2
11 32 2 10.02 21.53 0.71 91.0
12 32 2 20.52 34.36 4.71 274.9
13 32 2 0.00 21.46 1.22 146.2
14 32 2 33.19 25.16 3.20 31.7
15 32 2 60.33 24.64 3.73 208.8
16 32 2 1.30 21.33 2.57 22.9
17 32 2 30.66 22.57 2.96 262.4
18 32 2 36.28 26.23 1.63 66.9
19 32 2 0.00 44.53 4.03 187.2
3 33 2 63.64 30.71 6.81 312.6
4 33 2 0.00 27.79 4.01 242.6
5 33 2 38.53 34.62 4.09 11.8
7 33 2 119.11 36.98 7.04 266.3
9 33 2 28.44 28.50 2.39 359.6
10 33 2 40.48 26.30 2.96 186.5
11 33 2 20.88 32.45 3.06 203.9
12 33 2 0.00 37.49 0.63 192.1
13 33 2 27.54 26.13 4.18 30.4
14 33 2 24.77 42.47 3.49 82.4
15 33 2 0.00 23.65 1.76 276.4
16 33 2 5.45 26.13 2.87 261.6
17 33 2 40.27 27.57 5.07 76.5
7 34 2 74.15 35.08 3.46 317.1
8 34 2 54.09 33.71 3.89 22.1
9 34 2 43.72 30.05 4.41 286.7
10 34 2 12.96 29.44 4.84 148.9
11 34 2 63.94 28.95 4.46 248.8
12 34 2 0.00 26.62 1.87 73.8
13 34 2 0.00 51.53 1.18 88.7
14 34 2 0.00 24.65 3.18 104.7
-12 -34 3 0.00 27.88 0.96 247.6
-11 -34 3 20.91 34.18 0.19 3.3
-10 -34 3 0.98 34.13 2.36 340.9
-9 -34 3 0.00 31.82 1.47 198.6
-8 -34 3 0.00 30.34 4.67 91.9
-7 -34 3 11.96 34.15 4.31 312.1
-16 -33 3 0.00 25.02 4.85 154.2
-15 -33 3 0.00 26.57 1.96 304.6
-14 -33 3 51.75 29.95 6.94 57.7
-13 -33 3 9.56 29.64 1.70 229.5
-12 -33 3 0.00 25.90 1.58 344.7
-11 -33 3 7.47 50.20 3.85 310.7
-10 -33 3 38.15 36.50 2.87 180.2
-9 -33 3 50.79 31.86 5.43 96.9
-8 -33 3 47.94 35.22 8.39 323.2
-7 -33 3 21.33 36.64 7.80 163.1
-6 -33 3 39.54 39.34 4.66 359.8
-5 -33 3 0.00 30.50 2.95 169.4
-4 -33 3 20.12 33.58 6.39 61.3
-3 -33 3 0.00 29.95 0.66 251.9
-2 -33 3 39.23 33.29 5.58 325.5
-18 -32 3 0.06 26.07 0.99 88.7
-17 -32 3 16.66 24.80 2.08 355.6
-16 -32 3 18.76 28.63 4.17 306.1
-15 -32 3 25.49 28.76 5.57 223.3
-14 -32 3 0.00 36.88 6.89 107.2
-13 -32 3 0.00 25.11 1.86 99.0
-12 -32 3 0.00 74.24 4.96 82.5
-11 -32 3 45.44 53.64 6.12 300.3
-10 -32 3 0.00 37.85 4.94 40.2
-8 -32 3 0.00 27.30 3.11 251.0
-7 -32 3 62.75 31.85 3.52 100.6
-6 -32 3 87.73 40.12 5.82 273.0
-5 -32 3 42.87 30.08 4.53 71.9
-4 -32 3 74.24 37.37 8.04 184.0
-3 -32 3 59.14 39.07 3.51 1.8
-2 -32 3 0.00 33.26 6.54 120.9
-1 -32 3 0.00 38.92 4.95 78.1
0 -32 3 22.11 30.35 5.67 347.4
-19 -31 3 0.00 22.95 1.33 286.5
-17 -31 3 6.63 25.59 1.53 113.6
-16 -31 3 4.92 22.45 1.66 295.9
-15 -31 3 21.59 26.55 5.15 5.5
-14 -31 3 2.62 26.11 3.49 192.9
-13 -31 3 114.72 83.43 6.93 139.6
-12 -31 3 0.00 88.65 11.30 305.9
-11 -31 3 60.06 61.77 9.80 121.5
-10 -31 3 1.54 26.19 1.28 38.1
-9 -31 3 16.71 39.39 3.43 345.5
-8 -31 3 0.00 46.36 4.55 146.5
-7 -31 3 11.66 31.92 3.93 355.1
-6 -31 3 63.69 54.28 8.32 291.3
-5 -31 3 5.38 30.33 2.34 271.3
-4 -31 3 46.50 52.91 4.56 146.5
-3 -31 3 0.00 40.26 2.64 195.8
-2 -31 3 112.65 52.26 6.59 163.1
-1 -31 3 0.00 27.08 2.79 305.1
0 -31 3 57.27 34.76 8.67 121.1
2 -31 3 76.71 34.80 4.20 69.2
-20 -30 3 18.40 22.10 5.51 8.6
-19 -30 3 30.35 26.56 2.05 299.9
-18 -30 3 0.00 31.31 5.44 224.3
-17 -30 3 31.04 22.44 4.38 52.5
-15 -30 3 16.09 27.88 7.20 132.5
-14 -30 3 54.39 31.49 6.80 319.6
-13 -30 3 64.72 54.57 6.22 104.5
-12 -30 3 43.16 23.14 2.38 243.1
-11 -30 3 90.75 53.92 9.28 149.1
-10 -30 3 106.53 71.97 9.50 305.7
-8 -30 3 77.11 29.01 5.05 149.4
-7 -30 3 41.74 42.81 5.31 314.8
-6 -30 3 32.74 32.90 3.59 306.2
-5 -30 3 70.88 35.71 5.07 148.7
-4 -30 3 218.53 70.11 8.80 331.4
-3 -30 3 55.65 38.86 11.78 295.4
-2 -30 3 79.20 30.70 8.26 129.9
-1 -30 3 220.36 44.96 13.59 288.9
0 -30 3 61.01 33.11 7.52 89.2
1 -30 3 10.16 27.96 3.57 87.2
2 -30 3 59.36 32.12 7.52 211.0
3 -30 3 112.94 62.56 8.13 351.0
4 -30 3 38.39 31.37 4.98 155.0
-21 -29 3 1.18 31.35 1.67 52.9
-20 -29 3 55.39 22.08 2.36 11.0
-19 -29 3 3.41 39.29 1.32 98.1
-18 -29 3 0.00 28.11 2.21 332.7
-17 -29 3 0.00 24.45 1.81 157.0
-16 -29 3 11.52 21.44 1.13 77.9
-15 -29 3 44.83 53.29 8.98 244.1
-14 -29 3 0.00 20.35 0.88 23.4
-13 -29 3 66.09 36.79 7.77 283.0
-12 -29 3 0.00 20.48 3.57 133.6
-11 -29 3 43.76 42.52 4.68 195.6
-10 -29 3 0.00 22.20 3.66 106.2
-9 -29 3 23.99 25.38 2.16 49.1
-8 -29 3 75.74 31.89 8.98 39.9
-7 -29 3 181.61 47.61 10.03 251.4
-6 -29 3 89.58 58.43 9.35 261.7
-5 -29 3 87.67 33.18 9.09 164.8
-4 -29 3 94.67 33.67 9.69 284.2
-3 -29 3 207.99 41.42 13.17 45.1
-2 -29 3 97.03 40.41 7.56 295.2
0 -29 3 151.85 36.15 10.62 21.7
1 -29 3 11.44 34.54 2.07 258.8
2 -29 3 192.59 52.64 12.05 147.0
4 -29 3 7.54 27.79 3.91 326.1
5 -29 3 11.83 48.06 5.39 72.1
6 -29 3 46.88 26.33 3.39 255.4
-22 -28 3 49.57 27.00 4.18 341.1
-21 -28 3 19.32 26.25 5.40 165.9
-20 -28 3 1.25 17.05 1.34 2.5
-19 -28 3 40.97 50.53 4.96 103.7
-18 -28 3 0.00 18.05 1.83 173.6
-17 -28 3 0.00 21.38 0.32 293.9
-16 -28 3 18.30 31.86 2.10 289.1
-15 -28 3 56.27 22.95 7.71 312.6
-14 -28 3 62.07 41.07 6.26 225.3
-13 -28 3 89.09 27.13 5.60 75.4
-12 -28 3 0.00 20.76 2.60 126.8
-11 -28 3 29.09 63.91 12.16 298.6
-10 -28 3 420.91 76.34 16.31 213.4
-9 -28 3 475.79 160.94 20.78 129.8
-8 -28 3 108.67 30.58 11.80 286.3
-7 -28 3 221.38 38.78 15.46 20.1
-6 -28 3 35.50 25.65 4.51 150.9
-5 -28 3 111.39 40.22 7.39 331.9
-4 -28 3 39.65 27.80 4.42 26.2
-3 -28 3 583.56 74.00 19.18 244.9
-2 -28 3 548.07 92.58 19.93 82.3
-1 -28 3 180.13 54.51 10.68 343.4
1 -28 3 141.30 41.29 10.62 201.2
2 -28 3 343.46 97.81 15.52 46.8
3 -28 3 134.57 36.80 11.42 219.2
4 -28 3 19.51 25.66 4.88 74.2
5 -28 3 165.65 38.00 9.87 330.2
6 -28 3 44.85 39.51 6.10 160.1
7 -28 3 71.09 28.26 3.56 308.2
-23 -27 3 0.00 32.15 5.87 92.4
-22 -27 3 0.79 16.06 3.10 274.6
-21 -27 3 15.94 21.00 0.96 77.2
-19 -27 3 53.05 23.16 5.55 182.3
-18 -27 3 35.36 17.90 5.64 6.0
-17 -27 3 42.03 19.95 7.44 353.1
-16 -27 3 34.58 22.20 2.95 233.7
-15 -27 3 176.76 120.26 15.47 245.5
-14 -27 3 418.87 115.91 16.09 90.1
-13 -27 3 45.64 37.83 8.40 294.4
-12 -27 3 40.17 21.94 5.17 247.4
-11 -27 3 110.19 108.23 11.37 60.5
-9 -27 3 486.07 111.27 15.32 258.1
-8 -27 3 23.85 19.79 1.80 11.4
-7 -27 3 347.19 84.41 14.37 157.0
-6 -27 3 1524.05 125.29 33.64 56.2
-5 -27 3 285.65 60.90 11.47 264.0
-4 -27 3 0.00 23.16 2.96 79.8
-3 -27 3 176.11 55.63 13.68 111.5
-2 -27 3 0.73 23.50 7.12 309.9
-1 -27 3 200.93 36.60 9.11 259.1
0 -27 3 64.88 31.11 8.15 356.4
1 -27 3 95.84 29.78 4.37 126.8
2 -27 3 75.09 55.65 7.63 298.4
3 -27 3 255.90 45.35 13.67 164.5
4 -27 3 29.16 63.09 1.56 29.7
5 -27 3 32.03 28.99 5.22 84.2
6 -27 3 102.52 28.75 10.52 26.3
7 -27 3 37.13 25.17 7.96 234.8
8 -27 3 0.00 32.41 1.25 272.4
-22 -26 3 3.71 15.57 3.00 58.7
-21 -26 3 31.46 17.94 4.98 138.2
-20 -26 3 0.00 16.22 4.35 325.6
-19 -26 3 52.10 20.74 5.05 320.8
-17 -26 3 38.23 61.06 2.32 17.5
-16 -26 3 65.04 32.29 4.82 56.8
-15 -26 3 0.00 24.32 4.00 94.6
-14 -26 3 45.53 25.82 8.39 332.1
-12 -26 3 41.14 24.03 6.97 83.6
-11 -26 3 41.73 36.96 6.99 314.5
-10 -26 3 27.43 19.89 6.65 118.6
-9 -26 3 402.60 68.38 18.14 107.8
-8 -26 3 85.58 23.57 5.81 252.1
-7 -26 3 159.95 31.83 12.28 93.6
-6 -26 3 375.95 46.23 16.67 202.9
-5 -26 3 155.76 50.95 14.12 71.0
-4 -26 3 144.07 31.01 9.11 258.4
-3 -26 3 279.61 64.09 19.47 129.4
-2 -26 3 311.67 43.34 13.59 314.7
-1 -26 3 34.89 26.75 6.20 90.5
0 -26 3 127.23 73.20 12.25 159.8
1 -26 3 795.55 80.99 22.19 8.1
4 -26 3 18.50 36.70 4.54 176.3
5 -26 3 270.99 55.35 16.83 13.5
6 -26 3 77.11 27.37 7.79 177.9
7 -26 3 0.00 25.81 2.60 105.6
8 -26 3 25.23 32.06 6.40 12.5
9 -26 3 120.81 34.98 8.69 196.9
10 -26 3 47.56 45.18 4.93 18.3
-24 -25 3 27.91 11.40 4.05 19.1
-23 -25 3 29.22 28.08 8.61 236.2
-22 -25 3 18.23 14.76 4.95 140.5
-21 -25 3 13.00 15.98 5.31 330.6
-20 -25 3 82.11 58.88 10.14 119.8
-19 -25 3 11.92 25.48 5.60 306.1
-18 -25 3 33.37 31.26 6.19 80.9
-17 -25 3 35.73 67.46 11.95 277.1
-16 -25 3 134.21 159.45 10.48 134.8
-15 -25 3 65.88 84.22 8.65 153.9
-13 -25 3 55.44 27.08 9.81 160.0
-12 -25 3 332.33 233.20 19.40 311.0
-11 -25 3 64.75 35.12 8.68 208.5
-10 -25 3 366.69 102.68 15.41 99.1
-9 -25 3 0.00 16.44 1.59 176.6
-8 -25 3 35.12 18.88 6.80 280.2
-7 -25 3 18.14 19.67 2.37 88.3
-6 -25 3 804.10 81.56 20.88 213.7
-5 -25 3 440.57 83.84 17.99 51.3
-4 -25 3 45.54 23.23 7.85 79.2
-3 -25 3 95.49 37.93 6.10 28.1
-2 -25 3 361.94 45.28 15.44 243.4
-1 -25 3 33.19 22.72 4.03 345.2
0 -25 3 1434.89 121.19 32.82 161.5
1 -25 3 1076.78 96.91 26.49 277.3
2 -25 3 941.05 92.42 27.73 59.9
3 -25 3 5.53 25.44 4.90 206.0
4 -25 3 266.39 42.19 15.14 260.6
5 -25 3 76.16 59.00 10.82 26.4
6 -25 3 193.21 45.52 17.62 95.6
7 -25 3 225.94 58.45 14.74 292.5
8 -25 3 93.87 41.02 8.90 356.4
9 -25 3 12.57 36.60 1.96 70.4
10 -25 3 27.30 23.70 3.87 246.8
11 -25 3 58.60 34.89 2.96 308.6
-24 -24 3 6.63 40.55 2.17 298.9
-23 -24 3 6.00 11.67 4.13 344.7
-21 -24 3 33.37 20.04 8.51 109.9
-20 -24 3 77.91 52.34 10.15 276.7
-19 -24 3 37.87 18.04 6.42 39.1
-18 -24 3 5.97 52.71 8.14 135.2
-17 -24 3 0.00 56.82 6.02 242.8
-16 -24 3 49.00 23.03 8.09 356.7
-15 -24 3 83.72 64.22 8.65 243.7
-13 -24 3 102.06 54.65 8.63 49.3
-12 -24 3 484.67 250.14 19.11 277.9
-11 -24 3 96.96 34.65 11.13 40.3
-10 -24 3 786.90 167.68 24.08 286.6
-9 -24 3 249.62 35.38 16.80 133.0
-8 -24 3 15.85 18.60 5.03 264.4
-7 -24 3 80.91 23.31 8.20 21.8
-6 -24 3 92.62 27.79 11.70 43.3
-5 -24 3 220.29 32.89 14.19 226.5
-4 -24 3 62.97 36.43 5.23 156.6
-3 -24 3 1373.78 108.81 29.95 24.5
-2 -24 3 69.33 45.63 7.87 297.4
-1 -24 3 364.61 77.74 18.49 275.3
0 -24 3 308.34 40.01 15.95 285.7
1 -24 3 212.70 32.71 15.23 105.2
2 -24 3 617.67 65.78 24.55 268.4
3 -24 3 49.23 29.46 9.50 119.9
4 -24 3 33.95 26.60 8.33 90.0
5 -24 3 166.58 47.58 14.35 77.3
6 -24 3 351.13 47.03 18.91 356.8
7 -24 3 71.90 75.64 12.98 103.0
8 -24 3 163.27 32.15 10.63 77.9
9 -24 3 65.30 24.94 8.42 346.9
11 -24 3 10.46 21.39 3.95 244.9
12 -24 3 7.70 20.87 2.48 331.6
-25 -23 3 48.17 13.34 3.11 37.5
-24 -23 3 41.43 18.83 4.43 195.5
-23 -23 3 12.32 9.99 3.30 42.5
-22 -23 3 30.52 12.66 4.67 260.6
-20 -23 3 0.00 27.37 5.22 77.9
-19 -23 3 18.81 18.34 5.95 156.3
-18 -23 3 10.65 36.89 6.70 306.8
-17 -23 3 100.38 28.43 9.01 121.5
-16 -23 3 10.17 31.59 3.71 116.2
-15 -23 3 18.60 15.84 2.45 21.7
-14 -23 3 31.96 17.80 4.78 230.4
-13 -23 3 228.69 74.57 13.02 222.0
-11 -23 3 42.99 17.40 9.33 294.4
-9 -23 3 108.46 31.88 8.72 54.5
-8 -23 3 26.02 20.31 5.56 245.1
-7 -23 3 675.99 70.95 23.08 113.2
-6 -23 3 1775.64 193.87 35.04 338.6
-5 -23 3 42.94 19.12 4.19 83.7
-4 -23 3 858.91 73.79 24.08 141.1
-3 -23 3 983.77 125.72 27.27 320.5
-2 -23 3 593.70 147.18 22.08 77.3
-1 -23 3 843.31 75.82 28.32 88.2
0 -23 3 284.89 52.58 14.60 315.4
1 -23 3 796.69 74.50 28.47 330.6
3 -23 3 1140.80 130.14 32.82 81.1
4 -23 3 30.75 34.27 9.27 228.8
6 -23 3 658.97 69.45 26.80 177.8
7 -23 3 218.67 73.75 19.10 51.9
8 -23 3 66.87 26.37 9.56 214.7
9 -23 3 18.50 29.64 4.84 162.7
10 -23 3 139.07 79.86 11.83 34.7
11 -23 3 26.25 37.83 2.44 86.0
12 -23 3 5.43 20.17 0.62 86.6
13 -23 3 63.38 60.00 5.04 31.9
-25 -22 3 66.25 13.87 4.40 314.4
-24 -22 3 21.11 13.52 4.67 206.8
-23 -22 3 36.06 32.82 4.69 141.2
-22 -22 3 64.34 16.90 9.09 80.8
-21 -22 3 60.94 31.11 8.47 271.2
-20 -22 3 4.23 12.08 2.65 276.3
-19 -22 3 326.63 75.87 17.46 261.6
-18 -22 3 184.00 162.24 21.02 97.8
-17 -22 3 68.91 55.40 8.41 22.7
-16 -22 3 175.37 67.16 13.34 346.0
-15 -22 3 45.63 27.16 2.59 63.5
-14 -22 3 100.99 51.82 9.31 322.4
-13 -22 3 22.13 14.69 3.34 57.1
-12 -22 3 192.50 39.77 14.68 328.7
-11 -22 3 42.54 16.91 8.16 63.1
-10 -22 3 872.80 173.70 24.24 61.2
-9 -22 3 3178.62 473.08 44.20 236.4
-8 -22 3 230.08 46.27 16.86 31.5
-7 -22 3 37.86 18.16 9.11 340.7
-6 -22 3 59.56 34.00 6.39 283.0
-5 -22 3 0.00 20.99 1.44 311.6
-4 -22 3 371.95 45.58 23.07 308.1
-3 -22 3 2252.05 154.18 42.62 79.7
-2 -22 3 159.48 35.35 9.77 68.1
-1 -22 3 531.33 53.47 18.40 328.5
0 -22 3 390.01 44.72 20.69 197.9
1 -22 3 133.53 42.79 7.99 240.2
2 -22 3 280.23 43.33 18.15 84.9
3 -22 3 167.42 46.15 9.20 309.2
4 -22 3 184.94 33.04 16.11 353.0
5 -22 3 113.25 35.75 9.01 267.9
6 -22 3 49.47 20.96 9.47 30.0
7 -22 3 358.47 45.73 20.45 251.5
8 -22 3 550.55 69.02 23.36 137.8
9 -22 3 123.44 25.30 11.25 336.2
10 -22 3 15.76 29.04 2.43 262.3
11 -22 3 254.67 56.38 14.55 181.2
12 -22 3 35.25 41.50 4.73 7.2
13 -22 3 21.64 20.86 6.30 152.0
14 -22 3 4.59 33.56 0.40 343.3
-26 -21 3 94.08 15.09 5.67 13.2
-25 -21 3 0.00 7.67 1.66 42.2
-24 -21 3 15.39 9.49 2.79 284.3
-23 -21 3 0.00 13.82 2.31 151.3
-21 -21 3 17.00 13.33 5.84 99.9
-19 -21 3 16.78 16.44 3.55 317.8
-18 -21 3 12.44 13.67 6.47 46.3
-16 -21 3 31.74 55.91 12.20 158.5
-15 -21 3 18.50 16.19 4.18 22.5
-14 -21 3 93.92 20.67 9.75 42.9
-13 -21 3 330.32 43.11 18.65 116.5
-12 -21 3 285.79 59.04 14.82 245.0
-11 -21 3 190.62 36.68 13.00 193.0
-8 -21 3 2311.99 151.57 42.25 325.5
-7 -21 3 23.58 21.91 5.52 142.5
-6 -21 3 139.46 46.31 12.95 137.8
-5 -21 3 1526.36 107.79 32.92 230.2
-3 -21 3 139.16 39.01 11.82 311.6
-2 -21 3 243.48 72.85 8.81 338.8
-1 -21 3 407.37 43.31 22.00 123.7
0 -21 3 620.60 56.26 19.62 343.7
1 -21 3 612.88 60.12 23.46 130.6
2 -21 3 227.00 32.75 11.61 221.1
3 -21 3 956.07 109.29 28.87 56.1
4 -21 3 429.03 89.07 26.87 275.7
5 -21 3 311.30 39.15 15.03 32.5
6 -21 3 37.06 21.14 5.55 348.6
7 -21 3 118.58 24.82 12.94 205.4
8 -21 3 193.56 30.85 15.36 340.6
9 -21 3 68.39 33.01 9.63 187.7
10 -21 3 82.67 21.71 7.07 213.0
11 -21 3 561.91 176.28 24.30 329.9
13 -21 3 100.43 31.75 9.66 180.5
14 -21 3 4.64 17.97 2.69 350.1
15 -21 3 66.24 48.95 1.77 290.6
-26 -20 3 22.84 7.16 3.26 218.4
-25 -20 3 5.32 6.91 2.16 63.9
-23 -20 3 7.42 8.87 3.56 320.7
-22 -20 3 85.73 17.30 6.98 358.0
-21 -20 3 18.02 21.02 5.67 104.7
-20 -20 3 189.56 80.67 13.60 195.7
-19 -20 3 127.86 51.16 12.34 313.6
-18 -20 3 154.74 122.70 15.07 58.0
-17 -20 3 231.28 206.21 18.30 296.6
-16 -20 3 5.60 11.99 2.71 19.7
-14 -20 3 21.68 13.02 2.84 23.4
-13 -20 3 166.42 35.02 12.84 13.7
-12 -20 3 1310.51 198.62 34.04 211.3
-10 -20 3 175.28 45.23 11.82 307.2
-9 -20 3 358.32 41.03 22.15 48.1
-8 -20 3 212.58 31.99 10.06 76.0
-7 -20 3 1044.72 76.96 28.03 76.1
-6 -20 3 1094.06 98.62 32.15 345.8
-5 -20 3 590.30 95.23 25.55 154.0
-4 -20 3 877.61 76.22 26.45 152.2
-3 -20 3 2200.13 146.23 44.39 340.3
-1 -20 3 1119.92 208.01 21.29 248.7
0 -20 3 137.76 24.81 11.37 169.3
1 -20 3 307.61 36.64 20.33 25.6
2 -20 3 344.15 50.83 17.92 166.8
3 -20 3 41.42 32.42 2.81 263.1
4 -20 3 228.59 58.40 16.89 10.1
5 -20 3 44.99 32.71 5.77 234.4
6 -20 3 200.41 49.09 17.36 202.1
7 -20 3 784.32 75.15 27.28 5.0
9 -20 3 54.03 41.28 8.36 54.3
10 -20 3 19.58 28.55 5.39 204.6
11 -20 3 125.45 80.96 9.03 78.8
12 -20 3 192.59 45.92 13.57 47.3
13 -20 3 18.40 17.38 3.64 334.2
15 -20 3 56.95 29.80 7.21 24.4
-26 -19 3 8.14 5.76 3.95 317.1
-25 -19 3 26.38 7.37 3.50 203.6
-24 -19 3 7.47 11.46 3.94 97.4
-23 -19 3 50.05 11.67 5.30 10.2
-22 -19 3 39.11 11.11 6.91 200.6
-21 -19 3 33.58 29.64 9.28 228.7
-20 -19 3 72.17 17.04 7.26 104.9
-19 -19 3 1.23 11.28 2.63 261.2
-18 -19 3 84.09 32.37 11.38 295.9
-17 -19 3 373.74 156.83 20.81 127.5
-16 -19 3 85.71 18.15 10.83 22.2
-13 -19 3 292.53 38.32 18.55 25.8
-12 -19 3 292.06 61.78 16.47 186.6
-11 -19 3 950.05 69.76 31.83 351.2
-10 -19 3 625.27 113.07 21.97 189.8
-8 -19 3 822.60 61.88 27.36 128.2
-7 -19 3 188.19 22.79 15.14 322.8
-6 -19 3 567.38 47.04 20.20 190.2
-5 -19 3 1299.81 90.92 32.24 261.9
-4 -19 3 304.21 36.76 17.32 35.2
-3 -19 3 2193.26 144.33 43.26 265.9
-2 -19 3 89.20 39.63 11.42 332.5
-1 -19 3 870.77 68.21 27.95 16.6
0 -19 3 644.04 55.63 32.20 222.7
1 -19 3 129.65 25.91 14.82 300.4
2 -19 3 244.20 49.40 11.43 352.6
3 -19 3 48.95 33.13 3.65 175.0
4 -19 3 741.63 103.27 24.69 116.6
5 -19 3 136.75 26.92 13.20 68.6
6 -19 3 308.37 61.95 18.35 25.8
7 -19 3 276.94 43.77 19.83 122.9
8 -19 3 331.92 71.32 15.73 359.6
9 -19 3 195.81 44.11 14.80 27.1
10 -19 3 3.26 15.58 3.99 231.1
11 -19 3 332.28 64.38 17.50 212.6
12 -19 3 145.76 29.06 10.25 63.2
13 -19 3 37.65 18.67 6.39 13.7
14 -19 3 211.35 56.58 14.56 81.7
15 -19 3 8.99 23.62 1.73 241.3
16 -19 3 185.97 36.09 10.57 218.7
-25 -18 3 22.79 6.32 4.25 201.7
-24 -18 3 9.25 6.76 3.61 273.9
-23 -18 3 10.62 7.72 5.86 88.7
-19 -18 3 713.42 131.60 30.14 186.4
-17 -18 3 8.14 10.96 1.51 123.6
-16 -18 3 167.99 30.77 13.68 347.1
-15 -18 3 14.26 11.85 5.00 187.3
-14 -18 3 1627.35 173.39 37.54 313.4
-13 -18 3 231.93 28.28 17.07 33.2
-12 -18 3 424.52 69.26 21.04 195.5
-11 -18 3 325.28 31.29 18.70 115.9
-10 -18 3 99.33 22.08 8.85 2.4
-9 -18 3 893.84 65.20 33.93 284.5
-8 -18 3 397.27 35.30 17.90 141.1
-7 -18 3 1013.03 85.20 33.61 284.9
-6 -18 3 3221.37 210.65 59.23 130.5
-5 -18 3 555.01 70.28 22.71 187.1
-4 -18 3 3584.61 285.53 53.94 310.9
-3 -18 3 782.11 109.57 33.60 265.1
-2 -18 3 188.02 45.80 11.29 218.1
-1 -18 3 4279.64 267.04 54.33 204.9
0 -18 3 5389.25 390.51 55.56 36.4
1 -18 3 4068.89 255.94 53.91 181.0
2 -18 3 2892.97 188.53 50.42 332.2
3 -18 3 530.78 64.96 20.21 106.4
4 -18 3 204.21 28.71 14.79 31.1
5 -18 3 718.04 158.24 32.26 158.4
6 -18 3 639.73 57.74 23.97 242.5
7 -18 3 1122.87 160.78 33.53 111.4
8 -18 3 86.68 27.50 10.97 267.6
9 -18 3 87.49 46.02 13.59 214.4
10 -18 3 571.38 89.75 23.74 18.8
11 -18 3 35.73 19.78 4.06 322.5
12 -18 3 16.10 16.70 4.31 284.1
13 -18 3 133.03 43.03 11.25 222.5
14 -18 3 168.45 32.48 10.79 94.4
15 -18 3 27.09 15.98 2.95 158.8
16 -18 3 147.55 27.13 12.52 156.3
17 -18 3 16.43 15.43 4.34 232.6
-26 -17 3 5.24 4.87 2.02 246.6
-25 -17 3 22.75 5.66 4.34 30.6
-24 -17 3 8.06 6.12 2.72 195.0
-23 -17 3 104.35 15.34 10.10 257.1
-22 -17 3 25.65 8.36 5.40 25.9
-21 -17 3 1.19 13.67 4.75 262.6
-19 -17 3 217.47 37.20 12.50 212.1
-17 -17 3 969.40 160.10 33.80 41.6
-15 -17 3 358.10 44.09 22.76 8.8
-14 -17 3 109.54 24.26 11.33 221.8
-13 -17 3 356.03 70.65 18.90 103.9
-12 -17 3 331.83 61.36 17.48 305.6
-11 -17 3 314.34 28.92 17.68 4.0
-10 -17 3 160.53 25.12 12.99 307.0
-9 -17 3 6817.55 412.72 73.81 126.9
-8 -17 3 2218.23 148.02 43.36 256.0
-7 -17 3 1375.57 148.67 36.63 240.8
-6 -17 3 3153.91 197.03 51.75 356.4
-5 -17 3 8143.23 638.25 76.81 185.6
-4 -17 3 2682.46 168.56 43.77 87.5
-3 -17 3 532.51 118.01 4.45 87.1
-2 -17 3 959.81 71.38 28.13 340.8
-1 -17 3 845.10 108.71 23.13 29.2
0 -17 3 1244.69 86.82 30.06 245.5
1 -17 3 26.19 17.40 1.28 243.0
2 -17 3 820.76 118.26 22.97 209.9
3 -17 3 298.08 41.58 14.52 340.6
5 -17 3 282.59 47.21 15.25 254.1
7 -17 3 182.06 35.65 13.27 266.5
9 -17 3 761.42 71.09 28.39 26.4
10 -17 3 110.86 31.59 14.51 223.2
11 -17 3 177.85 49.88 10.29 69.7
12 -17 3 85.21 71.81 4.32 125.7
13 -17 3 176.47 31.37 14.72 79.4
14 -17 3 39.31 16.89 4.26 352.2
15 -17 3 57.77 31.26 7.58 137.2
16 -17 3 104.33 54.36 9.05 302.0
17 -17 3 66.02 22.30 6.30 219.0
18 -17 3 19.10 34.70 3.71 155.4
-25 -16 3 58.37 10.92 6.32 344.0
-23 -16 3 12.20 5.81 3.05 37.6
-22 -16 3 37.66 8.67 5.71 227.0
-21 -16 3 282.70 34.50 17.17 54.2
-20 -16 3 83.82 24.37 6.69 298.8
-19 -16 3 29.47 11.54 6.70 10.9
-18 -16 3 56.83 13.52 8.53 167.1
-17 -16 3 721.40 62.14 27.78 250.4
-16 -16 3 1070.35 115.34 30.45 102.8
-14 -16 3 254.53 27.13 15.28 169.4
-13 -16 3 2621.45 273.93 51.62 300.1
-12 -16 3 2880.58 180.63 58.03 143.3
-11 -16 3 156.78 44.07 11.34 308.1
-10 -16 3 119.92 21.57 12.80 75.7
-7 -16 3 2913.26 306.66 51.17 111.9
-6 -16 3 3310.89 348.28 66.18 187.3
-5 -16 3 3131.99 194.76 43.28 357.1
-4 -16 3 3701.13 228.65 54.01 326.9
-3 -16 3 250.73 37.71 13.76 61.0
-2 -16 3 11383.00 684.93 85.52 226.9
-1 -16 3 3449.65 467.13 60.35 14.9
0 -16 3 2498.91 213.43 52.08 113.1
1 -16 3 1957.25 132.41 47.33 157.2
2 -16 3 594.24 49.40 21.94 124.7
3 -16 3 1120.11 123.82 29.28 57.7
4 -16 3 712.04 57.03 28.97 241.9
5 -16 3 5.43 14.56 0.25 353.2
6 -16 3 531.55 63.50 25.78 86.1
7 -16 3 392.24 62.29 22.17 291.5
8 -16 3 40.69 16.80 5.88 50.7
9 -16 3 1632.14 119.46 42.36 251.0
10 -16 3 1336.39 105.24 34.67 104.5
11 -16 3 185.93 29.69 11.30 313.4
12 -16 3 326.42 38.02 23.39 323.8
13 -16 3 663.51 64.12 27.13 218.8
14 -16 3 0.62 34.09 2.75 102.1
15 -16 3 372.95 59.05 20.11 119.7
16 -16 3 152.64 61.59 12.52 65.1
17 -16 3 88.08 33.41 10.52 258.4
18 -16 3 98.14 32.74 10.74 328.8
19 -16 3 13.07 20.80 2.61 167.7
-23 -15 3 52.59 7.63 7.31 181.1
-22 -15 3 54.87 15.73 8.83 252.4
-21 -15 3 286.52 33.29 16.74 2.6
-18 -15 3 115.18 18.02 11.08 51.5
-17 -15 3 64.77 15.29 11.07 18.0
-16 -15 3 162.51 18.16 10.12 248.8
-15 -15 3 417.87 43.50 21.22 236.2
-14 -15 3 1260.22 136.13 37.56 41.2
-13 -15 3 827.43 90.01 27.40 236.4
-12 -15 3 268.25 26.72 15.06 46.7
-11 -15 3 716.12 185.29 30.66 153.7
-10 -15 3 4492.93 273.44 65.56 191.1
-9 -15 3 2074.88 306.57 52.52 28.9
-8 -15 3 2772.05 172.33 50.07 156.5
-7 -15 3 2123.48 224.92 43.43 110.1
-6 -15 3 665.44 48.34 29.82 63.6
-4 -15 3 8259.98 753.99 95.07 342.3
-3 -15 3 2382.42 219.13 48.86 101.5
-2 -15 3 734.52 54.53 25.96 341.5
-1 -15 3 4601.51 310.70 67.27 172.9
0 -15 3 303.39 29.22 16.89 114.2
1 -15 3 4023.44 334.67 64.32 85.2
2 -15 3 936.56 67.69 24.61 143.6
3 -15 3 3031.93 319.22 51.25 255.3
4 -15 3 4027.02 252.53 65.09 12.1
5 -15 3 2884.57 183.87 54.02 215.2
6 -15 3 217.10 26.69 14.66 52.1
7 -15 3 258.08 29.39 16.86 82.2
9 -15 3 107.64 21.47 11.33 138.5
10 -15 3 3238.99 252.90 53.62 48.4
11 -15 3 2568.92 271.91 55.44 221.5
12 -15 3 28.97 18.37 5.65 105.5
13 -15 3 1459.72 113.44 39.50 312.5
14 -15 3 266.48 62.47 18.36 91.5
15 -15 3 118.96 24.40 9.59 338.8
16 -15 3 522.24 55.49 22.26 194.5
17 -15 3 186.15 52.34 12.23 61.6
18 -15 3 60.55 20.45 9.16 39.2
19 -15 3 63.01 26.47 6.83 271.6
-23 -14 3 391.61 58.62 18.62 24.4
-22 -14 3 72.79 11.56 8.16 42.9
-21 -14 3 38.55 7.71 7.29 32.4
-20 -14 3 236.60 27.97 15.35 113.4
-19 -14 3 267.06 32.22 16.02 327.0
-17 -14 3 955.06 147.74 26.76 0.8
-16 -14 3 485.47 76.89 25.64 51.3
-15 -14 3 179.66 48.18 17.61 80.3
-14 -14 3 311.78 27.77 17.66 288.4
-12 -14 3 124.24 49.45 15.50 324.5
-11 -14 3 152.53 16.90 13.74 353.6
-10 -14 3 505.94 57.77 23.97 273.5
-9 -14 3 7642.86 459.44 79.48 282.0
-8 -14 3 859.14 76.47 42.87 144.0
-7 -14 3 1050.98 114.23 27.45 95.6
-6 -14 3 3531.89 216.65 57.30 183.6
-5 -14 3 16323.93 976.67 116.42 113.1
-3 -14 3 339.46 34.21 16.70 277.6
-2 -14 3 12735.42 763.01 108.85 161.4
-1 -14 3 965.97 233.22 31.16 15.0
0 -14 3 12826.92 767.76 115.53 21.3
1 -14 3 854.81 258.89 34.25 85.8
2 -14 3 16707.26 1002.30 120.74 77.4
3 -14 3 1916.67 152.49 38.58 205.7
4 -14 3 943.12 68.33 30.07 324.5
5 -14 3 3148.23 198.45 54.52 104.3
7 -14 3 1451.01 100.50 41.08 259.7
8 -14 3 3781.45 239.44 61.30 43.6
9 -14 3 94.28 20.60 6.17 130.1
10 -14 3 2119.87 173.42 46.72 293.6
11 -14 3 1066.81 117.83 33.25 132.0
12 -14 3 182.08 25.97 12.72 123.3
13 -14 3 332.21 44.97 18.76 23.7
14 -14 3 84.78 31.17 10.30 13.7
15 -14 3 520.93 52.46 22.78 207.5
16 -14 3 181.19 47.16 13.28 351.5
17 -14 3 115.43 19.01 12.21 107.9
18 -14 3 46.55 14.51 6.67 221.5
19 -14 3 59.18 15.29 6.43 104.6
20 -14 3 1.22 10.35 3.01 77.0
-22 -13 3 400.01 59.74 21.35 121.4
-21 -13 3 728.50 76.46 26.54 243.9
-20 -13 3 119.82 15.33 12.17 296.3
-19 -13 3 369.73 67.54 20.05 9.6
-18 -13 3 62.44 20.10 8.03 207.2
-17 -13 3 448.48 74.80 18.02 170.5
-16 -13 3 1980.29 207.33 42.57 139.9
-15 -13 3 1832.47 204.86 43.89 325.4
-14 -13 3 1368.56 169.44 37.61 113.7
-13 -13 3 2990.62 182.63 56.29 164.0
-12 -13 3 1358.57 86.92 37.01 344.3
-11 -13 3 1153.94 83.23 30.64 42.7
-10 -13 3 4436.38 461.61 62.06 168.4
-9 -13 3 439.32 51.93 23.54 50.1
-8 -13 3 3454.00 210.91 57.23 23.9
-7 -13 3 2561.83 269.26 53.04 35.0
-6 -13 3 15435.30 923.22 131.23 333.0
-5 -13 3 509.07 98.94 17.37 71.0
-4 -13 3 2710.65 166.79 52.88 247.1
-3 -13 3 4373.80 267.23 65.47 135.2
-2 -13 3 5345.05 323.80 62.44 104.2
-1 -13 3 2027.32 128.03 57.71 344.7
0 -13 3 2665.58 203.19 45.81 176.0
1 -13 3 346.19 53.30 9.18 201.5
2 -13 3 22730.80 1356.22 136.91 265.4
3 -13 3 12406.17 746.15 113.53 61.9
4 -13 3 436.95 41.52 24.95 252.7
5 -13 3 875.95 251.40 27.33 119.8
6 -13 3 2094.36 151.32 47.12 270.5
7 -13 3 1379.48 172.83 37.93 147.0
8 -13 3 801.94 71.04 31.32 24.3
9 -13 3 202.97 35.24 13.55 54.8
10 -13 3 662.98 111.15 25.25 161.4
11 -13 3 979.60 89.27 33.03 350.1
12 -13 3 156.50 33.82 14.37 245.2
13 -13 3 1581.88 171.33 40.42 102.0
14 -13 3 983.26 80.23 31.58 335.5
15 -13 3 237.28 57.22 18.35 106.9
16 -13 3 480.47 48.39 23.64 309.1
17 -13 3 130.27 25.41 11.19 74.0
18 -13 3 245.84 33.78 15.64 159.5
19 -13 3 32.34 13.86 3.48 20.4
20 -13 3 45.20 16.26 5.73 61.1
-21 -12 3 192.56 29.57 12.65 221.8
-20 -12 3 1272.93 132.31 33.35 31.0
-19 -12 3 474.72 50.91 19.62 201.4
-18 -12 3 102.36 25.19 6.62 90.9
-17 -12 3 13.68 17.05 7.43 244.1
-16 -12 3 536.01 58.60 23.53 343.7
-14 -12 3 431.91 34.59 21.49 265.1
-13 -12 3 2343.11 168.63 44.78 33.2
-12 -12 3 3002.04 286.58 61.08 245.6
-11 -12 3 1170.03 94.31 37.71 209.4
-10 -12 3 1429.09 90.23 42.42 29.3
-9 -12 3 2634.16 177.90 65.48 308.6
-8 -12 3 3746.83 518.68 54.92 233.4
-7 -12 3 21052.54 2178.23 157.61 54.5
-6 -12 3 3141.99 296.37 52.55 25.2
-4 -12 3 17310.75 1034.56 125.93 336.6
-3 -12 3 12044.97 719.68 96.49 268.6
-2 -12 3 26144.25 1556.69 156.99 80.1
-1 -12 3 4870.16 397.09 75.19 202.1
0 -12 3 1977.07 377.70 46.07 7.6
1 -12 3 10568.51 1291.07 94.02 213.6
2 -12 3 1929.81 235.73 46.21 249.4
3 -12 3 1517.92 98.77 37.89 293.5
4 -12 3 6246.71 463.44 76.66 122.7
5 -12 3 1509.49 121.97 39.07 304.2
6 -12 3 2313.06 147.26 40.63 18.7
7 -12 3 2241.85 142.92 43.98 160.8
8 -12 3 426.05 43.81 22.62 262.1
9 -12 3 3051.67 192.29 59.08 60.2
10 -12 3 727.73 56.57 32.99 237.8
11 -12 3 1897.67 126.99 44.83 66.5
12 -12 3 35.71 13.94 4.98 243.0
13 -12 3 252.43 32.89 16.36 110.9
14 -12 3 604.57 53.53 28.74 162.5
15 -12 3 442.60 63.35 19.05 43.6
16 -12 3 80.53 17.32 8.18 145.4
17 -12 3 318.35 38.61 20.36 310.2
18 -12 3 504.40 58.19 21.39 145.4
19 -12 3 207.24 42.36 12.80 243.3
20 -12 3 79.14 25.75 7.93 105.9
21 -12 3 16.31 10.00 3.36 345.1
-19 -11 3 71.41 9.33 8.29 278.7
-18 -11 3 537.99 57.64 21.93 327.0
-16 -11 3 420.62 46.31 16.20 332.9
-14 -11 3 2193.15 293.01 46.57 334.6
-13 -11 3 905.42 58.23 30.75 216.2
-12 -11 3 4297.64 437.55 57.35 63.2
-11 -11 3 2764.22 237.72 57.06 353.4
-10 -11 3 289.38 49.06 16.94 246.4
-9 -11 3 1087.00 76.98 39.64 321.5
-8 -11 3 3693.32 472.86 58.82 258.1
-7 -11 3 4985.32 518.38 55.87 247.4
-6 -11 3 2213.74 195.13 50.47 109.9
-5 -11 3 9328.43 555.57 95.39 175.5
-4 -11 3 560.37 87.84 19.32 251.8
-3 -11 3 1206.09 93.06 41.13 225.0
-2 -11 3 1589.73 230.90 37.85 208.4
-1 -11 3 12440.63 744.64 97.13 145.3
0 -11 3 16137.20 1365.08 114.28 272.5
1 -11 3 10426.54 623.86 95.33 61.9
3 -11 3 20002.36 1189.34 141.15 227.2
4 -11 3 16706.44 999.16 130.13 24.6
5 -11 3 13836.54 827.06 111.88 303.3
6 -11 3 2692.56 207.01 56.92 210.1
7 -11 3 10566.10 635.13 100.63 55.8
9 -11 3 3537.35 424.63 49.93 298.3
10 -11 3 1993.69 130.26 47.02 142.0
11 -11 3 195.73 36.47 13.74 202.0
12 -11 3 78.16 15.63 11.24 277.9
13 -11 3 59.48 20.76 10.29 268.6
14 -11 3 579.07 59.80 28.40 207.8
15 -11 3 214.16 30.28 15.81 241.3
16 -11 3 273.73 31.77 16.73 65.3
17 -11 3 13.59 11.31 6.07 59.3
18 -11 3 452.08 52.24 20.17 304.7
19 -11 3 262.25 29.63 15.71 215.6
20 -11 3 139.92 28.73 11.14 345.3
21 -11 3 91.76 16.07 8.04 137.5
22 -11 3 148.73 19.06 10.92 76.4
-19 -10 3 243.43 36.32 14.41 1.2
-15 -10 3 401.69 60.89 22.03 271.0
-13 -10 3 2299.29 239.82 50.77 150.3
-12 -10 3 5524.49 329.88 70.94 124.9
-11 -10 3 1818.64 269.40 31.10 48.6
-9 -10 3 388.73 39.50 18.74 166.7
-8 -10 3 3354.67 663.55 53.95 318.1
-7 -10 3 676.06 61.39 29.97 73.3
-6 -10 3 5693.16 341.70 78.33 48.1
-5 -10 3 3605.07 323.61 66.05 234.8
-4 -10 3 5860.24 881.97 86.79 149.1
-3 -10 3 7120.25 426.84 70.36 348.9
-2 -10 3 26038.42 1699.88 152.39 244.0
-1 -10 3 25110.29 1495.30 146.29 60.6
0 -10 3 21645.64 2491.30 184.28 178.9
1 -10 3 25565.17 1519.96 156.43 350.8
2 -10 3 14951.60 890.84 111.90 3.4
3 -10 3 14973.57 962.71 136.66 141.9
4 -10 3 22453.93 1340.90 146.63 212.0
5 -10 3 4731.84 286.67 64.48 357.5
6 -10 3 7617.91 459.44 90.85 101.2
8 -10 3 299.29 28.30 18.06 349.2
9 -10 3 3770.31 257.60 62.69 332.4
10 -10 3 427.28 68.85 20.22 235.3
11 -10 3 235.87 27.38 17.59 304.7
13 -10 3 569.52 68.11 28.66 169.6
14 -10 3 728.53 66.27 24.82 53.3
15 -10 3 1128.65 81.92 34.76 264.5
16 -10 3 257.36 29.40 14.56 358.1
18 -10 3 105.22 17.32 11.48 214.5
19 -10 3 44.69 11.78 6.53 243.2
20 -10 3 215.33 25.71 12.71 341.1
21 -10 3 20.47 9.68 1.99 60.6
22 -10 3 66.61 21.90 4.79 74.2
-17 -9 3 311.25 35.24 18.17 77.2
-16 -9 3 1499.75 260.56 34.34 205.0
-14 -9 3 282.17 38.73 15.25 211.8
-13 -9 3 1617.35 169.10 37.92 314.7
-12 -9 3 2981.84 218.37 57.90 244.2
-11 -9 3 6799.10 448.96 74.83 162.5
-10 -9 3 5612.00 582.16 65.44 85.5
-9 -9 3 6081.93 408.14 79.90 165.7
-8 -9 3 2186.64 132.83 67.01 180.9
-7 -9 3 17895.75 1250.92 143.16 124.4
-6 -9 3 22565.30 1341.55 138.68 67.5
-5 -9 3 2386.87 145.42 52.43 333.6
-4 -9 3 31780.92 1885.96 171.30 28.9
-3 -9 3 9075.95 2206.25 71.84 314.7
-2 -9 3 78407.57 5104.23 296.24 135.5
-1 -9 3 21579.74 1285.40 128.66 232.0
0 -9 3 14357.91 1213.79 102.67 350.7
1 -9 3 42228.92 2845.34 186.72 252.7
2 -9 3 6823.31 410.53 89.71 124.4
3 -9 3 28195.98 1674.32 146.27 97.3
4 -9 3 34284.79 3540.24 195.14 249.8
5 -9 3 1364.53 146.12 33.57 338.8
6 -9 3 7568.86 494.28 104.85 306.1
7 -9 3 547.63 109.13 34.92 28.3
8 -9 3 170.38 19.84 12.27 148.7
9 -9 3 4841.23 443.67 64.39 204.7
10 -9 3 5007.86 307.00 64.88 100.2
11 -9 3 1787.87 190.14 45.38 257.4
12 -9 3 1802.44 117.75 47.45 148.2
13 -9 3 122.73 17.69 11.01 317.3
14 -9 3 234.55 28.08 15.13 24.2
16 -9 3 437.07 49.90 19.36 267.3
17 -9 3 48.11 24.87 3.60 38.5
18 -9 3 311.70 34.92 16.82 130.2
19 -9 3 322.47 50.11 18.53 300.4
20 -9 3 52.66 29.50 7.31 114.6
21 -9 3 424.12 52.50 19.77 10.9
22 -9 3 1.48 9.75 3.83 173.3
23 -9 3 7.06 12.74 3.33 322.0
-16 -8 3 1339.00 166.90 36.05 165.4
-15 -8 3 5049.24 940.33 75.67 154.4
-13 -8 3 980.49 187.61 22.30 229.2
-12 -8 3 1648.35 172.57 39.97 203.8
-11 -8 3 221.14 20.12 17.68 329.3
-10 -8 3 847.10 190.85 42.57 146.1
-9 -8 3 3853.11 422.83 66.00 297.5
-8 -8 3 16393.13 975.77 133.71 58.2
-7 -8 3 5080.78 304.43 69.60 111.0
-6 -8 3 5745.78 667.96 97.84 229.8
-5 -8 3 26621.95 1585.28 166.31 43.9
-4 -8 3 59501.70 3531.55 251.46 218.1
-3 -8 3 25143.29 1495.76 148.18 210.2
-2 -8 3 3926.95 702.35 32.80 220.2
-1 -8 3 15469.39 921.23 132.38 101.8
0 -8 3 16145.75 1179.91 92.35 54.0
1 -8 3 46025.79 2732.57 198.33 322.7
2 -8 3 6899.12 1723.46 95.23 118.8
3 -8 3 15880.62 1013.57 149.91 133.7
4 -8 3 251.12 69.21 21.90 115.9
5 -8 3 5404.68 325.37 55.65 138.3
6 -8 3 20852.28 1242.90 151.06 274.8
7 -8 3 500.16 90.42 16.11 5.2
8 -8 3 103.80 29.55 13.01 299.4
9 -8 3 1452.01 225.39 37.65 120.9
10 -8 3 1500.56 143.12 47.73 149.3
11 -8 3 1489.30 253.40 34.85 265.1
12 -8 3 263.86 30.33 13.52 290.9
13 -8 3 53.65 15.72 9.31 210.0
14 -8 3 390.68 33.59 21.28 243.4
15 -8 3 5050.03 311.46 65.51 118.4
16 -8 3 877.16 76.05 31.98 345.7
17 -8 3 912.86 106.98 30.99 242.7
18 -8 3 519.49 44.26 23.89 79.8
19 -8 3 129.99 28.88 10.50 206.3
20 -8 3 286.30 28.66 18.58 204.3
21 -8 3 143.47 18.40 10.32 17.7
22 -8 3 118.13 33.54 9.37 344.7
23 -8 3 30.78 9.14 3.15 111.5
-15 -7 3 1578.40 212.03 44.86 62.5
-13 -7 3 4241.23 893.92 67.59 63.2
-12 -7 3 2502.68 378.94 60.06 178.7
-10 -7 3 5742.48 375.14 67.99 4.1
-9 -7 3 415.30 79.78 26.00 8.2
-8 -7 3 10842.60 1329.51 113.95 316.6
-7 -7 3 13975.50 830.41 102.85 15.6
-6 -7 3 17567.40 1136.70 124.42 80.8
-5 -7 3 15728.25 934.86 125.57 274.0
-4 -7 3 32798.86 1950.38 208.30 42.5
-3 -7 3 7314.83 949.40 104.06 270.6
-2 -7 3 106965.65 6361.74 307.71 285.9
-1 -7 3 41457.67 2460.05 197.34 91.6
0 -7 3 85934.93 6258.74 296.39 287.9
1 -7 3 5843.02 384.81 58.02 334.8
2 -7 3 8020.53 587.45 119.39 178.9
3 -7 3 3117.67 188.58 40.46 88.8
5 -7 3 5942.36 667.06 65.35 275.8
6 -7 3 6795.25 408.87 75.71 69.0
7 -7 3 7070.66 643.41 78.78 211.8
8 -7 3 5253.88 316.66 74.40 76.7
9 -7 3 6732.97 405.91 81.42 58.0
10 -7 3 2631.78 264.71 49.60 193.0
11 -7 3 2958.28 183.70 57.90 52.6
12 -7 3 882.74 64.69 30.38 253.8
13 -7 3 559.14 69.79 27.17 6.9
14 -7 3 2921.08 183.27 49.82 228.5
15 -7 3 61.01 17.24 7.06 66.9
16 -7 3 1886.27 129.20 42.80 67.9
17 -7 3 89.21 14.60 10.95 95.9
18 -7 3 436.80 51.78 18.51 225.1
19 -7 3 428.61 46.17 21.63 171.7
20 -7 3 64.65 24.78 8.24 214.2
21 -7 3 203.33 36.28 16.42 126.1
22 -7 3 208.73 21.25 13.20 324.9
23 -7 3 10.78 5.30 3.29 10.1
24 -7 3 6.95 44.08 4.09 277.3
-13 -6 3 3924.79 738.08 73.88 352.8
-12 -6 3 7989.02 964.23 77.08 156.3
-11 -6 3 4411.18 511.76 81.92 82.8
-10 -6 3 13927.37 2036.85 117.08 340.7
-9 -6 3 8279.03 856.98 112.94 134.3
-7 -6 3 23005.77 1370.00 184.85 190.1
-6 -6 3 11707.14 1275.03 115.35 273.5
-5 -6 3 1668.02 174.98 50.95 7.8
-4 -6 3 15149.80 1466.85 113.20 94.8
-3 -6 3 49387.16 2934.93 187.17 175.7
-2 -6 3 17654.87 1046.54 109.34 20.2
-1 -6 3 5129.69 596.44 62.12 40.2
0 -6 3 12921.57 944.25 108.75 155.1
1 -6 3 37354.71 2973.59 178.43 255.4
2 -6 3 89852.27 6545.77 250.76 30.6
3 -6 3 782.68 177.85 31.39 214.4
4 -6 3 10645.47 635.58 118.68 164.2
5 -6 3 4606.17 276.50 97.71 153.6
6 -6 3 5491.24 1039.02 113.64 87.4
7 -6 3 1657.65 312.82 58.66 173.6
8 -6 3 7059.06 655.72 77.60 27.3
9 -6 3 4318.79 419.99 71.73 111.1
10 -6 3 15084.62 899.87 122.99 118.0
11 -6 3 10743.99 681.67 86.94 209.8
12 -6 3 232.21 26.43 13.78 230.4
13 -6 3 384.26 102.33 18.56 20.4
14 -6 3 4297.80 263.69 59.68 83.6
15 -6 3 863.10 69.43 32.12 275.6
16 -6 3 544.95 43.58 21.02 189.0
17 -6 3 284.58 48.82 16.42 52.2
18 -6 3 483.88 58.21 23.05 77.8
19 -6 3 367.62 91.33 18.26 184.6
20 -6 3 390.46 34.19 19.28 290.2
21 -6 3 241.57 54.61 12.10 133.0
22 -6 3 166.77 28.36 13.06 176.7
23 -6 3 213.89 50.54 11.44 317.7
24 -6 3 3.96 44.47 2.22 142.0
-12 -5 3 1438.03 148.21 39.89 192.7
-11 -5 3 1422.11 147.62 29.88 80.2
-10 -5 3 6614.29 968.05 102.58 38.4
-9 -5 3 12730.91 1313.95 125.43 201.1
-8 -5 3 4415.61 991.86 76.68 120.0
-7 -5 3 314.05 35.15 17.48 280.6
-6 -5 3 402.05 44.28 17.58 238.0
-5 -5 3 16370.96 1177.75 122.17 349.9
-4 -5 3 38374.36 2757.02 251.82 44.8
-3 -5 3 20595.94 1226.63 181.95 37.8
-2 -5 3 4621.77 370.07 54.69 275.4
-1 -5 3 2960.92 195.36 82.85 35.4
1 -5 3 2297.08 152.41 26.37 9.5
2 -5 3 5462.85 568.22 71.54 264.3
3 -5 3 1484.14 184.25 45.10 101.3
4 -5 3 53942.46 3206.98 273.85 249.5
5 -5 3 754.57 49.31 32.04 192.1
6 -5 3 5169.53 311.19 58.88 265.7
7 -5 3 34272.00 2041.76 196.14 180.2
8 -5 3 4889.12 471.75 57.79 299.0
9 -5 3 2195.61 241.17 56.87 277.1
10 -5 3 2596.29 226.95 55.06 5.2
11 -5 3 9009.17 540.24 93.26 294.7
13 -5 3 2487.22 193.69 37.23 277.5
14 -5 3 1906.10 150.35 43.53 359.2
15 -5 3 95.14 21.49 10.14 271.8
16 -5 3 824.39 58.93 27.64 237.7
17 -5 3 333.95 89.73 19.26 170.9
18 -5 3 489.14 72.39 18.78 325.2
20 -5 3 176.02 35.29 11.23 253.1
21 -5 3 586.60 70.22 21.04 339.2
22 -5 3 404.27 64.16 14.18 76.7
23 -5 3 272.07 53.51 14.34 205.7
-10 -4 3 14372.24 2100.52 117.55 96.7
-9 -4 3 15538.53 1131.85 117.70 358.4
-7 -4 3 6770.44 700.07 61.84 352.9
-6 -4 3 1818.60 189.38 32.74 87.7
-5 -4 3 66226.86 6835.84 269.65 184.3
-4 -4 3 8165.81 844.85 100.69 306.6
-3 -4 3 9294.78 554.03 103.13 9.6
-2 -4 3 3095.94 528.50 35.55 242.5
-1 -4 3 40820.22 2660.28 206.92 294.7
0 -4 3 11141.84 810.97 104.02 153.9
1 -4 3 472.10 33.73 34.80 7.5
2 -4 3 15402.52 1122.96 142.98 289.4
3 -4 3 45767.21 2714.33 192.51 28.4
4 -4 3 59057.49 3512.29 246.05 202.0
5 -4 3 33472.79 2060.21 170.58 151.5
6 -4 3 33893.58 2015.16 172.53 335.9
7 -4 3 2019.93 372.60 54.55 267.0
8 -4 3 4978.66 770.48 58.61 271.2
9 -4 3 832.34 148.45 27.55 180.8
10 -4 3 35598.21 5566.54 181.05 41.8
11 -4 3 846.36 72.63 30.74 231.9
12 -4 3 3308.32 244.83 57.85 264.4
13 -4 3 1770.58 140.42 33.81 72.2
14 -4 3 1127.31 76.38 33.26 82.3
15 -4 3 2258.09 147.84 46.86 76.8
16 -4 3 531.88 119.49 23.89 328.3
17 -4 3 40.51 22.88 7.44 171.6
18 -4 3 171.64 23.65 10.59 301.1
19 -4 3 166.59 30.13 11.99 207.4
20 -4 3 1010.87 81.99 26.71 149.0
22 -4 3 493.38 66.58 21.87 328.7
23 -4 3 108.63 42.40 10.04 233.2
25 -4 3 28.71 36.86 5.68 268.8
-19 -3 3 58.03 12.53 7.55 103.6
-17 -3 3 413.15 47.81 18.74 58.3
-16 -3 3 34.85 11.41 4.84 15.8
-15 -3 3 918.71 69.93 26.99 36.0
-14 -3 3 1207.12 90.79 32.71 151.1
-12 -3 3 9451.72 689.53 98.76 115.6
-11 -3 3 1765.94 130.38 37.63 259.6
-7 -3 3 2617.58 271.00 49.65 307.5
-6 -3 3 17774.95 1057.34 116.70 136.1
-5 -3 3 75072.37 5210.69 236.77 356.6
-4 -3 3 37628.71 3886.56 203.29 191.2
-3 -3 3 21165.77 2185.93 150.91 192.1
-2 -3 3 9126.32 542.43 95.01 344.8
-1 -3 3 16765.32 1092.92 148.03 49.4
0 -3 3 2773.31 203.78 32.40 85.9
1 -3 3 14702.03 875.13 114.45 319.6
2 -3 3 5517.15 559.92 12.59 115.8
3 -3 3 6662.29 398.40 81.18 253.4
4 -3 3 19892.68 1244.69 110.72 98.3
5 -3 3 78984.95 4699.29 280.23 266.3
6 -3 3 14157.15 844.48 118.74 296.4
7 -3 3 5163.36 551.41 72.79 188.1
8 -3 3 12711.96 842.27 98.30 24.2
9 -3 3 13666.84 814.33 111.08 237.2
10 -3 3 546.92 53.78 24.75 116.6
11 -3 3 8016.25 479.04 76.85 163.5
12 -3 3 1077.79 137.62 32.99 89.0
13 -3 3 4016.03 377.33 55.75 217.3
14 -3 3 1419.55 152.75 34.08 257.7
15 -3 3 3141.13 240.28 41.99 36.5
16 -3 3 3076.01 209.51 46.29 157.1
18 -3 3 298.19 45.28 11.99 278.1
19 -3 3 598.26 88.71 26.98 85.1
20 -3 3 301.81 26.43 17.06 195.5
21 -3 3 605.14 70.68 18.33 351.5
22 -3 3 6.27 35.69 2.66 30.7
23 -3 3 389.84 57.81 17.80 30.8
24 -3 3 30.78 37.29 3.22 199.4
-22 -2 3 274.96 33.27 15.77 336.4
-21 -2 3 200.04 33.51 12.28 70.5
-20 -2 3 383.82 51.88 21.04 147.3
-19 -2 3 320.28 56.44 17.44 224.6
-18 -2 3 238.08 26.60 14.38 294.7
-17 -2 3 934.44 100.14 20.41 159.7
-15 -2 3 632.36 55.20 24.37 295.7
-14 -2 3 6088.21 446.42 64.26 333.3
-13 -2 3 5038.48 394.11 64.63 113.8
-12 -2 3 12129.99 885.64 91.17 233.0
-9 -2 3 6323.65 462.00 86.23 142.0
-8 -2 3 4127.95 426.16 71.33 310.6
-7 -2 3 8267.67 602.63 70.11 182.3
-6 -2 3 19782.15 1439.31 102.90 229.8
-3 -2 3 80909.17 4810.69 268.34 321.8
-2 -2 3 9223.74 1031.45 120.30 120.3
-1 -2 3 14545.43 865.81 149.76 179.8
0 -2 3 36296.43 2642.57 78.81 101.6
1 -2 3 28333.80 1681.73 210.31 279.0
4 -2 3 305.80 33.91 25.07 347.6
5 -2 3 23917.03 1422.99 123.93 124.4
6 -2 3 2178.56 162.63 25.34 143.5
7 -2 3 16637.61 987.87 127.31 45.9
8 -2 3 12301.62 731.95 151.95 172.4
9 -2 3 16461.77 979.26 83.85 357.9
10 -2 3 3230.41 284.44 50.83 260.0
11 -2 3 1201.95 110.10 36.95 107.3
12 -2 3 2876.30 237.75 54.77 350.5
13 -2 3 1711.54 176.40 43.94 17.0
14 -2 3 3303.49 249.34 61.30 277.0
15 -2 3 1695.36 310.86 33.64 338.4
16 -2 3 2291.10 158.14 42.83 107.8
17 -2 3 1445.58 190.40 36.95 83.9
18 -2 3 51.14 15.25 5.70 75.2
19 -2 3 812.27 119.18 27.58 189.2
20 -2 3 373.28 51.60 14.68 11.6
21 -2 3 484.59 60.54 22.29 243.8
22 -2 3 129.10 41.79 7.70 157.8
24 -2 3 19.16 33.76 2.94 198.7
25 -2 3 21.82 38.76 4.75 231.9
26 -2 3 45.43 36.63 5.21 204.8
-24 -1 3 219.32 30.64 11.68 34.2
-22 -1 3 438.38 61.17 18.58 285.0
-21 -1 3 56.85 20.82 8.46 63.8
-20 -1 3 148.76 28.24 10.51 71.5
-19 -1 3 562.61 81.50 17.32 173.8
-18 -1 3 22.85 22.40 1.48 316.2
-17 -1 3 272.10 36.11 18.56 11.1
-16 -1 3 295.96 35.73 14.28 118.0
-14 -1 3 3416.65 254.68 41.10 254.8
-13 -1 3 4412.90 326.45 61.06 48.5
-12 -1 3 950.41 75.56 24.43 324.2
-11 -1 3 1505.86 114.34 26.22 106.4
-9 -1 3 125.42 23.22 11.64 116.6
-8 -1 3 14168.28 1460.72 113.39 42.6
-7 -1 3 8812.80 524.68 99.12 81.5
-6 -1 3 25907.39 1800.54 136.57 178.4
-5 -1 3 44474.30 2780.23 218.13 355.2
-4 -1 3 21598.25 1281.97 148.40 126.1
-3 -1 3 40231.87 2390.94 208.04 247.0
-2 -1 3 3294.60 196.33 53.54 154.8
-1 -1 3 18353.12 1092.27 104.91 246.3
0 -1 3 15832.05 1154.48 141.11 234.1
2 -1 3 2245.17 190.28 62.80 347.9
3 -1 3 37966.46 2258.51 193.56 208.4
4 -1 3 44657.33 2656.75 223.83 26.2
5 -1 3 49670.89 2950.75 182.05 269.6
6 -1 3 6443.76 383.97 94.18 215.5
7 -1 3 1081.86 127.59 34.56 73.7
9 -1 3 8904.69 582.74 111.12 102.4
10 -1 3 6124.39 1459.13 75.26 184.7
11 -1 3 3396.97 845.68 64.49 183.7
12 -1 3 2222.09 372.90 55.82 355.2
13 -1 3 2890.01 217.66 46.86 217.7
14 -1 3 4784.86 356.70 59.90 102.7
15 -1 3 7191.19 454.70 76.55 278.9
16 -1 3 2010.85 125.85 40.62 26.2
18 -1 3 103.44 21.21 6.06 295.9
20 -1 3 143.84 35.04 11.68 308.6
21 -1 3 1093.41 98.88 28.31 269.2
22 -1 3 681.16 71.90 22.67 50.1
23 -1 3 147.81 40.45 6.78 187.6
24 -1 3 106.19 37.77 8.78 331.4
25 -1 3 43.06 59.45 3.26 14.7
26 -1 3 70.93 35.49 9.15 351.4
-25 0 3 30.80 26.06 3.11 101.5
-22 0 3 160.76 29.75 11.11 20.6
-21 0 3 990.81 85.40 25.67 243.8
-20 0 3 515.62 53.32 21.40 282.4
-19 0 3 101.55 29.13 12.31 10.6
-18 0 3 188.16 34.71 12.32 292.5
-17 0 3 333.24 44.49 14.91 164.3
-16 0 3 440.59 46.82 20.86 184.6
-15 0 3 2526.02 192.61 46.12 117.2
-14 0 3 1314.97 105.51 18.03 80.8
-13 0 3 522.52 49.19 26.28 309.4
-12 0 3 943.90 76.52 28.56 34.6
-11 0 3 1889.41 143.28 25.58 4.1
-9 0 3 3002.56 454.08 59.13 350.5
-8 0 3 29082.36 2114.26 142.67 344.8
-7 0 3 32053.16 2334.35 143.56 254.1
-6 0 3 22205.64 1319.11 131.18 340.8
-5 0 3 41261.24 2454.33 157.50 144.2
-3 0 3 8338.07 495.91 81.27 161.0
-2 0 3 4766.41 283.84 17.89 358.4
-1 0 3 39248.95 2335.07 148.60 115.3
0 0 3 17547.45 1476.82 197.49 311.5
1 0 3 11050.63 656.83 65.36 22.1
2 0 3 23390.89 1967.99 41.99 254.5
3 0 3 28900.17 1716.84 102.52 85.7
4 0 3 49897.52 2965.21 212.84 266.3
5 0 3 30083.28 2228.77 153.78 31.1
6 0 3 70827.18 4213.14 283.81 120.4
7 0 3 22030.30 1605.39 73.98 292.7
8 0 3 934.32 71.79 32.16 193.1
9 0 3 24233.01 2289.16 159.62 211.2
11 0 3 741.72 53.04 30.15 23.9
12 0 3 15250.51 1112.46 100.85 268.0
13 0 3 382.31 37.31 21.18 56.4
14 0 3 306.11 23.91 17.95 226.8
15 0 3 2749.55 465.42 51.16 36.4
16 0 3 1055.25 68.95 34.48 355.2
17 0 3 406.13 30.69 24.02 282.2
19 0 3 765.90 116.59 37.71 336.8
21 0 3 625.65 131.67 22.85 91.2
22 0 3 1188.32 106.32 27.65 297.1
23 0 3 190.57 39.52 12.06 146.6
24 0 3 107.03 34.88 10.78 49.6
25 0 3 121.39 36.20 12.32 137.1
26 0 3 170.78 34.84 11.07 268.7
-25 1 3 29.31 23.66 4.28 300.4
-24 1 3 57.96 26.86 6.89 210.7
-21 1 3 683.75 116.71 23.49 181.9
-20 1 3 156.72 38.12 9.59 296.6
-19 1 3 817.00 77.60 23.29 100.1
-18 1 3 508.35 56.65 22.51 94.7
-17 1 3 474.83 55.45 18.95 234.1
-16 1 3 1147.50 98.81 34.21 222.0
-14 1 3 523.35 52.32 24.38 240.7
-12 1 3 450.85 44.41 24.64 343.2
-11 1 3 5654.71 417.33 56.29 207.5
-10 1 3 2118.26 219.13 48.11 355.8
-9 1 3 2350.04 243.29 46.47 28.6
-8 1 3 8464.11 867.28 92.61 18.0
-6 1 3 14245.45 895.81 143.19 6.9
-5 1 3 6646.60 396.37 84.72 46.5
-4 1 3 17241.84 1443.68 130.07 22.3
-3 1 3 25882.21 1535.56 126.68 196.3
-2 1 3 14801.17 880.92 87.33 260.3
-1 1 3 8284.10 492.31 43.74 286.6
0 1 3 26524.21 2230.67 161.22 115.1
1 1 3 9767.74 581.30 113.32 221.7
2 1 3 17955.79 1510.97 52.56 8.3
3 1 3 43681.13 2597.43 251.12 187.0
4 1 3 28726.20 1706.67 188.91 109.1
5 1 3 17414.34 1068.01 99.88 269.2
6 1 3 26535.23 1576.31 152.42 90.8
7 1 3 152446.50 9064.17 380.55 1.7
8 1 3 47629.84 2827.53 219.44 211.5
9 1 3 27714.02 1805.53 151.56 80.0
10 1 3 10974.22 653.37 97.21 156.2
11 1 3 4694.38 698.90 44.30 322.6
12 1 3 7386.98 767.76 81.78 333.8
13 1 3 4675.67 580.40 68.55 181.5
14 1 3 1653.36 171.93 37.98 2.5
15 1 3 5949.68 435.24 66.44 145.9
16 1 3 219.93 21.53 15.32 49.9
17 1 3 3118.74 235.57 57.27 91.6
19 1 3 89.58 32.29 8.44 165.0
20 1 3 63.16 27.67 2.26 3.1
21 1 3 69.20 29.36 5.89 39.8
22 1 3 602.85 68.31 23.18 44.3
23 1 3 59.89 29.39 6.99 295.7
24 1 3 34.68 28.74 4.76 258.4
26 1 3 274.84 35.17 14.99 139.0
-23 2 3 161.44 35.45 14.73 289.3
-22 2 3 71.17 34.99 1.53 202.1
-21 2 3 216.67 43.00 11.30 30.8
-19 2 3 1236.07 110.20 27.86 298.3
-18 2 3 542.05 64.30 22.83 183.9
-17 2 3 320.23 50.17 8.65 58.6
-16 2 3 1559.36 131.15 32.72 121.1
-15 2 3 113.01 31.72 4.08 33.8
-14 2 3 144.49 30.91 10.39 104.5
-13 2 3 2857.19 346.80 37.08 249.7
-12 2 3 1167.80 110.19 31.82 297.8
-11 2 3 2422.44 147.94 40.05 25.3
-10 2 3 3842.33 397.85 55.53 29.2
-9 2 3 12645.41 750.88 106.33 138.3
-8 2 3 34234.04 2491.25 206.31 264.0
-7 2 3 8609.23 630.11 69.53 185.7
-6 2 3 26565.58 1575.98 156.30 46.7
-5 2 3 5720.08 419.17 93.83 32.4
-4 2 3 32979.11 2427.81 121.56 275.7
-3 2 3 60709.17 3601.15 188.66 75.5
-2 2 3 8136.56 483.84 96.73 253.2
-1 2 3 13752.96 1093.01 141.98 349.9
0 2 3 46443.43 3898.07 216.39 228.3
1 2 3 1606.34 102.34 40.04 158.0
2 2 3 26609.72 2239.31 121.56 275.5
4 2 3 6841.00 406.06 77.38 128.0
5 2 3 88382.38 5254.41 252.57 142.1
6 2 3 35606.20 2115.66 179.56 16.8
7 2 3 16050.57 955.30 148.50 312.6
8 2 3 8501.94 2101.46 86.84 115.2
9 2 3 29366.85 2508.07 174.62 24.2
11 2 3 3728.05 244.49 53.86 69.0
12 2 3 17079.89 1901.45 123.08 115.9
13 2 3 2882.96 411.86 49.29 285.6
14 2 3 3801.00 273.96 57.59 292.0
15 2 3 962.62 175.69 32.48 219.7
16 2 3 1028.70 83.34 31.40 299.9
17 2 3 1611.08 125.62 41.73 90.8
19 2 3 512.91 96.47 17.90 30.2
20 2 3 64.53 24.75 8.94 305.5
21 2 3 455.65 49.44 23.61 140.1
22 2 3 217.56 34.49 14.18 188.9
25 2 3 61.61 21.59 7.68 285.2
26 2 3 55.96 22.77 7.23 83.8
-24 3 3 47.30 31.87 4.29 20.7
-23 3 3 88.22 36.89 8.15 155.7
-22 3 3 145.91 37.13 10.36 37.9
-20 3 3 176.89 45.43 9.38 33.9
-19 3 3 658.05 77.76 22.09 249.4
-18 3 3 1366.49 125.80 27.94 120.5
-17 3 3 1225.52 114.74 27.45 285.9
-16 3 3 1186.59 107.52 33.49 130.9
-15 3 3 1528.31 98.46 35.38 70.8
-14 3 3 3714.49 225.81 52.85 68.6
-13 3 3 2511.92 155.68 48.07 211.9
-12 3 3 7389.31 613.34 73.88 223.2
-11 3 3 1515.82 95.34 37.95 227.3
-10 3 3 2756.86 286.02 50.63 333.1
-9 3 3 8122.15 485.88 89.90 265.8
-8 3 3 5500.14 403.11 70.22 286.7
-7 3 3 13443.41 982.31 109.18 146.8
-6 3 3 1374.29 104.88 28.93 180.3
-5 3 3 40311.66 2391.61 216.00 126.9
-4 3 3 43508.74 2583.95 250.75 208.8
-2 3 3 15935.34 1858.61 117.37 179.4
-1 3 3 707.94 54.25 85.46 79.2
0 3 3 173.86 12.24 15.51 0.3
1 3 3 46493.92 2766.35 194.02 336.5
2 3 3 43638.66 3168.47 161.99 193.7
3 3 3 2741.55 197.64 25.37 350.8
4 3 3 11012.82 655.39 86.86 210.4
5 3 3 8798.51 544.33 107.59 259.9
6 3 3 36599.59 2176.87 159.23 352.8
7 3 3 6064.87 360.67 61.99 112.1
8 3 3 14344.04 1480.34 81.94 357.8
9 3 3 88998.59 5289.05 263.70 312.8
10 3 3 17613.98 1819.97 123.18 345.1
11 3 3 2181.72 150.34 45.48 203.8
12 3 3 2799.67 294.31 44.09 111.6
13 3 3 1337.22 184.34 33.02 37.9
15 3 3 43.13 15.05 6.81 192.9
16 3 3 1979.20 141.42 47.81 254.6
17 3 3 1468.47 113.68 36.63 70.8
18 3 3 2122.81 161.66 43.87 137.4
19 3 3 707.63 62.03 27.93 90.3
20 3 3 443.70 42.39 22.60 4.1
21 3 3 378.26 39.92 10.95 200.5
23 3 3 250.39 41.79 15.43 155.9
24 3 3 110.46 25.17 10.62 197.4
-24 4 3 51.90 36.70 9.94 177.5
-23 4 3 39.38 32.35 4.29 94.1
-22 4 3 257.48 47.59 15.04 292.8
-20 4 3 133.54 44.86 9.65 152.3
-19 4 3 1256.82 120.73 30.37 209.3
-18 4 3 1387.40 129.60 34.48 45.4
-17 4 3 482.61 69.40 18.48 183.1
-16 4 3 945.12 68.42 29.01 310.4
-15 4 3 474.29 59.17 19.00 92.6
-14 4 3 162.23 63.05 18.83 234.8
-13 4 3 5135.33 590.93 56.47 79.4
-12 4 3 894.85 59.99 25.06 8.4
-11 4 3 696.31 174.42 21.04 241.5
-10 4 3 799.85 84.83 22.85 44.7
-9 4 3 1519.69 398.26 36.95 211.5
-8 4 3 1225.72 128.43 30.52 211.0
-7 4 3 1476.99 113.85 34.06 341.9
-6 4 3 3801.37 281.69 67.72 302.4
-5 4 3 3894.06 508.04 86.57 208.4
-4 4 3 82156.01 5478.38 247.60 80.4
-3 4 3 65434.12 3887.58 264.10 48.1
-2 4 3 100327.02 5958.53 217.39 207.9
-1 4 3 10478.43 639.78 138.83 73.0
0 4 3 7000.58 416.61 72.87 157.7
1 4 3 11214.92 667.90 116.93 58.0
2 4 3 2733.78 200.16 63.65 162.6
3 4 3 47150.60 3432.13 247.36 92.0
4 4 3 7527.37 448.67 85.59 319.9
5 4 3 12165.55 1031.45 135.25 344.7
6 4 3 8960.02 533.04 109.71 107.9
7 4 3 14200.27 841.56 137.61 174.2
8 4 3 54376.22 3223.32 248.52 61.5
9 4 3 16421.03 1696.98 135.27 93.4
10 4 3 10103.98 695.72 73.27 333.7
11 4 3 4342.22 258.84 60.00 126.1
12 4 3 2202.52 232.37 45.36 271.0
13 4 3 3077.57 576.17 60.70 327.7
14 4 3 8484.18 713.74 87.43 248.2
15 4 3 1032.52 105.68 26.76 113.3
16 4 3 2862.54 369.28 55.08 212.9
17 4 3 427.77 37.97 24.26 23.2
18 4 3 157.66 21.70 13.53 135.0
20 4 3 205.49 27.69 14.35 21.1
21 4 3 480.81 56.62 21.72 355.4
22 4 3 143.72 33.99 11.19 94.1
23 4 3 249.43 34.63 16.90 263.2
-23 5 3 14.46 36.44 4.73 230.9
-22 5 3 23.94 64.15 5.50 282.3
-21 5 3 0.00 41.08 3.99 20.1
-20 5 3 552.28 74.15 20.54 157.3
-19 5 3 36.55 42.82 3.67 88.4
-18 5 3 483.69 76.38 17.63 345.4
-17 5 3 123.18 15.11 9.54 10.0
-16 5 3 1187.15 112.86 30.81 80.7
-15 5 3 128.61 15.05 10.57 246.4
-14 5 3 845.21 83.21 21.48 45.2
-13 5 3 547.93 42.24 20.81 72.3
-12 5 3 1559.06 100.95 38.14 145.3
-11 5 3 350.35 40.73 20.43 34.1
-10 5 3 3859.63 400.75 71.14 232.7
-9 5 3 5384.51 399.83 66.13 52.6
-8 5 3 1697.02 117.29 48.46 297.5
-7 5 3 437.70 41.82 16.24 38.5
-6 5 3 2357.58 314.01 44.54 46.3
-5 5 3 10125.26 741.74 61.61 240.5
-4 5 3 39147.29 2328.82 181.40 283.9
-3 5 3 33877.00 2016.73 176.17 278.5
-2 5 3 23492.14 1754.16 138.35 167.2
-1 5 3 16335.38 973.53 119.34 311.2
0 5 3 16489.93 981.95 147.56 101.6
1 5 3 18907.55 1233.32 88.37 253.0
2 5 3 2913.63 320.03 49.20 313.1
3 5 3 14069.04 917.79 116.67 167.8
4 5 3 20160.66 1196.17 131.23 203.0
5 5 3 7135.86 844.95 86.22 40.3
6 5 3 16168.83 962.51 104.73 273.5
7 5 3 7056.42 506.83 99.92 268.9
8 5 3 25273.70 1502.95 129.74 323.2
9 5 3 5222.61 327.28 65.50 228.6
10 5 3 3903.05 537.79 75.07 339.8
11 5 3 7244.24 749.12 85.36 347.4
12 5 3 1963.28 145.47 41.92 323.3
14 5 3 138.42 13.62 13.71 138.1
15 5 3 126.31 16.27 12.60 307.2
16 5 3 1139.57 102.16 35.58 280.1
17 5 3 427.49 55.15 19.65 275.8
18 5 3 65.69 18.53 9.47 5.7
19 5 3 407.01 36.37 19.16 208.1
-23 6 3 23.33 39.73 2.42 311.9
-22 6 3 29.61 43.45 4.03 23.3
-21 6 3 97.48 47.67 5.81 231.2
-20 6 3 193.89 54.08 8.50 300.5
-19 6 3 422.48 45.29 21.60 255.8
-18 6 3 685.82 54.05 20.31 231.3
-17 6 3 2054.17 263.65 44.17 346.3
-16 6 3 1990.04 320.85 35.79 164.2
-15 6 3 389.46 98.71 20.79 317.0
-14 6 3 2869.70 181.21 47.03 73.6
-13 6 3 718.81 53.09 30.80 296.5
-12 6 3 765.13 54.91 27.72 23.3
-11 6 3 5805.83 713.80 77.29 125.7
-10 6 3 2875.44 299.65 65.88 64.3
-9 6 3 1121.88 93.97 31.09 321.2
-8 6 3 12156.77 795.29 110.33 108.8
-7 6 3 2866.54 242.07 57.43 80.2
-6 6 3 10560.82 797.90 96.97 306.1
-5 6 3 1663.98 103.06 32.35 174.5
-4 6 3 4905.13 457.67 90.05 25.8
-3 6 3 20535.44 1222.75 123.15 136.6
-2 6 3 33877.54 2010.20 140.68 39.3
-1 6 3 10016.34 1229.46 58.39 26.9
1 6 3 21552.28 1404.76 133.53 97.7
2 6 3 1744.86 244.58 13.43 3.2
3 6 3 58574.67 3814.05 237.87 265.1
4 6 3 24249.98 1440.75 118.49 118.7
5 6 3 108438.56 6431.01 348.50 65.7
6 6 3 30838.45 2094.04 153.64 283.8
7 6 3 7512.89 447.67 56.50 315.1
8 6 3 790.95 83.13 31.91 329.3
9 6 3 3243.48 336.28 69.26 316.1
10 6 3 4557.10 471.90 67.59 16.2
11 6 3 1989.87 119.48 46.72 72.1
12 6 3 8646.55 710.91 91.75 71.9
13 6 3 4122.86 246.34 73.55 214.4
14 6 3 2099.50 171.49 53.77 294.0
15 6 3 91.94 9.21 9.89 49.5
18 6 3 3259.55 251.08 51.24 337.4
-21 7 3 50.66 48.43 8.20 24.5
-20 7 3 114.99 54.36 10.53 40.4
-19 7 3 74.44 49.08 9.05 6.1
-18 7 3 510.38 43.01 18.81 55.7
-17 7 3 105.32 17.90 10.84 20.6
-16 7 3 439.59 39.80 17.21 42.7
-15 7 3 377.68 52.93 17.06 166.8
-14 7 3 409.02 69.51 24.43 267.9
-13 7 3 757.11 162.14 25.11 27.0
-12 7 3 1517.01 100.31 36.79 153.8
-11 7 3 2373.20 193.88 52.99 340.4
-9 7 3 707.01 49.66 26.57 273.4
-8 7 3 11096.02 727.30 103.17 29.5
-7 7 3 9267.10 555.59 93.71 229.3
-6 7 3 12929.08 847.21 94.35 214.2
-5 7 3 3685.88 223.69 59.10 96.1
-4 7 3 3999.27 324.59 71.16 19.0
-3 7 3 12397.68 1117.08 122.47 262.9
-2 7 3 40951.62 2435.79 198.73 330.8
-1 7 3 272.73 25.87 18.96 21.8
0 7 3 21924.52 1304.98 142.13 180.3
1 7 3 28808.93 1912.45 123.00 41.6
2 7 3 22363.43 1631.71 114.05 347.7
3 7 3 83134.66 5413.13 255.88 117.3
4 7 3 2570.09 214.39 51.13 133.0
5 7 3 12447.04 1813.94 69.53 255.6
6 7 3 14053.55 1010.92 84.17 27.2
7 7 3 35500.36 2106.86 187.44 108.0
8 7 3 21795.95 1296.50 145.34 358.8
9 7 3 2725.67 358.90 64.84 259.2
10 7 3 13014.50 1345.36 126.35 146.3
11 7 3 9055.88 538.85 95.18 241.0
13 7 3 5893.10 349.96 73.86 137.5
14 7 3 3827.56 395.44 71.77 277.2
15 7 3 2218.17 133.61 36.74 283.3
16 7 3 566.95 54.00 22.99 131.3
17 7 3 128.34 15.61 12.32 83.0
18 7 3 564.07 104.81 25.02 85.1
-21 8 3 87.35 60.95 11.25 197.0
-20 8 3 115.67 56.69 11.77 153.3
-19 8 3 18.63 5.52 5.85 54.0
-17 8 3 162.61 20.75 14.87 174.6
-16 8 3 31.43 11.29 4.42 134.7
-15 8 3 280.68 30.37 19.01 199.0
-14 8 3 1219.84 130.80 37.60 148.3
-13 8 3 892.79 91.84 30.53 282.2
-12 8 3 803.46 78.16 27.00 284.7
-11 8 3 908.04 66.74 32.53 328.5
-10 8 3 424.23 48.01 22.33 132.5
-9 8 3 3285.85 202.01 68.95 34.4
-8 8 3 2870.95 292.85 47.86 189.6
-7 8 3 162.75 19.51 12.29 188.3
-6 8 3 245.66 36.32 19.06 259.2
-5 8 3 8320.53 499.41 93.76 328.2
-4 8 3 806.25 179.99 35.67 319.6
-3 8 3 3721.49 225.15 56.09 53.1
0 8 3 16226.91 968.05 141.48 123.9
1 8 3 17796.34 1161.72 126.07 282.9
2 8 3 2465.26 233.71 43.80 178.2
3 8 3 8554.80 761.97 80.41 143.6
4 8 3 126617.52 7528.70 316.80 310.9
5 8 3 17132.71 3770.12 82.52 112.4
6 8 3 9762.13 582.48 103.06 19.6
7 8 3 5547.78 331.85 73.98 194.0
8 8 3 3067.05 238.52 63.66 100.4
9 8 3 58.11 10.08 9.00 340.8
10 8 3 4100.98 424.20 80.22 99.8
11 8 3 1021.24 63.17 35.92 285.5
12 8 3 110.56 15.23 10.14 217.0
13 8 3 3435.04 356.02 69.29 31.2
14 8 3 973.21 101.00 32.42 61.1
15 8 3 2545.94 153.03 49.35 338.2
16 8 3 1554.74 94.07 41.85 300.4
17 8 3 588.49 95.29 21.70 42.3
18 8 3 34.36 11.64 6.79 186.3
19 8 3 1135.48 118.76 31.11 291.3
-21 9 3 95.55 57.26 12.25 22.9
-20 9 3 44.22 13.15 4.73 278.2
-19 9 3 143.24 18.22 11.34 299.0
-18 9 3 311.43 40.22 16.48 145.2
-17 9 3 676.35 100.54 28.14 6.1
-16 9 3 1633.14 117.40 37.89 233.3
-15 9 3 292.40 31.74 15.40 70.1
-14 9 3 2494.41 166.00 49.61 252.2
-13 9 3 287.60 54.27 17.51 40.8
-12 9 3 1332.65 91.67 35.34 92.1
-11 9 3 1011.80 72.23 37.70 301.1
-10 9 3 255.08 31.10 14.33 139.3
-9 9 3 4207.27 257.86 57.97 186.3
-8 9 3 1235.84 144.81 29.61 320.8
-6 9 3 16611.70 992.93 115.74 279.4
-5 9 3 997.30 97.86 29.97 153.3
-4 9 3 7284.94 436.55 84.30 195.7
-3 9 3 6614.27 802.48 97.07 245.6
-1 9 3 23783.25 1732.70 143.66 357.5
0 9 3 10276.32 614.36 82.60 293.8
1 9 3 8338.20 499.62 80.62 0.9
2 9 3 2311.61 172.52 59.18 332.4
3 9 3 18391.45 1096.31 112.94 128.4
4 9 3 12677.50 1117.78 118.25 287.4
5 9 3 16273.93 968.74 95.55 230.9
6 9 3 15734.77 936.53 126.60 332.3
7 9 3 30061.75 3107.20 146.78 258.2
8 9 3 18057.71 1075.89 125.02 144.8
9 9 3 8617.15 630.43 112.69 274.0
10 9 3 5247.95 313.85 89.97 242.6
11 9 3 2044.26 212.55 47.78 96.7
12 9 3 2268.29 137.04 47.25 303.7
13 9 3 54.31 9.51 7.12 12.7
14 9 3 466.19 31.06 22.29 214.8
15 9 3 123.81 15.49 13.97 273.2
16 9 3 329.07 83.33 24.03 242.3
17 9 3 877.77 92.20 29.94 296.6
18 9 3 418.16 45.42 21.65 5.1
19 9 3 890.62 94.27 27.51 142.7
-21 10 3 222.78 67.85 18.23 183.9
-20 10 3 106.40 19.70 9.01 316.7
-19 10 3 112.26 15.88 10.61 124.6
-18 10 3 141.07 68.31 10.85 260.6
-17 10 3 292.23 33.37 17.07 118.1
-16 10 3 99.18 43.06 12.71 106.9
-15 10 3 549.19 83.63 26.08 320.8
-13 10 3 93.53 15.45 11.12 62.7
-11 10 3 254.07 27.40 14.09 62.5
-9 10 3 569.94 79.24 29.77 69.3
-8 10 3 2043.02 131.43 52.52 10.0
-7 10 3 98.87 20.09 12.39 253.3
-6 10 3 4301.88 263.21 67.84 113.3
-4 10 3 4252.87 441.82 76.65 117.2
-2 10 3 6330.98 381.60 80.04 229.4
-1 10 3 5517.36 407.48 65.77 70.9
1 10 3 10919.56 742.34 83.78 41.5
2 10 3 1180.34 404.59 27.85 62.7
3 10 3 40398.55 2402.82 203.12 139.1
4 10 3 16763.25 1095.48 129.89 1.5
5 10 3 9762.27 580.54 82.64 149.6
6 10 3 2308.53 140.71 47.45 325.7
7 10 3 1079.23 191.65 38.03 291.5
8 10 3 6178.09 369.80 103.30 224.2
9 10 3 2521.51 391.96 53.25 262.0
10 10 3 13524.96 803.94 120.36 68.3
11 10 3 1130.70 139.27 37.37 335.8
12 10 3 6106.10 630.90 89.05 319.9
13 10 3 114.70 15.72 8.96 240.7
14 10 3 169.53 20.54 16.57 202.2
15 10 3 1776.76 185.31 44.81 30.5
16 10 3 906.98 95.68 34.92 143.0
18 10 3 34.42 8.56 3.18 37.2
19 10 3 176.71 21.58 14.14 241.8
22 10 3 183.04 31.69 13.78 131.3
-20 11 3 18.45 7.75 4.93 155.1
-19 11 3 68.65 13.56 5.91 224.1
-18 11 3 175.18 26.53 13.13 71.6
-17 11 3 13.61 21.89 1.13 322.9
-16 11 3 118.38 26.40 12.99 312.9
-15 11 3 583.87 60.94 29.62 115.2
-14 11 3 43.99 11.25 7.50 11.2
-13 11 3 636.84 56.94 30.74 266.0
-12 11 3 204.28 27.55 17.43 120.1
-11 11 3 26.85 9.22 5.71 167.1
-10 11 3 2752.24 288.19 58.74 52.7
-9 11 3 207.28 23.40 14.91 344.0
-8 11 3 5510.95 337.44 75.24 270.1
-7 11 3 620.00 123.80 25.24 137.0
-6 11 3 4222.64 259.84 57.23 116.8
-5 11 3 2187.85 282.48 45.94 153.3
-4 11 3 8930.92 538.07 93.80 340.7
-3 11 3 17029.91 1017.62 125.62 223.2
-2 11 3 1830.50 116.31 63.14 164.4
-1 11 3 8487.11 625.14 92.28 145.8
0 11 3 30117.07 1836.25 192.12 190.8
1 11 3 638.71 70.55 26.78 50.1
3 11 3 8535.91 511.45 95.33 144.1
4 11 3 4215.77 279.53 68.12 270.0
5 11 3 15841.58 1266.11 104.00 98.9
6 11 3 294.28 83.60 18.58 83.6
7 11 3 5011.10 528.07 87.29 26.2
8 11 3 7838.21 531.79 88.05 292.4
9 11 3 18431.71 1615.37 140.84 76.5
10 11 3 3547.59 368.49 65.43 245.6
11 11 3 5131.42 434.48 83.25 244.2
12 11 3 256.75 29.60 11.99 260.9
15 11 3 333.26 46.67 19.41 51.3
16 11 3 4011.70 415.56 59.41 131.7
17 11 3 128.61 23.24 10.50 144.0
18 11 3 468.08 50.90 20.92 344.1
19 11 3 15.83 7.36 3.47 3.3
23 11 3 26.98 12.88 6.35 258.6
-20 12 3 47.01 33.74 7.48 202.3
-19 12 3 235.42 29.01 14.55 346.3
-18 12 3 29.98 18.60 7.01 87.3
-17 12 3 108.34 36.07 12.85 25.6
-16 12 3 654.96 84.93 24.14 113.5
-15 12 3 99.22 53.29 13.98 247.5
-14 12 3 156.55 31.28 14.01 310.4
-13 12 3 233.11 34.14 19.61 127.1
-12 12 3 151.45 26.37 13.37 268.7
-11 12 3 475.04 44.01 21.93 162.4
-10 12 3 1186.05 126.77 35.93 219.6
-9 12 3 1582.70 108.29 35.68 110.7
-8 12 3 4475.44 278.10 73.59 104.0
-7 12 3 2492.65 158.70 54.83 265.1
-6 12 3 4151.70 257.22 68.02 6.1
-5 12 3 2146.10 138.11 42.74 159.4
-4 12 3 45.19 12.28 7.07 140.1
-3 12 3 681.83 93.22 23.78 79.2
-2 12 3 15220.67 911.11 113.72 345.0
-1 12 3 562.64 132.80 27.03 326.0
0 12 3 3126.68 192.68 62.18 206.3
1 12 3 10632.11 979.69 108.39 117.3
2 12 3 4547.21 419.31 81.32 128.3
3 12 3 37611.79 2238.37 201.04 301.9
4 12 3 902.52 137.36 25.55 25.7
5 12 3 6440.57 475.94 76.01 140.6
6 12 3 17000.89 1012.06 126.64 215.6
7 12 3 20934.57 1915.61 139.76 4.0
8 12 3 12831.61 765.70 123.55 166.0
9 12 3 7132.85 839.09 75.90 319.0
10 12 3 2922.32 178.24 51.75 71.5
11 12 3 7291.14 1714.88 77.36 145.9
12 12 3 7274.30 433.95 87.43 153.4
14 12 3 1670.07 104.72 46.43 359.8
15 12 3 2068.35 127.93 47.34 158.8
16 12 3 808.56 66.74 28.51 238.3
17 12 3 271.25 38.49 12.12 335.8
18 12 3 921.22 61.57 31.92 79.6
19 12 3 75.02 12.19 8.50 134.1
21 12 3 39.49 8.68 8.14 171.3
22 12 3 19.67 7.44 2.62 235.2
23 12 3 26.75 13.83 4.82 10.3
24 12 3 156.09 28.66 13.73 288.5
-19 13 3 39.67 65.43 8.97 103.9
-18 13 3 26.09 9.02 6.03 269.9
-17 13 3 39.43 69.43 1.95 355.6
-16 13 3 257.98 33.33 16.33 82.7
-15 13 3 103.04 17.23 11.23 279.4
-14 13 3 29.10 9.95 7.48 111.9
-13 13 3 460.54 75.56 22.83 342.2
-11 13 3 1813.94 188.19 48.99 310.3
-10 13 3 307.99 33.92 17.69 335.7
-9 13 3 159.76 21.21 13.86 209.4
-8 13 3 720.10 62.94 31.85 200.5
-7 13 3 337.32 36.52 19.84 115.1
-6 13 3 2415.97 173.73 49.96 308.7
-5 13 3 1849.14 121.77 48.61 318.9
-4 13 3 1083.56 123.93 33.05 125.0
-3 13 3 638.28 49.12 27.26 6.5
-2 13 3 7059.04 520.09 80.49 256.4
-1 13 3 5035.19 373.67 71.54 94.1
1 13 3 11283.99 677.67 99.48 287.2
2 13 3 1790.43 130.31 31.02 352.9
3 13 3 5992.12 362.26 72.81 163.9
5 13 3 11635.49 720.97 105.86 3.1
6 13 3 2938.44 457.10 62.33 87.1
7 13 3 4491.99 336.02 66.86 227.5
8 13 3 350.44 41.52 13.83 57.7
9 13 3 2680.64 374.23 48.72 97.8
10 13 3 5915.39 356.89 71.15 147.4
11 13 3 1013.26 134.14 36.42 253.1
12 13 3 216.86 54.36 17.42 283.5
13 13 3 2669.85 393.03 57.98 179.1
14 13 3 872.61 58.25 31.46 29.9
15 13 3 539.51 39.90 28.98 81.9
16 13 3 1297.96 83.67 34.44 11.0
17 13 3 547.57 58.23 28.54 172.3
19 13 3 252.86 41.11 13.61 32.6
25 13 3 482.17 73.44 17.97 83.2
-19 14 3 8.94 9.00 4.57 151.5
-18 14 3 170.26 69.60 9.00 126.9
-17 14 3 31.60 13.05 5.97 257.1
-15 14 3 511.67 84.84 24.34 185.2
-14 14 3 123.72 22.07 11.54 274.4
-13 14 3 470.76 102.44 25.44 62.3
-12 14 3 1147.55 129.20 30.18 18.2
-10 14 3 297.34 33.72 19.64 329.8
-9 14 3 179.34 24.64 15.67 166.7
-8 14 3 610.58 53.77 27.26 208.1
-7 14 3 81.86 14.83 10.38 45.1
-6 14 3 138.45 26.08 14.98 7.1
-5 14 3 1671.69 118.58 45.06 352.2
-4 14 3 338.32 98.28 24.67 252.5
-3 14 3 4184.50 259.79 69.63 356.8
-2 14 3 8588.01 519.42 98.87 139.8
-1 14 3 14415.98 1492.41 111.45 346.6
0 14 3 5963.74 361.90 77.97 129.7
1 14 3 7364.87 765.27 71.04 236.9
2 14 3 1398.89 91.25 29.66 268.7
3 14 3 5909.24 437.47 84.28 103.6
5 14 3 3425.65 209.91 50.36 327.5
6 14 3 8999.58 540.37 78.13 350.5
7 14 3 2764.88 298.55 50.80 156.9
8 14 3 644.68 79.51 20.42 172.7
9 14 3 9651.97 709.78 111.11 253.3
10 14 3 6807.01 822.46 74.08 40.0
11 14 3 1350.50 225.94 35.34 96.8
12 14 3 2822.25 174.50 42.15 270.1
13 14 3 2464.00 362.98 52.38 94.5
14 14 3 15.13 12.27 4.33 71.4
15 14 3 232.58 28.18 17.64 292.6
16 14 3 809.92 55.91 26.60 126.9
17 14 3 68.91 23.31 10.19 323.9
18 14 3 192.68 23.30 13.75 218.8
19 14 3 27.46 14.61 2.09 294.8
20 14 3 142.71 20.08 12.60 182.2
22 14 3 10.24 7.73 1.86 330.2
24 14 3 11.24 14.06 5.35 214.5
25 14 3 8.36 8.99 2.25 97.5
26 14 3 83.27 15.40 10.11 88.1
-18 15 3 0.00 9.73 1.02 44.7
-16 15 3 104.59 28.53 11.55 12.3
-15 15 3 113.80 45.27 8.78 77.8
-14 15 3 190.72 76.76 12.42 275.5
-13 15 3 25.02 20.05 4.45 246.8
-12 15 3 305.76 36.22 14.95 140.6
-11 15 3 58.80 40.92 9.05 39.9
-10 15 3 645.56 76.27 23.17 261.4
-9 15 3 271.88 32.94 16.77 358.4
-8 15 3 1497.11 113.51 39.87 207.7
-7 15 3 51.97 12.92 6.34 21.4
-6 15 3 205.65 34.33 13.35 177.1
-5 15 3 17.79 10.37 4.11 198.5
-4 15 3 225.19 67.32 11.40 39.1
-3 15 3 1554.11 172.11 42.80 232.8
-2 15 3 71.81 15.46 7.56 163.5
-1 15 3 5051.64 526.13 71.00 132.2
0 15 3 507.53 96.42 22.43 63.1
1 15 3 1841.57 143.34 35.09 215.1
2 15 3 1580.65 103.03 39.45 33.9
3 15 3 2334.57 147.30 51.92 22.0
4 15 3 2490.49 156.22 52.54 177.9
5 15 3 3314.27 225.15 58.71 67.4
6 15 3 1400.16 149.69 43.15 300.2
7 15 3 11067.38 664.47 105.45 189.0
8 15 3 7893.32 818.69 82.99 320.3
9 15 3 5.63 43.38 13.22 286.6
10 15 3 1032.11 110.25 34.55 22.3
11 15 3 13.51 8.76 5.83 121.7
12 15 3 78.03 36.92 8.80 80.0
13 15 3 2080.74 307.35 49.15 241.0
14 15 3 332.59 87.17 20.94 193.1
15 15 3 215.76 21.78 16.79 2.4
16 15 3 424.56 55.44 24.23 233.2
17 15 3 1295.35 136.34 34.17 342.4
18 15 3 356.82 51.15 20.72 110.9
19 15 3 86.60 23.54 9.27 291.8
20 15 3 1495.26 157.24 31.47 83.4
22 15 3 1.23 10.59 2.03 126.0
25 15 3 0.20 24.89 4.44 238.2
26 15 3 27.73 7.12 2.73 202.9
-17 16 3 6.56 31.18 4.97 145.9
-16 16 3 0.00 84.99 5.69 15.3
-15 16 3 144.39 28.54 10.79 127.7
-14 16 3 234.89 31.35 15.64 266.5
-13 16 3 352.34 87.63 19.94 8.8
-12 16 3 53.82 32.64 7.62 126.9
-11 16 3 531.50 57.17 21.96 248.5
-10 16 3 83.81 48.86 10.41 98.2
-9 16 3 1258.45 105.78 34.28 351.8
-8 16 3 1235.96 98.88 35.73 133.4
-7 16 3 3015.78 238.01 61.18 341.3
-6 16 3 2364.71 249.66 56.20 202.0
-5 16 3 100.44 35.05 12.71 88.3
-4 16 3 611.43 69.24 28.41 81.8
-3 16 3 1500.10 160.31 39.09 118.1
-2 16 3 3581.13 225.93 56.46 273.7
0 16 3 1956.27 127.93 42.57 28.6
1 16 3 2808.50 177.52 49.93 221.9
2 16 3 11188.36 674.38 102.11 62.0
3 16 3 7686.65 511.46 70.23 251.7
4 16 3 1993.56 210.70 43.60 8.5
5 16 3 7795.91 515.71 84.99 248.5
6 16 3 2165.72 228.71 50.33 310.5
7 16 3 1317.87 141.63 34.56 98.4
9 16 3 2410.40 252.51 53.23 357.3
10 16 3 1301.07 138.53 36.53 268.9
11 16 3 1807.54 138.73 44.72 31.4
12 16 3 1429.21 150.94 37.70 108.9
13 16 3 398.51 34.53 21.93 348.0
14 16 3 157.27 17.90 11.68 179.1
15 16 3 111.16 18.53 9.66 136.2
16 16 3 340.18 53.66 17.46 79.6
17 16 3 183.63 22.76 15.75 284.4
18 16 3 34.52 15.19 7.87 223.6
19 16 3 62.87 11.94 8.54 64.6
21 16 3 107.90 17.67 10.16 180.0
22 16 3 73.73 13.44 10.22 97.8
24 16 3 15.02 8.25 5.30 120.0
-17 17 3 0.00 27.73 0.21 341.5
-16 17 3 146.43 79.51 13.33 233.7
-15 17 3 68.12 35.55 6.42 86.1
-14 17 3 0.00 35.16 1.39 250.8
-13 17 3 352.54 74.49 13.76 68.7
-12 17 3 41.29 34.72 2.38 47.6
-11 17 3 255.78 34.24 16.29 164.8
-10 17 3 317.53 38.57 14.11 298.0
-9 17 3 417.47 51.49 17.55 221.6
-8 17 3 318.96 38.74 18.56 2.7
-7 17 3 870.89 76.40 31.15 253.9
-6 17 3 301.78 34.84 17.00 184.6
-5 17 3 75.93 69.70 8.10 5.6
-4 17 3 957.23 178.50 26.69 269.5
-3 17 3 1949.58 206.69 40.86 182.1
-2 17 3 948.83 140.80 29.60 106.8
-1 17 3 2661.02 280.52 62.95 219.7
0 17 3 519.29 97.58 18.47 7.2
1 17 3 1459.76 100.23 36.72 155.0
2 17 3 480.55 78.10 17.97 311.1
3 17 3 3933.50 407.38 59.03 145.5
4 17 3 1166.24 235.73 42.02 4.8
5 17 3 253.85 32.03 15.56 78.2
6 17 3 6005.08 442.39 70.02 28.5
7 17 3 708.27 79.30 27.41 168.4
8 17 3 575.17 65.04 14.79 147.9
9 17 3 1368.89 145.68 31.46 46.2
10 17 3 1461.68 155.19 36.30 184.8
11 17 3 703.50 60.35 20.82 325.2
12 17 3 891.39 96.03 32.61 287.8
13 17 3 575.82 132.67 24.77 206.6
14 17 3 3405.99 253.09 60.17 103.0
15 17 3 547.33 44.64 25.86 322.1
16 17 3 696.22 56.54 23.50 212.8
17 17 3 96.41 14.78 8.81 98.0
18 17 3 59.39 20.86 10.16 109.1
19 17 3 187.18 66.07 16.56 347.4
20 17 3 76.55 13.64 8.48 45.0
21 17 3 544.32 62.44 23.22 200.3
22 17 3 70.84 13.49 8.89 272.4
24 17 3 69.58 33.20 5.68 316.0
28 17 3 12.86 6.82 2.56 101.0
-16 18 3 23.80 10.32 1.83 214.6
-15 18 3 89.53 52.27 8.50 334.7
-14 18 3 389.54 48.28 19.15 203.0
-13 18 3 403.83 99.44 19.18 296.2
-12 18 3 62.05 51.18 8.37 89.6
-11 18 3 121.00 50.42 15.34 8.0
-10 18 3 88.56 32.03 7.62 216.1
-9 18 3 533.19 80.98 25.52 269.2
-8 18 3 82.81 41.29 10.17 95.2
-7 18 3 161.03 44.69 13.05 93.4
-6 18 3 675.09 113.84 24.48 312.1
-4 18 3 455.48 81.34 23.11 233.9
-3 18 3 1459.49 219.63 36.30 150.9
-2 18 3 1217.88 105.58 32.23 145.9
-1 18 3 361.50 60.52 24.92 199.4
0 18 3 2365.40 156.17 40.57 289.5
1 18 3 1648.88 112.71 38.34 69.4
2 18 3 2779.72 178.65 42.46 297.4
3 18 3 1792.00 134.79 36.56 90.4
4 18 3 433.94 37.20 14.40 267.4
5 18 3 142.61 50.49 6.62 116.4
6 18 3 1671.24 124.46 39.25 253.0
7 18 3 1445.17 155.17 36.23 55.0
8 18 3 1636.14 173.93 37.11 232.1
9 18 3 1968.24 207.87 43.32 69.2
10 18 3 266.45 28.74 17.34 210.0
11 18 3 328.03 30.46 17.14 232.5
12 18 3 239.18 36.43 13.31 118.6
13 18 3 2246.93 145.64 43.36 280.7
14 18 3 350.64 41.30 19.47 91.2
15 18 3 765.67 102.43 28.50 112.6
16 18 3 49.13 10.63 7.61 137.7
17 18 3 21.34 7.74 4.96 5.5
18 18 3 144.71 24.89 12.09 141.0
19 18 3 281.15 83.23 17.41 212.6
20 18 3 320.38 53.21 15.83 188.6
21 18 3 5.68 13.65 3.34 63.9
23 18 3 107.01 40.44 6.98 166.9
24 18 3 7.02 6.85 3.82 240.4
25 18 3 15.76 9.91 3.11 29.3
-15 19 3 57.27 42.18 7.13 229.2
-14 19 3 28.15 20.87 5.19 93.4
-13 19 3 31.96 36.26 6.82 338.3
-11 19 3 78.55 38.79 5.89 208.6
-10 19 3 31.59 26.37 5.11 321.5
-9 19 3 54.99 35.33 5.79 95.0
-8 19 3 1166.65 135.38 28.80 47.2
-7 19 3 617.86 78.36 23.80 193.9
-6 19 3 334.19 39.49 15.96 222.0
-5 19 3 156.66 43.87 13.78 349.8
-4 19 3 32.08 55.68 10.23 212.0
-3 19 3 366.18 76.55 17.21 174.3
-2 19 3 855.43 71.93 26.04 257.7
-1 19 3 164.40 25.99 10.04 171.5
0 19 3 734.58 71.62 30.53 208.8
1 19 3 1510.70 127.41 31.68 41.3
3 19 3 1477.92 103.49 34.17 243.9
5 19 3 363.26 53.70 24.12 2.2
6 19 3 785.28 60.01 24.70 141.5
7 19 3 303.12 29.46 14.76 284.6
9 19 3 240.48 66.23 20.77 343.6
10 19 3 154.63 32.87 14.26 261.8
11 19 3 1152.17 86.84 32.38 140.8
12 19 3 350.47 41.94 20.54 256.9
13 19 3 717.80 57.26 27.95 139.7
14 19 3 244.22 49.52 11.13 283.1
15 19 3 363.02 35.39 19.97 127.3
16 19 3 667.15 88.03 23.46 316.9
17 19 3 235.82 30.70 15.79 265.0
18 19 3 24.96 9.23 1.40 239.3
19 19 3 206.83 57.96 13.35 33.7
20 19 3 64.04 12.76 9.89 193.9
21 19 3 66.39 13.84 8.61 113.1
22 19 3 220.20 61.51 19.34 283.8
24 19 3 0.00 25.88 1.81 261.4
-14 20 3 23.41 17.51 3.22 49.6
-13 20 3 42.75 34.33 5.25 220.6
-12 20 3 18.81 32.25 1.97 137.9
-11 20 3 400.07 77.77 19.41 167.7
-10 20 3 262.53 55.29 15.49 355.0
-9 20 3 435.45 63.08 20.78 91.7
-7 20 3 280.42 36.48 15.32 85.0
-6 20 3 99.57 20.26 9.04 137.0
-5 20 3 220.25 31.28 14.12 83.4
-4 20 3 122.80 54.08 9.74 19.8
-3 20 3 983.55 108.65 28.09 286.0
-2 20 3 282.58 39.93 17.89 76.1
-1 20 3 233.93 33.21 14.26 6.3
0 20 3 522.47 47.98 18.00 46.9
1 20 3 591.70 70.31 23.94 281.7
2 20 3 123.15 54.97 6.51 127.3
3 20 3 1244.23 93.51 32.11 73.0
4 20 3 183.16 43.83 12.29 358.3
5 20 3 2395.18 156.83 45.73 201.3
6 20 3 489.91 96.78 21.25 281.0
8 20 3 411.33 49.12 21.67 277.6
9 20 3 425.23 36.91 26.31 248.0
10 20 3 346.40 47.44 21.81 158.4
11 20 3 136.40 18.98 12.14 344.4
12 20 3 310.82 62.35 13.92 319.7
13 20 3 275.16 29.52 16.97 116.0
14 20 3 106.49 51.77 13.28 239.8
15 20 3 15.92 20.62 0.94 207.3
16 20 3 278.14 80.33 18.18 325.0
17 20 3 365.96 83.89 18.24 193.0
18 20 3 145.86 55.76 14.80 48.2
19 20 3 236.85 31.00 15.43 268.9
20 20 3 59.48 25.41 5.98 42.1
21 20 3 8.90 21.39 4.28 233.9
22 20 3 76.92 16.59 9.85 127.1
23 20 3 16.98 8.96 4.26 13.2
25 20 3 65.95 13.18 8.58 99.1
-13 21 3 175.84 48.50 10.29 99.0
-12 21 3 0.00 22.58 3.71 28.2
-11 21 3 73.91 70.03 8.79 183.7
-10 21 3 423.79 85.24 19.46 164.7
-9 21 3 68.99 20.31 8.99 273.4
-8 21 3 68.52 69.88 7.66 245.2
-7 21 3 172.40 108.55 12.49 85.4
-6 21 3 657.77 147.01 29.94 242.1
-5 21 3 547.68 135.74 25.33 153.0
-4 21 3 362.35 106.77 13.58 234.5
-3 21 3 1169.68 212.65 34.57 82.7
-2 21 3 174.94 53.78 16.81 248.6
-1 21 3 28.25 14.39 6.03 325.1
0 21 3 568.90 75.13 22.48 244.5
2 21 3 35.88 20.36 7.41 16.8
3 21 3 70.33 40.27 6.07 14.7
4 21 3 293.78 45.40 18.07 288.4
5 21 3 625.85 91.70 21.11 273.9
6 21 3 578.12 59.04 21.39 19.9
7 21 3 378.26 37.12 15.34 68.2
8 21 3 194.23 44.35 11.50 146.3
9 21 3 118.14 44.92 14.85 256.6
10 21 3 682.43 59.16 19.27 359.4
11 21 3 240.80 27.73 12.36 258.0
12 21 3 29.32 24.60 8.20 244.5
13 21 3 126.08 51.72 8.39 182.4
14 21 3 120.00 45.64 13.12 284.3
15 21 3 182.49 23.81 15.48 56.5
16 21 3 89.84 16.31 9.87 134.2
17 21 3 94.44 58.59 7.57 230.3
19 21 3 445.53 103.11 18.18 119.2
20 21 3 87.63 21.37 10.79 65.1
21 21 3 0.00 28.29 4.16 73.7
22 21 3 56.61 14.34 5.83 230.1
23 21 3 35.96 10.90 5.03 67.9
24 21 3 0.00 8.57 0.84 78.7
25 21 3 20.59 12.10 4.81 264.6
27 21 3 47.75 15.13 4.36 187.0
-12 22 3 100.26 34.18 6.29 120.2
-11 22 3 53.75 38.16 8.16 215.1
-10 22 3 32.63 42.91 10.63 336.5
-9 22 3 284.32 40.01 14.31 197.5
-8 22 3 119.93 29.28 10.20 239.1
-7 22 3 426.53 111.75 19.59 350.9
-5 22 3 311.24 53.94 20.03 273.8
-4 22 3 2.11 14.21 3.46 130.6
-3 22 3 141.94 41.18 7.64 321.4
-2 22 3 534.12 117.03 19.75 155.3
-1 22 3 117.06 23.67 12.82 11.8
1 22 3 1716.96 125.37 40.48 355.0
2 22 3 0.00 48.83 5.30 131.9
3 22 3 323.78 36.16 14.22 47.3
4 22 3 136.35 37.65 1.92 303.4
5 22 3 1140.28 99.57 24.65 195.3
6 22 3 172.67 41.02 13.55 88.8
7 22 3 409.28 68.27 13.20 214.9
9 22 3 556.07 68.26 22.37 21.1
10 22 3 100.04 23.45 9.38 145.6
11 22 3 129.17 64.23 9.48 298.8
12 22 3 72.65 26.30 10.16 58.9
13 22 3 79.67 30.48 8.70 186.8
14 22 3 69.23 16.30 12.80 42.6
15 22 3 287.90 70.40 16.15 288.4
16 22 3 128.16 21.55 8.03 118.9
17 22 3 212.11 147.35 15.23 118.4
18 22 3 129.75 52.00 10.30 279.9
19 22 3 2.97 27.36 7.13 149.5
20 22 3 3.92 17.67 4.42 276.9
21 22 3 22.67 33.81 5.85 201.4
22 22 3 72.25 28.48 9.91 8.7
23 22 3 0.00 45.99 8.93 258.1
24 22 3 3.41 7.98 2.41 77.6
25 22 3 11.83 8.41 2.43 2.2
27 22 3 13.03 12.16 2.21 237.8
-11 23 3 0.00 35.43 4.34 127.6
-10 23 3 161.60 36.28 10.21 306.1
-9 23 3 49.47 27.36 8.13 286.8
-8 23 3 37.98 32.12 6.10 72.8
-6 23 3 46.63 34.33 2.12 327.0
-3 23 3 53.76 20.17 3.88 192.4
-2 23 3 156.05 41.69 11.93 208.8
0 23 3 1715.51 132.69 38.29 24.7
1 23 3 406.88 43.87 19.84 194.6
2 23 3 171.59 26.96 14.25 51.2
3 23 3 96.07 18.96 11.48 252.6
4 23 3 714.67 76.84 18.78 168.3
5 23 3 294.30 34.39 16.07 325.0
7 23 3 143.33 22.68 11.66 325.0
8 23 3 18.05 21.58 2.53 77.7
9 23 3 703.12 69.07 23.02 103.5
10 23 3 229.28 28.91 13.72 257.0
11 23 3 90.68 23.85 8.73 15.3
12 23 3 670.08 103.87 27.77 200.1
14 23 3 166.66 33.54 11.88 161.7
15 23 3 196.26 25.91 10.94 321.8
16 23 3 474.43 56.83 16.44 190.3
17 23 3 21.26 14.61 3.09 336.8
18 23 3 103.65 18.36 6.07 103.5
19 23 3 173.18 56.66 14.01 39.3
20 23 3 56.61 26.69 7.64 240.4
21 23 3 44.98 65.87 8.05 62.9
22 23 3 31.35 12.51 5.35 292.0
23 23 3 49.36 24.30 6.79 314.8
24 23 3 10.36 24.68 1.66 292.3
25 23 3 27.52 10.38 2.83 322.8
-10 24 3 90.70 37.67 7.50 328.1
-9 24 3 148.98 49.76 8.81 77.8
-8 24 3 40.57 34.07 6.84 324.1
-7 24 3 56.05 39.14 5.53 271.9
-6 24 3 301.06 41.83 16.72 138.6
-5 24 3 8.59 46.02 4.29 167.7
-4 24 3 73.77 21.33 8.33 229.4
-3 24 3 48.10 61.81 11.05 21.3
-2 24 3 1200.90 241.59 29.74 59.1
-1 24 3 429.22 54.26 18.82 322.5
0 24 3 188.71 29.54 12.81 329.3
1 24 3 347.42 121.65 14.64 306.8
2 24 3 95.88 21.78 9.11 95.6
3 24 3 619.63 107.87 26.20 253.6
4 24 3 598.09 102.58 15.35 0.3
5 24 3 588.27 99.17 20.56 155.7
6 24 3 319.28 44.25 13.71 253.5
7 24 3 239.29 63.41 12.39 300.6
8 24 3 1817.65 134.97 34.95 157.6
9 24 3 221.89 58.59 11.62 1.2
10 24 3 95.55 19.73 7.65 151.7
11 24 3 54.35 15.83 6.06 326.9
12 24 3 178.84 26.49 13.52 190.8
13 24 3 72.48 16.91 7.20 351.6
14 24 3 162.88 35.79 11.10 305.7
15 24 3 8.58 11.58 5.33 159.4
16 24 3 272.49 37.68 11.44 178.5
17 24 3 39.87 13.83 4.70 241.9
18 24 3 28.48 26.37 2.83 127.2
19 24 3 63.85 32.35 5.90 92.5
20 24 3 35.57 16.04 5.78 149.4
22 24 3 11.59 15.28 1.10 349.1
25 24 3 0.00 22.82 1.77 209.3
-9 25 3 71.05 52.59 6.13 47.4
-8 25 3 0.00 41.65 2.67 174.7
-7 25 3 126.93 37.09 12.04 16.0
-5 25 3 158.48 44.42 13.19 134.2
-4 25 3 0.00 35.47 3.35 67.9
-3 25 3 83.00 56.05 7.92 252.1
-2 25 3 47.18 47.76 6.22 263.7
-1 25 3 130.74 32.14 7.99 188.1
0 25 3 240.04 52.98 13.60 121.7
1 25 3 263.29 49.09 16.59 12.0
2 25 3 601.92 66.96 26.80 282.9
3 25 3 206.81 31.09 12.58 122.0
4 25 3 2389.37 175.13 42.49 260.7
5 25 3 330.05 89.32 10.90 1.1
6 25 3 341.14 41.10 18.14 217.7
7 25 3 792.05 74.24 21.18 283.4
8 25 3 572.79 99.66 19.73 93.7
9 25 3 313.24 76.33 16.87 264.2
10 25 3 154.83 41.15 8.02 156.1
11 25 3 125.50 31.67 12.12 102.0
12 25 3 115.64 20.80 11.23 43.8
13 25 3 220.47 31.56 14.01 267.6
15 25 3 28.89 20.96 4.99 206.1
16 25 3 23.19 71.71 12.60 343.8
18 25 3 238.54 58.71 10.12 264.0
19 25 3 81.77 49.99 6.31 80.9
20 25 3 6.25 20.69 5.05 198.6
21 25 3 0.00 70.62 10.30 28.6
23 25 3 29.35 17.00 5.37 286.5
24 25 3 51.80 48.00 6.46 250.3
-8 26 3 24.03 18.67 3.09 173.5
-7 26 3 57.68 49.81 9.42 280.8
-6 26 3 274.39 86.01 14.85 90.2
-5 26 3 65.60 21.24 6.98 330.3
-4 26 3 94.68 36.82 9.33 158.5
-3 26 3 5.90 23.55 0.81 60.0
-2 26 3 100.28 24.08 7.29 291.8
-1 26 3 44.00 23.53 6.63 359.7
0 26 3 580.19 132.05 18.08 340.1
1 26 3 229.81 44.17 13.41 307.3
2 26 3 23.01 18.17 5.90 75.6
3 26 3 116.30 26.01 12.02 2.3
4 26 3 5.16 18.66 3.10 335.6
5 26 3 2787.48 232.21 36.60 303.5
6 26 3 554.90 73.25 18.71 201.8
7 26 3 90.45 24.74 6.96 325.0
8 26 3 85.41 23.95 9.92 282.2
9 26 3 970.47 85.88 25.10 210.2
10 26 3 550.18 55.83 18.77 27.0
11 26 3 121.36 36.95 6.85 221.4
13 26 3 54.01 17.63 6.68 219.2
14 26 3 111.89 26.76 7.07 36.5
15 26 3 37.51 17.34 3.40 76.8
16 26 3 6.60 29.39 6.84 73.0
17 26 3 27.57 31.83 5.84 236.6
18 26 3 36.87 20.27 3.03 35.9
19 26 3 10.75 24.83 3.19 288.7
20 26 3 7.03 16.97 2.89 259.5
21 26 3 8.07 67.91 4.52 179.4
22 26 3 7.13 21.96 3.95 170.1
23 26 3 0.00 27.92 4.17 99.8
24 26 3 0.08 11.69 2.84 7.1
25 26 3 26.36 20.85 4.91 7.5
-7 27 3 3.71 20.17 1.92 300.8
-6 27 3 23.78 64.80 4.85 54.1
-5 27 3 61.07 37.01 5.82 241.0
-4 27 3 99.57 35.43 7.26 49.4
-3 27 3 119.36 63.80 11.55 227.3
-2 27 3 312.60 97.40 16.33 46.4
-1 27 3 0.00 20.18 6.71 252.4
0 27 3 0.00 25.79 3.40 63.7
1 27 3 33.15 36.47 1.53 117.2
2 27 3 293.81 43.17 12.88 342.0
3 27 3 116.63 27.84 6.55 339.5
4 27 3 32.52 24.63 3.89 294.1
5 27 3 8.57 36.65 6.31 192.5
6 27 3 944.26 88.97 22.70 11.1
7 27 3 190.39 42.54 8.50 295.0
8 27 3 97.35 23.36 8.76 228.3
9 27 3 71.66 20.39 6.64 145.0
10 27 3 401.34 47.67 13.04 260.5
11 27 3 747.52 75.25 21.12 98.0
12 27 3 49.85 17.40 4.31 19.5
13 27 3 3.57 14.71 1.87 98.0
14 27 3 37.60 17.40 3.64 92.4
15 27 3 67.77 19.82 6.83 184.9
16 27 3 55.43 18.32 5.26 89.1
17 27 3 0.00 20.31 2.36 246.7
19 27 3 143.28 41.76 9.90 216.0
21 27 3 0.00 56.55 2.58 308.4
22 27 3 32.30 12.48 1.50 52.1
23 27 3 38.16 20.20 4.55 221.3
24 27 3 11.02 12.71 2.18 9.5
-6 28 3 13.17 38.71 4.85 60.1
-5 28 3 33.49 29.36 1.57 42.5
-4 28 3 50.27 20.49 2.46 218.6
-3 28 3 48.11 22.10 6.48 148.7
-2 28 3 61.30 50.60 8.01 285.3
-1 28 3 47.79 23.26 4.60 196.9
0 28 3 40.35 26.68 6.04 344.8
1 28 3 75.24 47.59 7.04 51.9
2 28 3 198.89 39.49 6.75 99.9
3 28 3 146.61 32.98 9.65 213.5
4 28 3 47.58 22.37 1.97 79.9
6 28 3 717.80 166.32 17.30 238.9
7 28 3 322.62 63.92 16.21 84.4
8 28 3 17.01 27.30 4.38 217.9
9 28 3 180.69 50.43 11.60 253.9
10 28 3 125.54 45.91 11.35 152.9
11 28 3 23.71 33.05 6.61 226.8
12 28 3 559.50 95.27 16.00 183.2
13 28 3 13.30 27.35 6.09 109.7
14 28 3 84.04 48.92 6.01 227.1
15 28 3 42.32 17.98 6.52 47.6
16 28 3 99.65 25.34 6.18 8.0
17 28 3 54.84 86.80 11.14 193.2
18 28 3 255.18 148.42 10.00 288.0
19 28 3 54.32 20.69 8.49 83.9
20 28 3 70.46 70.05 5.25 327.7
21 28 3 10.13 38.00 3.79 202.8
22 28 3 51.93 16.20 3.86 75.9
23 28 3 4.30 17.03 2.36 12.0
24 28 3 0.72 13.08 1.58 207.5
-4 29 3 70.89 32.02 5.60 16.6
-3 29 3 0.00 27.58 0.58 206.7
-2 29 3 26.99 37.36 5.29 259.0
-1 29 3 0.50 22.06 4.33 75.9
0 29 3 18.46 37.14 2.78 40.3
1 29 3 29.67 21.39 4.29 171.9
2 29 3 192.98 34.91 11.68 283.3
3 29 3 20.45 22.59 4.10 17.7
4 29 3 393.49 51.17 11.77 199.1
5 29 3 77.97 27.96 9.01 229.6
6 29 3 63.77 22.66 2.44 162.6
7 29 3 329.05 65.15 10.24 4.8
8 29 3 262.58 40.57 8.62 173.1
9 29 3 228.10 55.96 9.86 269.8
10 29 3 8.90 27.91 5.29 205.0
11 29 3 43.66 21.32 6.23 356.5
12 29 3 81.06 22.82 7.23 193.1
13 29 3 133.83 71.46 6.99 273.8
14 29 3 121.45 38.72 10.52 64.3
15 29 3 96.40 26.39 5.17 252.8
16 29 3 9.75 22.01 1.58 104.1
17 29 3 51.97 36.22 6.23 33.7
18 29 3 34.72 16.88 1.42 99.7
19 29 3 10.14 25.24 2.14 320.1
20 29 3 21.16 25.48 3.26 155.4
21 29 3 25.87 14.97 3.80 37.4
22 29 3 41.11 18.85 4.49 319.0
23 29 3 0.00 13.43 0.89 79.9
-3 30 3 33.74 28.52 5.53 67.3
-2 30 3 0.00 30.81 2.55 237.2
-1 30 3 137.91 56.91 8.33 340.2
0 30 3 96.15 77.38 6.09 219.4
1 30 3 69.10 26.32 4.73 64.2
2 30 3 120.98 55.20 6.83 224.0
3 30 3 82.11 28.42 7.99 81.9
4 30 3 87.26 42.52 7.29 256.9
5 30 3 115.92 30.63 9.58 277.0
6 30 3 81.10 33.40 6.69 153.3
7 30 3 347.54 53.27 12.44 288.2
9 30 3 0.00 46.97 2.26 3.0
10 30 3 76.77 32.49 6.31 218.2
12 30 3 31.58 27.47 0.64 330.9
13 30 3 63.73 46.50 2.87 132.1
14 30 3 149.77 47.46 8.40 314.1
15 30 3 75.92 90.24 7.10 81.9
16 30 3 0.00 17.61 2.76 263.9
17 30 3 18.75 20.89 5.49 192.0
18 30 3 91.23 37.68 5.59 60.1
19 30 3 20.55 26.48 1.40 223.4
20 30 3 6.11 18.24 1.65 246.9
21 30 3 27.34 26.15 2.15 227.0
22 30 3 0.00 13.72 1.17 321.3
-1 31 3 46.27 29.38 5.79 57.2
0 31 3 64.81 33.63 4.41 254.2
1 31 3 17.56 22.71 2.25 118.7
2 31 3 18.05 25.14 3.24 247.4
3 31 3 6.81 24.34 1.18 190.8
4 31 3 0.00 23.09 4.54 113.8
5 31 3 0.00 29.25 3.75 1.9
6 31 3 87.24 56.16 4.59 259.6
7 31 3 62.56 49.62 6.17 358.7
8 31 3 0.00 22.06 4.54 221.6
9 31 3 27.03 38.36 3.86 259.2
10 31 3 28.56 22.22 1.17 135.4
11 31 3 26.08 30.10 2.56 349.4
12 31 3 17.79 22.90 3.92 166.2
13 31 3 0.00 45.03 6.75 66.5
14 31 3 0.00 20.54 3.88 316.5
15 31 3 34.33 37.18 4.30 43.0
16 31 3 25.86 23.12 4.11 218.7
17 31 3 68.26 89.18 8.87 82.4
18 31 3 60.29 50.17 5.79 331.0
19 31 3 29.34 19.18 3.33 203.9
20 31 3 39.63 24.40 4.49 28.7
21 31 3 19.27 18.81 3.53 257.5
2 32 3 43.08 29.77 1.90 248.7
3 32 3 1.12 23.86 2.18 207.6
4 32 3 24.87 25.84 4.15 42.5
5 32 3 4.99 36.61 4.69 335.7
6 32 3 7.10 51.56 0.79 105.2
7 32 3 49.64 25.71 3.42 65.6
8 32 3 0.00 26.65 0.66 294.1
9 32 3 0.00 36.18 3.44 309.2
10 32 3 29.04 22.60 4.18 36.2
11 32 3 14.21 20.78 2.82 250.1
12 32 3 27.10 21.84 1.56 190.3
13 32 3 0.00 44.18 3.36 147.5
14 32 3 23.56 23.52 3.83 183.9
15 32 3 38.72 31.12 2.15 96.2
16 32 3 0.00 26.13 2.25 68.4
17 32 3 0.00 18.16 0.96 307.2
18 32 3 0.00 19.41 1.24 201.1
19 32 3 0.00 20.90 0.82 329.2
3 33 3 43.16 27.87 4.50 106.4
4 33 3 0.00 31.30 1.82 61.6
5 33 3 52.02 28.37 4.88 168.0
6 33 3 19.08 52.87 5.89 7.1
7 33 3 39.29 32.01 5.32 122.6
8 33 3 64.09 52.24 4.69 69.5
9 33 3 68.18 26.55 3.62 318.3
10 33 3 0.00 26.75 1.63 247.5
11 33 3 45.89 33.07 2.95 55.5
12 33 3 27.74 33.63 2.59 357.8
13 33 3 0.00 47.78 4.17 242.5
14 33 3 19.18 24.67 4.64 215.7
15 33 3 0.00 21.09 1.06 337.6
16 33 3 37.85 24.50 3.01 163.2
17 33 3 15.09 23.41 3.89 281.0
8 34 3 49.43 39.26 4.65 229.8
9 34 3 57.61 31.21 6.39 76.3
10 34 3 64.68 29.04 3.21 253.6
11 34 3 86.21 30.85 4.87 37.7
12 34 3 13.74 41.15 0.99 147.6
13 34 3 0.00 54.21 1.18 288.9
14 34 3 0.00 22.25 0.64 350.2
-12 -34 4 34.96 29.05 0.96 58.4
-11 -34 4 55.21 74.98 1.41 154.0
-10 -34 4 0.00 35.25 2.31 294.0
-9 -34 4 19.27 32.76 3.28 36.3
-8 -34 4 17.12 36.24 5.24 194.9
-15 -33 4 4.85 25.97 1.94 213.2
-14 -33 4 1.29 37.88 4.16 251.8
-13 -33 4 0.00 25.87 1.16 342.5
-12 -33 4 0.98 35.01 1.60 112.3
-11 -33 4 38.07 67.63 3.22 168.9
-10 -33 4 0.00 30.19 2.49 50.2
-8 -33 4 40.95 46.34 6.15 144.9
-7 -33 4 4.36 29.41 4.50 278.6
-6 -33 4 107.52 46.09 5.28 142.0
-5 -33 4 28.65 37.93 3.69 336.1
-4 -33 4 0.00 59.18 3.11 270.9
-3 -33 4 0.00 32.25 5.37 135.1
-2 -33 4 10.10 30.06 2.02 232.7
-17 -32 4 0.00 59.49 4.71 83.4
-16 -32 4 64.83 30.05 4.54 156.6
-14 -32 4 38.00 38.75 7.27 290.5
-13 -32 4 32.71 27.04 7.33 288.0
-12 -32 4 58.18 37.82 8.54 126.2
-11 -32 4 0.00 51.70 5.52 242.5
-10 -32 4 0.00 24.74 3.70 181.8
-9 -32 4 10.20 38.32 5.97 106.5
-8 -32 4 13.40 29.89 5.87 331.0
-7 -32 4 12.48 38.59 3.66 213.4
-6 -32 4 65.84 36.87 5.28 49.3
-5 -32 4 66.70 43.89 7.53 213.8
-4 -32 4 41.58 62.93 2.42 120.9
-3 -32 4 62.31 35.45 7.22 4.2
-2 -32 4 66.52 34.52 6.53 267.2
-1 -32 4 13.75 34.45 2.73 222.2
0 -32 4 30.29 41.92 3.34 120.6
-19 -31 4 0.00 23.54 3.51 22.8
-18 -31 4 0.00 27.40 2.04 88.8
-17 -31 4 13.10 23.75 2.68 257.8
-16 -31 4 57.22 27.02 2.73 82.8
-15 -31 4 0.00 24.79 4.77 205.1
-14 -31 4 0.00 26.25 3.07 121.4
-13 -31 4 0.00 25.60 2.85 298.6
-12 -31 4 23.56 66.61 1.06 267.8
-11 -31 4 88.26 55.38 6.54 297.6
-10 -31 4 199.30 116.86 10.56 182.0
-9 -31 4 67.16 46.92 6.82 301.6
-7 -31 4 128.53 42.44 8.92 128.0
-6 -31 4 3.98 30.24 5.21 70.3
-5 -31 4 48.17 33.38 4.70 207.4
-4 -31 4 129.20 81.47 8.96 5.6
-3 -31 4 0.00 28.24 2.48 117.5
-2 -31 4 121.09 39.29 6.96 26.7
-1 -31 4 42.03 32.79 2.42 73.5
0 -31 4 0.00 53.07 7.79 298.4
1 -31 4 4.23 33.58 3.02 217.3
2 -31 4 41.58 32.49 6.01 172.2
-20 -30 4 11.77 24.23 3.09 147.6
-18 -30 4 11.75 23.38 4.03 54.8
-16 -30 4 0.00 21.57 3.32 24.8
-15 -30 4 35.28 28.82 6.67 321.0
-14 -30 4 42.29 31.33 7.46 127.1
-13 -30 4 0.00 68.26 1.47 277.9
-12 -30 4 80.33 70.23 11.25 348.2
-11 -30 4 0.00 85.49 8.96 113.5
-10 -30 4 0.00 23.77 4.25 331.5
-9 -30 4 125.11 152.85 12.69 218.5
-8 -30 4 58.74 36.01 3.61 139.5
-6 -30 4 118.83 40.86 6.45 119.8
-5 -30 4 100.10 35.70 5.92 357.1
-4 -30 4 89.62 33.56 9.56 199.7
-3 -30 4 109.89 39.88 9.61 126.3
-2 -30 4 88.91 34.92 11.82 6.6
-1 -30 4 180.13 43.68 8.10 74.3
0 -30 4 150.66 39.42 11.45 210.3
1 -30 4 57.39 34.69 6.81 35.4
2 -30 4 31.23 38.29 2.77 24.6
3 -30 4 43.59 54.51 7.30 159.1
4 -30 4 0.00 30.27 0.60 48.3
-21 -29 4 5.00 19.55 0.15 162.9
-20 -29 4 9.35 20.53 2.52 156.6
-19 -29 4 18.79 20.75 1.46 305.6
-17 -29 4 0.00 35.85 6.87 144.7
-15 -29 4 265.10 114.61 11.89 93.8
-14 -29 4 0.00 27.20 2.91 334.4
-13 -29 4 14.03 29.48 5.31 299.1
-12 -29 4 0.00 20.67 1.21 286.7
-11 -29 4 41.21 49.39 9.85 94.0
-10 -29 4 269.06 156.95 12.43 319.1
-9 -29 4 85.87 30.08 8.70 209.5
-8 -29 4 84.66 40.32 5.11 322.1
-7 -29 4 487.44 196.55 17.26 124.6
-6 -29 4 178.32 98.91 10.53 285.0
-5 -29 4 93.77 37.65 7.15 123.2
-4 -29 4 144.44 37.90 10.79 86.1
-3 -29 4 210.54 41.62 10.59 325.9
-2 -29 4 413.70 57.88 19.06 185.0
-1 -29 4 190.78 50.16 15.78 15.1
0 -29 4 69.11 30.82 8.70 139.2
1 -29 4 81.78 31.18 9.47 253.1
2 -29 4 23.62 51.27 4.60 299.8
3 -29 4 2.80 29.31 4.38 150.9
4 -29 4 120.82 35.61 7.87 151.1
5 -29 4 29.74 38.82 4.07 312.4
6 -29 4 28.38 30.05 4.85 42.3
-22 -28 4 0.00 19.07 1.83 124.6
-20 -28 4 6.94 19.18 4.60 354.3
-19 -28 4 0.00 55.62 6.35 252.5
-18 -28 4 8.83 19.64 3.15 20.3
-17 -28 4 27.95 47.27 3.46 171.6
-16 -28 4 169.13 103.42 7.31 23.7
-15 -28 4 51.13 55.03 7.12 150.5
-14 -28 4 49.34 21.91 4.60 22.9
-13 -28 4 6.20 23.24 5.47 207.0
-12 -28 4 169.90 72.76 9.69 356.3
-10 -28 4 1.04 19.93 3.48 23.5
-9 -28 4 169.55 38.51 10.69 36.0
-8 -28 4 151.89 33.63 6.37 244.7
-7 -28 4 16.94 23.37 6.64 267.7
-6 -28 4 120.28 40.60 10.81 189.3
-5 -28 4 409.59 81.35 15.40 56.3
-4 -28 4 63.19 32.95 7.69 199.2
-3 -28 4 169.45 52.27 10.12 357.7
-2 -28 4 198.21 37.69 13.12 168.2
0 -28 4 291.34 54.94 12.87 249.3
1 -28 4 334.57 53.66 17.42 51.3
3 -28 4 195.38 43.58 10.34 345.0
4 -28 4 3.36 27.49 5.36 199.9
5 -28 4 103.33 36.93 7.30 180.7
6 -28 4 51.92 42.64 5.18 324.5
7 -28 4 55.79 28.05 4.43 97.6
-21 -27 4 0.00 22.85 4.13 172.1
-20 -27 4 0.54 17.67 3.95 84.8
-19 -27 4 14.50 18.51 2.21 10.1
-18 -27 4 42.21 19.17 2.65 55.7
-17 -27 4 0.00 25.36 4.17 356.1
-16 -27 4 57.28 29.09 7.83 110.9
-15 -27 4 12.79 27.47 2.36 358.5
-14 -27 4 52.64 22.50 3.96 72.8
-13 -27 4 67.60 46.19 7.06 156.3
-12 -27 4 29.25 22.62 6.18 211.0
-11 -27 4 25.40 29.67 5.69 305.2
-10 -27 4 146.24 34.27 11.84 199.2
-9 -27 4 162.58 46.91 8.53 133.1
-8 -27 4 113.40 28.15 10.44 351.6
-7 -27 4 67.69 25.80 0.67 211.2
-6 -27 4 682.00 70.08 23.95 265.7
-5 -27 4 349.33 71.27 15.15 151.1
-4 -27 4 421.32 57.58 16.80 52.5
-3 -27 4 1171.80 130.91 28.59 235.8
-2 -27 4 345.47 51.62 19.11 55.4
-1 -27 4 423.58 90.71 16.89 167.4
0 -27 4 106.63 35.53 10.27 186.0
1 -27 4 164.79 46.45 11.02 9.7
2 -27 4 38.17 26.33 4.11 256.0
3 -27 4 266.70 48.53 18.16 23.4
4 -27 4 50.45 55.28 3.57 311.3
5 -27 4 60.01 27.81 2.08 278.7
6 -27 4 74.77 29.82 7.60 220.2
7 -27 4 0.13 25.52 4.16 65.2
8 -27 4 0.00 28.13 1.39 236.8
-23 -26 4 0.00 28.85 5.01 314.3
-22 -26 4 0.00 14.09 1.92 122.8
-21 -26 4 21.62 16.22 3.77 253.6
-20 -26 4 4.36 33.24 3.86 280.1
-19 -26 4 149.82 40.37 10.99 141.3
-17 -26 4 12.95 18.55 3.68 102.0
-16 -26 4 78.58 24.55 8.74 284.4
-15 -26 4 118.63 74.40 3.97 217.5
-14 -26 4 140.31 96.98 10.48 114.1
-12 -26 4 142.60 69.42 9.04 35.9
-11 -26 4 122.24 38.52 10.96 129.7
-10 -26 4 162.96 112.09 13.42 304.2
-9 -26 4 198.67 32.69 9.72 167.7
-8 -26 4 0.00 19.25 4.13 15.8
-7 -26 4 224.38 40.66 15.72 240.9
-6 -26 4 224.55 98.47 15.72 63.7
-5 -26 4 291.26 48.95 13.45 232.6
-4 -26 4 175.40 33.71 11.70 297.5
-3 -26 4 186.47 50.66 12.97 247.7
-2 -26 4 569.73 62.94 18.85 50.0
-1 -26 4 239.56 38.83 12.90 265.2
0 -26 4 67.54 26.58 8.12 275.2
1 -26 4 140.88 32.76 12.30 122.3
3 -26 4 60.75 35.14 8.54 41.2
4 -26 4 47.77 24.25 4.75 80.8
5 -26 4 104.10 27.89 8.94 156.0
6 -26 4 147.09 32.34 11.02 345.5
7 -26 4 47.26 34.68 3.44 350.2
8 -26 4 101.49 32.75 8.70 184.6
9 -26 4 0.00 53.39 5.98 29.1
10 -26 4 12.37 40.38 4.66 132.1
-24 -25 4 17.47 10.64 3.69 249.0
-23 -25 4 8.03 27.22 9.53 61.8
-21 -25 4 36.65 16.79 3.02 193.0
-19 -25 4 37.99 33.13 4.72 227.6
-18 -25 4 109.96 97.49 12.91 205.1
-17 -25 4 0.50 22.51 5.74 39.0
-16 -25 4 0.00 16.66 2.57 314.6
-15 -25 4 1.22 95.57 8.59 307.8
-14 -25 4 77.68 41.86 9.31 185.5
-13 -25 4 31.47 24.73 3.76 326.6
-12 -25 4 94.37 26.68 8.68 70.8
-11 -25 4 139.47 37.88 12.90 344.0
-10 -25 4 752.93 139.70 16.69 115.5
-9 -25 4 126.55 57.70 12.08 288.3
-6 -25 4 106.84 25.54 9.06 298.7
-5 -25 4 267.82 44.64 16.49 322.6
-4 -25 4 155.23 30.66 10.96 331.5
-3 -25 4 725.68 72.38 28.72 120.9
-2 -25 4 1286.53 117.20 30.90 311.5
-1 -25 4 139.95 62.07 11.38 96.5
0 -25 4 85.73 26.10 10.80 49.4
1 -25 4 293.23 41.63 17.14 308.5
2 -25 4 265.13 53.11 13.94 142.5
3 -25 4 68.86 31.85 11.77 331.6
4 -25 4 23.73 23.21 7.00 57.9
5 -25 4 125.97 32.88 14.16 158.9
6 -25 4 203.86 52.70 15.61 229.4
7 -25 4 119.04 37.74 10.94 121.4
8 -25 4 99.49 30.33 8.53 142.3
9 -25 4 111.34 39.78 11.62 276.0
10 -25 4 30.58 23.89 3.52 126.8
11 -25 4 10.93 48.80 1.83 106.2
-23 -24 4 0.00 18.09 4.16 224.1
-22 -24 4 51.68 22.47 7.26 183.9
-21 -24 4 14.32 14.66 4.22 54.1
-20 -24 4 16.43 21.27 5.56 152.0
-19 -24 4 56.52 21.29 8.76 10.1
-18 -24 4 14.85 51.92 7.86 196.7
-17 -24 4 24.42 70.83 11.10 350.1
-13 -24 4 27.85 20.12 7.23 246.4
-12 -24 4 96.80 32.38 9.49 159.5
-11 -24 4 46.94 28.11 6.30 245.7
-10 -24 4 47.74 19.79 7.03 95.9
-8 -24 4 0.00 17.35 2.09 313.3
-7 -24 4 814.14 71.94 28.60 244.6
-6 -24 4 1609.35 120.69 33.97 112.5
-5 -24 4 16.34 27.31 2.00 91.8
-4 -24 4 1005.81 97.80 23.79 275.5
-3 -24 4 491.77 53.98 22.59 128.1
-2 -24 4 37.25 22.97 2.83 277.1
-1 -24 4 701.19 77.95 22.21 118.9
0 -24 4 441.97 50.79 18.84 154.4
1 -24 4 259.71 37.67 15.71 11.5
2 -24 4 521.59 69.52 22.35 78.8
3 -24 4 679.97 85.71 25.61 274.0
4 -24 4 80.60 22.85 8.14 105.0
5 -24 4 176.19 46.34 15.36 293.5
7 -24 4 174.46 47.82 12.81 262.4
8 -24 4 122.20 33.40 10.89 219.1
9 -24 4 41.68 49.21 6.76 175.2
10 -24 4 44.53 24.52 5.86 22.0
11 -24 4 26.54 43.60 5.26 177.4
12 -24 4 1.56 21.72 2.64 285.5
-25 -23 4 2.69 14.30 0.88 92.5
-23 -23 4 0.00 35.43 5.50 160.1
-22 -23 4 0.00 23.70 2.57 148.5
-21 -23 4 0.00 29.46 8.19 288.6
-20 -23 4 2.50 26.23 3.44 251.9
-19 -23 4 98.58 46.08 6.84 337.7
-18 -23 4 30.31 57.02 9.73 170.7
-17 -23 4 21.40 17.80 9.76 328.7
-16 -23 4 259.68 119.48 14.61 142.4
-15 -23 4 10.67 15.78 2.33 186.3
-12 -23 4 54.46 33.28 10.04 272.8
-11 -23 4 269.67 43.77 14.83 238.2
-10 -23 4 36.55 27.58 6.48 328.4
-9 -23 4 58.28 19.05 8.32 9.0
-8 -23 4 0.00 18.99 2.61 355.3
-7 -23 4 234.74 35.33 13.71 139.0
-6 -23 4 972.94 92.97 25.37 4.9
-5 -23 4 243.44 60.28 9.78 146.6
-4 -23 4 24.53 21.66 3.96 262.5
-3 -23 4 899.36 76.86 30.44 164.2
-2 -23 4 505.46 66.25 21.55 317.9
-1 -23 4 215.89 32.90 16.60 222.6
0 -23 4 348.19 46.62 9.43 104.7
1 -23 4 890.88 80.64 27.29 172.8
2 -23 4 399.33 48.70 17.47 358.0
3 -23 4 309.78 46.27 13.01 167.7
4 -23 4 39.73 25.12 5.69 32.8
5 -23 4 66.80 23.11 9.52 74.8
6 -23 4 420.22 68.27 20.05 8.0
7 -23 4 360.06 79.71 18.62 252.0
8 -23 4 93.39 35.84 8.75 199.3
9 -23 4 42.49 30.00 8.05 205.7
10 -23 4 13.76 24.18 7.85 143.8
12 -23 4 25.24 22.05 0.90 14.8
13 -23 4 0.00 27.73 4.17 300.9
-25 -22 4 16.75 14.65 4.12 178.3
-23 -22 4 9.47 37.65 4.78 285.5
-22 -22 4 3.32 24.21 6.61 333.5
-21 -22 4 0.00 11.58 3.39 242.7
-20 -22 4 9.25 14.22 3.41 132.6
-19 -22 4 22.06 15.56 6.76 83.9
-18 -22 4 28.20 15.04 1.14 213.9
-17 -22 4 98.68 138.44 16.62 249.9
-16 -22 4 3.34 14.68 2.10 82.2
-15 -22 4 78.48 31.98 9.96 236.3
-14 -22 4 94.77 45.73 15.35 176.6
-12 -22 4 89.06 23.47 8.63 105.1
-11 -22 4 63.39 20.08 8.50 172.0
-10 -22 4 161.56 66.79 12.90 171.2
-9 -22 4 660.82 106.82 24.01 331.4
-8 -22 4 954.21 106.56 27.17 77.7
-7 -22 4 2222.89 148.52 38.95 165.5
-6 -22 4 853.96 100.21 29.28 318.3
-5 -22 4 88.27 22.44 8.10 36.1
-4 -22 4 677.34 70.40 24.13 254.9
-3 -22 4 45.39 20.08 10.27 140.6
-2 -22 4 467.50 69.74 23.42 253.5
-1 -22 4 191.22 30.97 17.12 203.1
0 -22 4 1880.12 136.13 37.19 89.8
1 -22 4 1453.16 161.22 28.14 269.8
2 -22 4 810.50 114.87 29.48 235.3
3 -22 4 555.74 70.09 26.63 127.8
4 -22 4 528.36 69.92 27.27 356.3
5 -22 4 182.96 34.84 8.66 215.8
6 -22 4 0.00 18.53 3.92 301.5
7 -22 4 225.51 34.89 14.03 61.3
8 -22 4 15.06 46.42 3.84 59.1
9 -22 4 254.15 95.79 17.79 315.4
10 -22 4 30.29 19.91 5.91 251.1
11 -22 4 116.47 55.14 12.99 67.3
12 -22 4 92.54 40.60 9.09 220.0
13 -22 4 103.02 48.42 8.48 16.3
14 -22 4 44.83 22.87 3.73 44.5
-25 -21 4 43.96 15.20 6.06 230.6
-23 -21 4 68.82 25.16 7.07 38.5
-22 -21 4 17.98 12.70 4.47 52.0
-21 -21 4 18.64 13.85 1.68 38.1
-20 -21 4 6.94 12.28 2.55 263.1
-19 -21 4 93.60 54.75 15.41 151.1
-18 -21 4 17.67 28.14 6.43 173.4
-17 -21 4 203.80 122.40 14.60 71.5
-16 -21 4 220.24 77.15 16.20 6.2
-15 -21 4 215.77 123.94 14.83 270.9
-14 -21 4 38.43 18.47 6.34 135.6
-13 -21 4 172.73 27.62 15.28 144.4
-12 -21 4 305.04 81.22 15.56 293.3
-11 -21 4 432.12 63.92 24.69 76.4
-10 -21 4 328.36 60.81 15.54 262.1
-9 -21 4 780.32 90.74 25.01 193.6
-8 -21 4 940.11 96.78 30.00 156.1
-7 -21 4 0.00 21.33 6.55 287.6
-6 -21 4 358.53 58.57 15.68 90.0
-5 -21 4 567.65 51.14 22.11 306.0
-4 -21 4 159.22 29.66 14.53 120.1
-3 -21 4 790.38 126.42 26.97 186.5
-2 -21 4 156.71 43.08 12.65 237.0
0 -21 4 428.37 45.27 19.04 178.6
1 -21 4 58.84 20.75 4.72 293.0
2 -21 4 173.12 57.01 10.98 359.0
3 -21 4 126.47 28.73 13.29 45.4
4 -21 4 341.64 64.56 15.86 189.5
5 -21 4 208.56 35.28 12.13 339.4
6 -21 4 702.66 93.79 23.52 51.9
7 -21 4 162.98 28.61 13.25 239.9
8 -21 4 272.58 99.44 16.42 77.6
9 -21 4 52.87 39.70 9.67 160.1
10 -21 4 114.49 39.74 15.58 22.5
11 -21 4 330.59 62.19 17.50 107.3
12 -21 4 93.19 50.33 12.14 203.4
13 -21 4 28.54 35.23 6.15 17.6
14 -21 4 17.39 20.04 4.19 350.4
15 -21 4 37.37 20.96 4.51 176.7
-26 -20 4 12.72 6.51 3.55 71.5
-22 -20 4 11.86 17.34 4.15 127.4
-20 -20 4 35.13 14.11 6.31 348.1
-19 -20 4 60.00 26.88 10.61 44.9
-18 -20 4 6.69 11.80 2.02 346.5
-17 -20 4 289.81 130.51 22.03 253.8
-16 -20 4 54.42 21.37 8.80 193.2
-15 -20 4 84.31 26.38 9.82 345.3
-14 -20 4 93.63 18.73 10.21 105.8
-13 -20 4 47.85 15.54 8.14 284.9
-12 -20 4 139.40 27.07 10.29 107.7
-11 -20 4 415.12 70.15 16.61 150.3
-10 -20 4 725.85 116.59 26.94 310.8
-9 -20 4 337.16 45.39 13.22 180.1
-8 -20 4 87.49 35.28 8.77 205.8
-7 -20 4 477.23 42.39 21.22 271.9
-5 -20 4 1190.33 164.80 32.01 292.0
-4 -20 4 994.51 98.77 30.61 91.3
-3 -20 4 658.60 87.29 29.36 63.0
-2 -20 4 257.90 38.33 14.59 142.0
-1 -20 4 2452.06 200.11 49.27 184.3
0 -20 4 1127.43 88.15 28.62 12.2
1 -20 4 244.87 33.28 13.82 172.0
2 -20 4 303.37 44.76 19.75 328.6
3 -20 4 869.93 101.44 32.28 359.8
4 -20 4 2946.25 202.18 50.01 162.5
5 -20 4 526.45 73.03 23.13 253.3
6 -20 4 34.60 27.32 3.30 350.0
7 -20 4 628.13 99.24 23.58 163.9
8 -20 4 103.20 47.21 11.74 80.4
9 -20 4 236.44 36.31 15.87 216.7
10 -20 4 211.35 47.12 14.19 17.5
11 -20 4 113.43 30.31 9.40 300.2
12 -20 4 287.28 40.23 17.60 139.2
13 -20 4 14.87 18.03 2.99 218.7
14 -20 4 117.65 34.88 8.70 78.7
15 -20 4 42.42 19.87 4.45 162.0
16 -20 4 45.78 25.20 7.22 20.3
-26 -19 4 18.20 13.19 2.12 51.2
-25 -19 4 8.09 5.93 1.38 299.4
-23 -19 4 57.53 13.27 7.81 178.4
-21 -19 4 28.08 16.28 7.00 32.3
-20 -19 4 31.79 10.22 5.54 138.4
-19 -19 4 174.02 62.22 17.18 338.5
-18 -19 4 72.42 16.96 10.98 169.3
-17 -19 4 97.72 27.77 10.58 43.1
-16 -19 4 629.84 71.97 26.65 179.0
-15 -19 4 11.51 13.31 2.38 352.9
-14 -19 4 202.45 30.55 13.45 39.7
-13 -19 4 682.76 78.85 25.43 172.1
-12 -19 4 248.65 117.36 17.32 244.7
-11 -19 4 501.38 45.11 22.23 192.7
-10 -19 4 535.80 74.14 21.48 130.4
-9 -19 4 59.47 16.47 8.84 239.3
-8 -19 4 103.88 34.86 12.20 172.8
-7 -19 4 861.61 63.47 26.74 325.4
-6 -19 4 121.45 31.16 13.66 296.3
-5 -19 4 3269.15 206.54 56.78 145.6
-4 -19 4 1635.03 110.56 43.95 35.0
-2 -19 4 297.90 52.86 12.00 117.3
-1 -19 4 593.40 84.95 21.69 76.0
0 -19 4 432.84 77.33 23.69 218.0
2 -19 4 211.50 35.68 16.34 129.5
3 -19 4 1371.09 216.91 33.90 321.4
4 -19 4 233.01 76.02 10.85 104.4
5 -19 4 671.83 73.90 25.66 289.4
7 -19 4 558.28 58.50 23.67 56.1
8 -19 4 812.02 103.65 32.33 255.3
9 -19 4 100.41 28.29 11.65 76.1
10 -19 4 0.00 15.24 3.47 156.1
11 -19 4 183.24 31.79 13.10 69.9
12 -19 4 121.41 25.08 13.06 13.8
13 -19 4 85.35 37.77 8.82 175.7
14 -19 4 156.19 28.93 12.32 234.6
15 -19 4 0.00 29.58 2.11 114.8
16 -19 4 45.65 19.15 2.88 29.9
-26 -18 4 19.03 9.02 2.95 228.8
-25 -18 4 88.07 11.48 6.95 110.4
-23 -18 4 43.94 17.66 7.84 339.6
-22 -18 4 61.63 12.47 8.81 164.4
-21 -18 4 53.45 22.23 7.65 43.0
-20 -18 4 52.47 14.20 8.42 250.2
-19 -18 4 196.15 57.95 15.08 338.5
-18 -18 4 47.39 14.17 10.63 164.5
-17 -18 4 147.44 32.11 14.56 331.1
-16 -18 4 192.56 24.52 13.14 150.9
-15 -18 4 177.03 41.26 12.74 119.1
-14 -18 4 688.99 131.63 25.16 174.6
-13 -18 4 207.77 24.58 16.04 333.8
-12 -18 4 590.05 68.25 25.82 24.5
-10 -18 4 154.89 45.28 14.53 102.2
-9 -18 4 2314.00 245.94 39.37 105.1
-8 -18 4 413.44 56.65 22.87 263.4
-7 -18 4 426.44 37.81 19.54 45.2
-6 -18 4 1437.40 156.22 41.29 321.1
-5 -18 4 344.92 35.15 18.84 305.4
-4 -18 4 431.23 54.87 16.46 145.4
-1 -18 4 5808.88 412.13 77.34 3.2
0 -18 4 1625.28 112.40 38.12 179.1
1 -18 4 527.49 47.59 23.98 352.9
2 -18 4 1011.93 77.60 26.84 103.0
3 -18 4 270.69 39.80 16.38 316.8
4 -18 4 72.71 19.27 11.71 111.6
5 -18 4 40.14 34.79 3.63 309.5
6 -18 4 386.46 41.31 21.79 49.2
7 -18 4 840.86 105.96 30.17 300.5
8 -18 4 247.48 33.80 14.02 238.3
9 -18 4 104.36 22.68 9.39 222.7
10 -18 4 416.94 58.02 23.46 265.5
11 -18 4 55.59 20.44 8.90 19.3
12 -18 4 158.30 33.43 10.91 127.7
13 -18 4 24.38 28.05 4.18 261.3
14 -18 4 191.16 38.23 13.86 320.9
15 -18 4 53.95 19.47 6.99 356.1
16 -18 4 36.58 18.44 2.85 172.1
17 -18 4 41.67 23.80 4.99 61.1
-25 -17 4 10.79 4.51 2.99 346.1
-23 -17 4 18.07 6.85 3.55 123.4
-22 -17 4 10.96 7.09 3.49 27.7
-21 -17 4 63.37 22.62 8.19 200.9
-19 -17 4 153.39 31.43 12.26 124.1
-18 -17 4 939.93 102.40 29.57 25.5
-17 -17 4 482.86 81.70 22.76 190.3
-16 -17 4 1063.92 90.44 32.21 324.4
-15 -17 4 10.26 11.94 6.11 221.0
-14 -17 4 860.17 94.41 26.94 89.7
-13 -17 4 91.27 16.28 7.94 281.8
-12 -17 4 1066.94 80.84 33.17 300.4
-10 -17 4 251.56 31.50 13.17 170.3
-9 -17 4 1106.26 83.44 36.72 351.4
-8 -17 4 2954.21 185.33 53.94 103.4
-7 -17 4 1415.88 93.95 39.09 169.0
-6 -17 4 291.42 29.47 14.75 285.5
-5 -17 4 1027.78 288.19 9.95 147.5
-4 -17 4 1697.28 112.14 43.36 260.4
-2 -17 4 799.64 60.31 30.10 185.5
-1 -17 4 842.59 72.28 21.91 126.4
0 -17 4 4081.92 253.36 58.49 61.3
1 -17 4 2899.21 304.81 60.84 274.0
2 -17 4 811.84 63.76 27.05 33.1
3 -17 4 3670.54 387.01 58.04 201.7
4 -17 4 97.83 19.86 9.31 257.3
5 -17 4 99.15 22.48 11.30 238.7
6 -17 4 21.20 48.92 12.13 292.8
7 -17 4 196.52 37.87 10.14 109.2
8 -17 4 2913.69 214.76 55.38 39.7
9 -17 4 318.03 66.90 17.65 255.2
10 -17 4 144.21 27.20 13.24 223.7
11 -17 4 262.72 61.12 18.78 20.7
12 -17 4 124.30 29.69 13.48 187.6
13 -17 4 285.53 48.48 16.15 9.2
14 -17 4 189.32 36.21 15.53 223.7
15 -17 4 144.22 28.08 13.07 335.4
16 -17 4 136.82 24.27 13.04 136.9
17 -17 4 227.91 33.10 15.25 348.4
18 -17 4 27.63 16.72 5.49 157.4
-23 -16 4 72.88 10.38 8.27 258.4
-21 -16 4 318.26 36.47 15.32 146.1
-18 -16 4 643.63 72.33 23.00 241.6
-17 -16 4 1312.36 201.21 27.00 76.6
-16 -16 4 520.77 100.29 27.96 295.7
-15 -16 4 914.12 99.25 28.21 134.9
-14 -16 4 657.36 75.43 27.46 262.0
-13 -16 4 1340.04 142.90 33.23 135.1
-12 -16 4 669.35 86.73 25.42 257.3
-11 -16 4 146.63 19.36 13.53 232.9
-10 -16 4 1188.76 97.00 32.69 271.6
-9 -16 4 2786.16 446.49 41.17 171.3
-8 -16 4 5690.31 360.93 71.37 320.9
-7 -16 4 310.45 101.12 13.02 224.4
-6 -16 4 3606.97 223.42 60.11 216.5
-5 -16 4 5018.89 306.79 60.54 7.1
-4 -16 4 4385.02 452.88 62.04 161.0
-3 -16 4 1063.23 213.89 41.10 246.2
-2 -16 4 4987.72 305.70 60.25 18.3
-1 -16 4 2511.27 302.25 46.43 154.0
0 -16 4 15503.44 1608.74 98.63 314.1
1 -16 4 788.14 60.74 30.08 139.4
3 -16 4 1412.83 154.67 39.02 137.1
4 -16 4 827.30 123.65 26.48 351.9
5 -16 4 493.06 111.42 22.63 20.1
6 -16 4 5275.51 330.78 74.99 207.2
7 -16 4 527.74 48.80 27.77 36.2
8 -16 4 141.89 36.36 10.99 282.5
9 -16 4 0.00 14.92 3.11 340.2
10 -16 4 325.52 79.81 13.29 224.2
11 -16 4 163.73 25.63 12.62 280.4
12 -16 4 102.55 22.20 14.26 164.1
13 -16 4 148.85 29.87 13.49 47.8
14 -16 4 260.99 49.10 16.58 153.7
16 -16 4 80.32 30.09 9.80 302.3
17 -16 4 216.21 32.85 15.52 142.3
18 -16 4 126.95 36.04 12.64 126.5
19 -16 4 6.17 14.17 4.25 301.3
-24 -15 4 71.21 11.82 8.30 2.7
-23 -15 4 244.48 26.43 14.78 128.8
-22 -15 4 7.70 5.42 4.19 222.2
-21 -15 4 222.13 28.10 14.16 137.9
-19 -15 4 246.73 31.14 16.84 293.3
-18 -15 4 387.68 92.76 17.33 110.7
-17 -15 4 40.51 12.75 7.52 185.0
-15 -15 4 58.52 13.95 7.21 81.3
-14 -15 4 63.12 18.75 9.94 144.7
-13 -15 4 160.74 19.28 14.63 161.0
-11 -15 4 1502.94 110.69 37.62 294.9
-10 -15 4 7059.23 426.14 87.92 72.6
-9 -15 4 1632.78 104.73 43.40 104.4
-8 -15 4 617.41 120.31 28.99 322.6
-7 -15 4 5361.11 559.05 60.79 279.2
-6 -15 4 4144.24 399.74 65.04 122.5
-5 -15 4 10575.16 1132.27 80.72 298.3
-4 -15 4 1060.66 293.86 34.58 137.1
-3 -15 4 1602.65 328.94 55.44 160.4
-2 -15 4 7406.01 448.85 70.20 62.9
-1 -15 4 14447.22 864.92 118.49 247.0
0 -15 4 5190.64 317.32 58.16 218.4
1 -15 4 2149.85 167.09 32.91 328.3
2 -15 4 4955.83 431.00 60.52 218.5
3 -15 4 416.43 53.06 27.49 59.6
4 -15 4 566.81 47.94 24.24 296.6
5 -15 4 3357.22 212.45 57.82 209.5
6 -15 4 863.88 75.03 26.24 30.6
7 -15 4 28.22 15.63 7.97 142.5
8 -15 4 109.39 21.59 11.37 165.2
9 -15 4 820.25 87.08 28.17 149.4
10 -15 4 662.02 77.32 28.32 294.0
11 -15 4 1519.51 115.61 38.03 47.2
12 -15 4 29.17 15.09 6.36 346.0
13 -15 4 443.15 56.26 18.01 171.8
14 -15 4 103.96 20.34 11.69 139.5
16 -15 4 515.18 54.44 23.13 53.2
17 -15 4 13.93 14.25 5.54 299.6
18 -15 4 49.58 20.07 6.85 233.3
19 -15 4 123.90 34.24 7.66 204.7
-23 -14 4 68.18 11.45 8.56 234.8
-21 -14 4 343.77 37.41 18.49 41.6
-20 -14 4 36.95 19.70 6.55 205.4
-19 -14 4 39.43 10.20 7.96 149.4
-18 -14 4 276.95 34.10 16.00 351.1
-17 -14 4 17.85 21.22 6.03 19.7
-16 -14 4 2708.59 305.37 45.10 252.6
-15 -14 4 685.05 75.28 21.17 322.8
-14 -14 4 25.01 9.79 1.33 300.7
-13 -14 4 654.32 49.44 21.24 275.3
-12 -14 4 1181.58 125.18 33.84 144.1
-11 -14 4 1594.29 208.64 39.87 178.3
-10 -14 4 445.28 104.04 21.36 304.4
-9 -14 4 2250.25 155.73 43.61 304.5
-8 -14 4 1835.01 281.32 47.15 91.4
-7 -14 4 1597.32 170.83 43.21 209.6
-6 -14 4 6846.44 411.70 71.45 57.2
-4 -14 4 1450.92 119.08 21.39 351.6
-3 -14 4 5910.50 438.45 80.11 163.7
-2 -14 4 9334.18 561.35 85.55 338.3
-1 -14 4 473.12 138.40 23.26 184.3
0 -14 4 72.40 28.43 13.01 213.6
1 -14 4 1498.14 151.89 32.73 349.5
2 -14 4 2824.02 177.29 50.78 41.3
3 -14 4 1625.89 128.24 41.81 313.2
4 -14 4 1737.00 120.62 43.06 216.3
5 -14 4 2866.39 181.74 58.03 351.0
6 -14 4 234.96 71.26 15.17 142.3
7 -14 4 1333.95 93.62 30.65 107.8
8 -14 4 2039.93 152.80 49.35 228.1
9 -14 4 1145.75 85.56 35.44 82.1
10 -14 4 24.06 19.44 3.87 262.0
11 -14 4 1049.53 82.63 36.19 298.3
12 -14 4 432.65 43.75 20.28 108.9
13 -14 4 438.35 54.79 19.31 235.6
14 -14 4 765.98 67.20 30.58 106.8
15 -14 4 144.57 27.40 10.66 320.0
16 -14 4 331.65 42.79 18.32 262.1
17 -14 4 218.76 29.94 15.23 97.3
18 -14 4 127.78 22.30 9.95 26.4
19 -14 4 1.56 19.30 1.63 193.7
20 -14 4 190.72 26.09 12.59 206.3
-22 -13 4 287.69 42.89 14.82 343.1
-21 -13 4 227.90 24.78 13.29 265.2
-20 -13 4 573.41 63.61 22.71 136.4
-19 -13 4 50.79 8.90 9.37 41.1
-18 -13 4 494.41 75.11 21.68 171.7
-16 -13 4 1262.50 134.08 30.64 165.1
-15 -13 4 981.31 105.05 34.13 249.0
-14 -13 4 610.67 41.57 29.79 13.0
-13 -13 4 934.28 61.42 34.05 93.4
-12 -13 4 2391.50 147.85 50.05 47.2
-11 -13 4 227.56 24.28 15.36 54.4
-10 -13 4 769.95 68.05 31.20 252.6
-8 -13 4 1811.18 192.16 32.55 62.5
-7 -13 4 15201.24 1440.88 108.66 107.9
-6 -13 4 538.32 109.94 35.12 195.2
-5 -13 4 3728.93 227.90 53.39 277.5
-4 -13 4 972.56 64.97 36.27 190.9
-3 -13 4 5956.49 360.36 77.59 65.1
-2 -13 4 569.49 142.55 19.41 220.6
-1 -13 4 9037.27 543.64 64.36 260.7
0 -13 4 3211.17 268.78 63.39 341.1
3 -13 4 6718.11 940.67 92.02 211.1
4 -13 4 1075.59 74.53 33.24 225.9
5 -13 4 197.88 23.69 14.22 146.1
6 -13 4 2827.04 217.61 68.83 199.2
7 -13 4 3090.09 195.55 54.02 315.1
8 -13 4 24.24 17.16 7.52 179.3
9 -13 4 1301.89 92.06 42.57 121.2
10 -13 4 578.65 53.98 27.51 277.4
11 -13 4 651.55 53.71 30.89 243.9
12 -13 4 1028.51 93.51 28.47 65.0
13 -13 4 63.83 17.50 8.42 184.7
14 -13 4 235.95 30.85 14.00 164.8
15 -13 4 436.27 54.66 20.14 264.2
16 -13 4 84.76 17.72 10.70 244.7
17 -13 4 63.62 16.11 6.80 2.7
18 -13 4 13.74 12.28 4.50 330.5
19 -13 4 0.00 29.29 0.86 49.6
20 -13 4 36.99 23.90 5.09 196.7
21 -13 4 6.49 17.53 0.73 351.9
-21 -12 4 249.86 37.33 14.61 224.0
-20 -12 4 256.90 27.79 16.74 327.8
-19 -12 4 34.01 16.72 1.00 313.6
-18 -12 4 225.14 35.71 15.67 30.3
-16 -12 4 4539.96 599.31 65.12 76.7
-15 -12 4 840.96 90.08 26.66 238.3
-14 -12 4 2345.77 245.08 50.80 145.2
-13 -12 4 1026.84 65.19 33.48 244.3
-12 -12 4 1514.70 262.77 39.99 16.8
-11 -12 4 487.27 53.30 29.03 63.5
-10 -12 4 360.01 28.16 22.50 34.6
-9 -12 4 3022.73 203.15 50.33 197.8
-8 -12 4 2161.65 253.40 55.84 268.2
-7 -12 4 5195.75 383.62 61.07 2.3
-6 -12 4 4150.28 573.72 67.88 280.9
-5 -12 4 16094.07 1845.17 113.71 41.5
-4 -12 4 5135.18 473.13 69.44 221.0
-3 -12 4 376.57 48.30 22.60 158.4
-2 -12 4 13916.64 911.78 109.17 270.8
-1 -12 4 18868.62 1596.26 131.28 46.2
0 -12 4 7724.14 510.36 71.66 157.3
1 -12 4 5642.39 421.55 62.65 247.9
2 -12 4 12980.51 776.05 106.93 342.0
3 -12 4 363.10 37.92 20.64 75.6
4 -12 4 3976.06 388.22 57.09 122.2
5 -12 4 163.82 24.47 7.32 133.5
6 -12 4 651.28 75.56 26.47 212.7
8 -12 4 2913.79 184.59 54.71 28.3
9 -12 4 2945.89 201.73 50.80 245.5
10 -12 4 293.93 29.95 20.53 162.5
11 -12 4 306.81 32.11 15.81 309.2
12 -12 4 787.32 65.29 29.29 269.6
13 -12 4 220.74 27.27 17.65 97.2
14 -12 4 3095.66 225.85 55.08 328.7
15 -12 4 74.52 19.33 8.28 248.3
16 -12 4 339.58 36.17 21.05 162.4
17 -12 4 99.56 17.49 8.70 284.3
18 -12 4 9.11 13.94 5.76 321.1
19 -12 4 104.22 20.58 10.46 78.1
20 -12 4 40.46 12.89 5.12 348.6
21 -12 4 65.21 19.61 9.70 245.4
-20 -11 4 115.10 17.53 10.47 243.8
-19 -11 4 203.38 22.22 13.91 44.8
-17 -11 4 3413.19 580.76 50.04 128.6
-16 -11 4 4292.86 717.59 52.44 6.0
-15 -11 4 39.67 10.66 6.18 19.8
-14 -11 4 1021.96 62.18 33.63 177.5
-13 -11 4 335.76 40.80 21.02 267.1
-12 -11 4 3172.19 190.85 51.30 296.1
-11 -11 4 126.65 15.72 11.08 264.7
-10 -11 4 3547.59 214.50 63.30 217.7
-8 -11 4 1071.32 68.73 31.87 79.3
-7 -11 4 199.47 27.77 12.26 151.0
-6 -11 4 32007.83 1905.54 184.59 274.7
-5 -11 4 3484.77 211.18 71.99 319.2
-4 -11 4 2488.20 296.84 66.80 36.6
-3 -11 4 7853.61 471.24 93.69 109.9
-2 -11 4 10634.28 698.23 93.55 81.2
-1 -11 4 19207.83 1145.01 114.01 341.0
0 -11 4 4777.92 339.28 71.13 234.5
1 -11 4 4146.01 252.95 85.23 103.7
2 -11 4 830.13 221.63 40.81 169.9
3 -11 4 3142.97 289.49 48.67 280.7
4 -11 4 413.77 34.38 19.77 144.7
5 -11 4 1310.26 109.95 33.14 141.7
6 -11 4 7627.89 459.24 94.54 321.5
7 -11 4 727.54 59.25 25.94 142.6
8 -11 4 671.00 67.52 25.20 91.6
9 -11 4 1510.21 173.70 40.23 89.3
10 -11 4 2274.16 147.10 47.70 4.0
11 -11 4 287.77 29.78 16.26 6.0
12 -11 4 1555.83 166.86 40.88 162.3
13 -11 4 161.40 21.96 13.01 285.5
14 -11 4 1311.61 106.86 36.48 303.8
15 -11 4 422.30 44.66 22.17 78.4
17 -11 4 426.90 43.16 22.32 226.0
18 -11 4 0.00 15.38 5.17 106.6
19 -11 4 151.21 20.83 14.07 30.4
20 -11 4 222.78 26.85 14.92 119.3
21 -11 4 225.39 28.10 13.07 347.8
22 -11 4 85.68 27.45 8.12 270.1
-17 -10 4 862.05 135.07 24.88 165.8
-15 -10 4 1414.28 179.27 37.71 45.4
-14 -10 4 654.72 70.96 28.50 36.0
-13 -10 4 430.66 48.62 14.39 303.3
-12 -10 4 655.73 137.25 26.71 314.0
-11 -10 4 6559.45 390.17 82.71 248.5
-10 -10 4 2553.90 154.50 51.15 237.5
-9 -10 4 9430.26 841.47 95.58 7.1
-8 -10 4 7486.52 1014.51 102.16 171.3
-7 -10 4 6016.33 442.27 80.12 188.6
-6 -10 4 17843.74 1064.15 125.42 226.4
-5 -10 4 1479.11 159.09 33.86 261.5
-4 -10 4 10028.05 600.20 122.98 98.6
-3 -10 4 280.28 36.58 21.87 122.2
-2 -10 4 12405.91 812.49 107.82 110.7
-1 -10 4 15165.07 905.85 132.88 312.3
0 -10 4 5394.82 561.53 70.76 341.2
2 -10 4 5693.43 740.10 82.88 144.9
3 -10 4 5655.18 546.85 91.25 307.8
4 -10 4 17341.68 1032.51 125.70 29.6
5 -10 4 12172.71 730.13 107.71 197.0
6 -10 4 95.41 16.26 9.67 140.1
7 -10 4 1717.64 121.16 42.55 106.3
8 -10 4 749.99 131.98 34.69 66.0
9 -10 4 289.12 52.58 12.62 102.2
10 -10 4 4904.88 382.01 72.52 236.5
11 -10 4 9108.37 549.98 98.76 79.2
12 -10 4 1612.88 172.21 46.13 311.9
13 -10 4 463.20 39.91 21.48 305.2
14 -10 4 50.51 14.81 2.41 140.4
15 -10 4 459.42 68.96 23.36 60.8
16 -10 4 421.88 82.84 18.19 119.5
17 -10 4 1276.74 116.07 34.15 238.1
18 -10 4 238.49 35.93 18.85 36.8
19 -10 4 317.95 33.65 18.96 102.3
20 -10 4 28.78 16.99 5.98 284.2
21 -10 4 116.35 56.74 11.57 208.0
22 -10 4 102.64 16.00 9.33 91.2
-16 -9 4 400.57 62.00 20.06 244.7
-15 -9 4 3285.67 340.30 60.71 249.2
-14 -9 4 2367.05 287.14 42.33 66.6
-13 -9 4 931.11 98.59 40.64 340.6
-12 -9 4 8376.13 866.75 92.02 76.4
-11 -9 4 2979.69 300.73 43.25 33.7
-10 -9 4 1648.33 173.37 48.50 211.2
-9 -9 4 772.27 75.14 31.95 4.1
-8 -9 4 7711.06 460.96 100.95 227.6
-7 -9 4 4599.08 524.69 61.53 27.5
-6 -9 4 8088.35 624.54 90.48 144.8
-5 -9 4 51986.47 3093.56 245.16 254.5
-4 -9 4 6411.83 861.67 79.87 78.2
-3 -9 4 24123.48 1433.51 167.80 340.0
-2 -9 4 27619.16 1643.63 143.46 62.8
-1 -9 4 12307.35 734.88 90.02 295.8
0 -9 4 5532.06 918.24 74.97 351.6
1 -9 4 26060.48 1548.89 166.38 187.1
2 -9 4 22508.86 1339.89 112.61 25.9
4 -9 4 11882.54 711.54 119.41 293.6
5 -9 4 5297.63 520.00 79.97 35.9
7 -9 4 328.52 39.43 13.00 230.4
8 -9 4 1181.83 78.99 34.70 42.7
9 -9 4 2137.26 180.75 49.41 237.5
10 -9 4 5531.38 411.24 78.92 212.9
11 -9 4 3366.51 340.38 55.30 23.3
12 -9 4 0.00 12.12 3.46 213.0
13 -9 4 491.32 41.29 22.52 165.0
14 -9 4 558.03 57.43 25.94 349.8
15 -9 4 386.69 35.99 22.57 173.1
16 -9 4 1112.08 172.53 28.74 55.4
17 -9 4 611.58 52.29 22.43 106.8
18 -9 4 1567.60 111.51 37.65 240.9
19 -9 4 361.53 38.04 20.12 1.1
20 -9 4 39.56 26.74 7.16 122.9
21 -9 4 235.54 27.20 15.06 198.6
22 -9 4 335.16 69.66 17.04 330.6
23 -9 4 187.78 37.91 12.14 135.0
-16 -8 4 1438.64 173.70 33.29 340.0
-15 -8 4 3307.21 538.07 46.80 148.6
-14 -8 4 1603.64 219.14 42.72 32.2
-11 -8 4 687.10 151.32 39.36 316.5
-10 -8 4 3549.37 249.07 67.97 213.6
-9 -8 4 6593.57 437.33 98.23 39.9
-8 -8 4 5616.61 367.99 81.29 32.0
-7 -8 4 1597.39 119.87 38.40 276.7
-6 -8 4 39508.35 2346.94 206.66 12.6
-5 -8 4 6812.53 716.13 64.67 43.5
-4 -8 4 8692.01 900.02 105.32 42.9
-3 -8 4 2007.49 250.10 18.85 107.6
-2 -8 4 9241.75 677.42 62.69 130.8
-1 -8 4 91594.89 6879.18 307.69 301.7
0 -8 4 30970.91 2256.13 160.25 70.9
2 -8 4 32383.15 1927.25 190.89 279.0
3 -8 4 2402.24 180.56 58.81 68.7
5 -8 4 2424.09 166.94 50.56 240.6
6 -8 4 5871.19 354.70 78.28 236.9
7 -8 4 8539.34 512.16 87.98 48.1
8 -8 4 2052.02 129.32 45.11 226.3
9 -8 4 304.52 40.45 18.62 155.5
10 -8 4 3990.91 297.41 62.29 8.3
11 -8 4 3379.16 212.21 60.32 233.1
12 -8 4 1701.13 258.39 42.38 42.1
13 -8 4 1261.61 85.12 35.96 17.2
14 -8 4 88.89 17.86 10.37 357.1
15 -8 4 871.83 73.70 28.81 335.7
16 -8 4 531.26 45.34 25.14 206.3
18 -8 4 523.29 45.18 24.12 220.9
19 -8 4 211.33 27.39 13.85 34.9
20 -8 4 118.43 16.67 10.88 27.6
21 -8 4 132.19 24.57 12.66 240.7
22 -8 4 70.99 11.55 8.40 190.3
23 -8 4 58.05 13.12 7.63 10.2
-15 -7 4 1911.51 226.25 47.66 350.4
-14 -7 4 3413.07 517.68 44.47 69.9
-13 -7 4 157.67 30.48 9.32 185.7
-11 -7 4 3059.55 316.76 42.92 83.8
-10 -7 4 2054.16 303.33 42.43 147.9
-9 -7 4 32223.09 1917.34 187.39 302.6
-8 -7 4 8848.39 577.07 97.50 194.6
-7 -7 4 16167.31 1179.55 110.48 350.4
-6 -7 4 7536.44 644.21 83.59 230.3
-5 -7 4 25728.07 2059.31 129.76 309.6
-3 -7 4 13774.54 817.69 94.34 172.6
-2 -7 4 42342.75 3491.30 246.79 18.0
-1 -7 4 34235.99 2227.58 166.94 231.0
1 -7 4 3506.34 232.65 61.00 18.2
2 -7 4 32785.64 1951.25 158.87 167.7
3 -7 4 966.01 255.96 22.67 211.1
4 -7 4 20593.74 1227.92 110.98 69.3
5 -7 4 62.68 14.55 10.37 207.0
6 -7 4 3111.40 529.38 52.14 175.6
7 -7 4 3512.74 213.82 40.84 267.5
8 -7 4 13896.68 911.64 108.13 316.2
9 -7 4 7008.68 422.73 74.45 156.0
10 -7 4 1007.05 194.72 41.77 268.2
11 -7 4 1711.08 110.08 44.48 21.6
12 -7 4 2862.11 217.13 51.24 26.2
13 -7 4 314.32 36.08 16.72 243.9
14 -7 4 965.58 91.03 29.05 140.4
15 -7 4 669.18 58.88 28.31 21.7
16 -7 4 1915.64 124.55 43.78 241.5
17 -7 4 2476.50 529.17 50.77 254.5
18 -7 4 245.93 39.51 17.30 98.2
19 -7 4 971.68 103.36 29.06 300.8
20 -7 4 316.72 40.65 19.31 66.8
21 -7 4 206.39 53.19 10.61 276.1
22 -7 4 155.21 17.22 12.77 294.8
23 -7 4 59.51 8.44 7.88 136.0
-13 -6 4 1232.38 276.01 43.51 296.2
-12 -6 4 2290.15 324.23 48.94 238.7
-11 -6 4 5498.30 566.93 85.98 239.6
-10 -6 4 7956.75 519.01 96.50 334.2
-9 -6 4 22168.63 1318.38 162.92 258.1
-8 -6 4 14533.05 2126.48 110.35 255.6
-7 -6 4 15671.39 2737.94 94.87 330.1
-6 -6 4 5834.68 1040.90 92.09 150.6
-5 -6 4 79347.54 4720.13 255.00 150.7
-4 -6 4 45287.50 2694.39 213.87 224.4
-3 -6 4 5251.04 545.18 88.83 270.9
-2 -6 4 44588.95 2652.84 245.55 107.0
-1 -6 4 11223.65 734.12 135.74 4.6
0 -6 4 32706.76 2380.63 150.55 357.6
1 -6 4 10676.53 1401.85 113.57 128.6
2 -6 4 72418.43 4302.09 273.64 114.2
3 -6 4 43797.79 3184.68 188.70 21.5
4 -6 4 69276.12 4123.12 237.97 328.6
5 -6 4 32605.97 1937.78 164.16 325.8
8 -6 4 3040.02 204.11 57.81 277.7
9 -6 4 4809.67 362.14 68.29 19.1
10 -6 4 9937.65 842.81 89.33 342.8
11 -6 4 279.38 25.28 16.48 338.0
12 -6 4 446.98 41.31 21.30 273.3
15 -6 4 2149.62 155.59 43.57 262.1
16 -6 4 2574.85 240.99 49.57 46.0
17 -6 4 1479.69 112.83 32.38 231.5
18 -6 4 314.40 67.68 16.83 44.2
19 -6 4 122.75 53.50 7.42 244.8
20 -6 4 92.85 14.28 10.86 345.5
21 -6 4 423.11 112.82 18.97 86.1
22 -6 4 195.03 31.80 10.50 280.5
23 -6 4 43.68 13.49 5.92 165.5
-12 -5 4 4993.33 608.31 54.06 295.1
-11 -5 4 6142.54 632.88 75.84 57.1
-9 -5 4 5419.29 479.90 80.98 137.6
-8 -5 4 7158.49 1048.41 52.22 326.8
-7 -5 4 16652.76 1721.41 117.54 200.9
-6 -5 4 29393.94 3037.57 152.05 21.4
-5 -5 4 32468.19 3079.15 197.61 77.1
-4 -5 4 42469.15 2525.86 194.65 233.1
-3 -5 4 3398.41 696.84 46.48 128.3
-2 -5 4 11164.98 664.13 84.07 64.6
-1 -5 4 1969.77 146.74 41.40 306.5
0 -5 4 67335.09 4905.66 265.46 241.7
1 -5 4 1574.48 105.84 41.92 249.1
2 -5 4 36746.97 2773.11 170.68 41.7
3 -5 4 34278.64 3543.57 150.66 328.2
4 -5 4 25517.15 2348.37 127.90 85.8
5 -5 4 7336.19 977.90 113.25 274.4
6 -5 4 5141.77 309.86 70.71 46.7
7 -5 4 33939.32 2020.49 173.92 26.8
8 -5 4 1886.34 246.46 44.95 145.0
10 -5 4 23092.58 1949.80 135.97 140.7
11 -5 4 9396.12 973.32 88.73 271.7
14 -5 4 1066.59 85.97 31.08 296.1
15 -5 4 2036.86 164.31 29.43 159.4
16 -5 4 682.74 60.26 27.51 16.5
17 -5 4 874.89 119.81 27.37 48.2
18 -5 4 422.87 44.10 20.09 177.5
19 -5 4 1845.90 426.22 42.30 292.7
20 -5 4 995.04 84.50 26.79 75.4
21 -5 4 407.75 34.40 17.82 191.4
22 -5 4 15.62 16.06 1.52 163.7
23 -5 4 128.97 42.07 7.54 307.4
24 -5 4 20.40 39.76 7.44 9.5
25 -5 4 179.74 49.29 11.49 331.1
-14 -4 4 819.76 61.10 32.28 51.9
-12 -4 4 159.85 15.20 15.68 82.3
-11 -4 4 835.28 150.52 25.56 207.2
-10 -4 4 1212.61 326.74 56.71 201.6
-9 -4 4 10759.09 699.51 102.25 266.4
-8 -4 4 1202.09 88.94 27.34 104.6
-7 -4 4 7095.98 421.05 101.56 100.2
-6 -4 4 19177.17 1981.99 151.87 260.9
-5 -4 4 8863.27 917.29 97.32 130.4
-4 -4 4 44367.86 2637.11 225.89 103.9
-3 -4 4 16814.84 1000.94 139.45 208.3
-2 -4 4 5975.18 356.69 77.43 55.8
-1 -4 4 24393.49 1589.52 132.72 146.8
0 -4 4 48073.60 3506.58 216.97 254.3
1 -4 4 44511.70 2648.62 181.84 119.5
2 -4 4 13268.09 790.98 66.25 258.0
3 -4 4 14601.54 1820.17 128.20 137.5
4 -4 4 17421.71 1547.15 131.70 16.3
6 -4 4 25301.86 1507.56 154.54 152.5
7 -4 4 2124.73 129.58 64.22 149.9
8 -4 4 27752.92 1652.37 159.46 97.2
9 -4 4 12379.84 739.70 98.92 330.6
10 -4 4 1533.67 170.06 46.75 233.1
11 -4 4 5788.01 366.32 72.19 171.3
12 -4 4 2422.33 589.31 52.65 212.6
13 -4 4 585.37 56.71 20.00 273.6
14 -4 4 1227.04 104.07 33.66 12.9
15 -4 4 843.77 61.03 32.25 293.5
16 -4 4 330.99 33.81 17.89 73.1
17 -4 4 470.83 51.82 16.04 149.6
18 -4 4 1385.78 336.59 37.58 114.9
19 -4 4 754.16 133.46 25.99 186.6
21 -4 4 57.22 50.06 6.57 217.8
22 -4 4 319.26 53.79 16.22 171.6
23 -4 4 72.44 51.81 8.44 164.6
24 -4 4 351.42 55.61 15.54 15.5
25 -4 4 39.59 38.13 3.38 55.8
-19 -3 4 405.33 45.42 21.70 28.0
-17 -3 4 228.36 22.12 8.10 309.6
-16 -3 4 1894.00 141.32 44.21 165.1
-15 -3 4 474.88 39.07 23.14 29.2
-14 -3 4 482.80 41.79 17.82 167.6
-13 -3 4 326.82 32.92 16.78 266.4
-10 -3 4 10148.94 627.27 100.38 337.7
-8 -3 4 145.71 14.22 13.92 44.8
-7 -3 4 7130.14 520.11 69.48 182.2
-6 -3 4 6885.48 596.00 81.21 153.8
-5 -3 4 42048.06 2497.43 169.65 299.7
-4 -3 4 34424.22 2045.01 173.19 27.1
-3 -3 4 50562.43 3004.38 191.73 62.1
-2 -3 4 4756.21 283.90 76.50 296.1
-1 -3 4 6063.30 361.42 62.49 314.8
0 -3 4 17215.99 1333.22 122.53 137.7
1 -3 4 2740.57 164.87 132.25 345.9
2 -3 4 13063.79 853.17 86.89 326.3
3 -3 4 3364.55 202.26 76.46 131.6
4 -3 4 51625.46 3070.53 256.97 156.1
5 -3 4 102209.17 6072.30 330.54 98.4
6 -3 4 19083.12 1137.34 115.12 180.2
7 -3 4 6619.08 395.66 79.07 13.3
8 -3 4 14848.78 1079.62 103.33 258.0
11 -3 4 8383.24 694.22 82.84 233.1
12 -3 4 373.01 34.14 19.90 1.2
13 -3 4 2883.29 176.80 49.67 72.4
14 -3 4 1437.07 201.11 41.57 106.9
15 -3 4 411.35 41.21 21.91 172.3
17 -3 4 469.20 109.53 19.20 237.8
18 -3 4 1544.04 137.94 31.82 17.1
19 -3 4 473.81 60.38 21.86 231.4
20 -3 4 92.44 15.65 8.10 29.3
21 -3 4 98.72 25.11 5.56 53.2
22 -3 4 219.26 45.82 13.01 307.3
23 -3 4 93.33 42.40 9.51 153.2
24 -3 4 370.42 55.47 16.01 216.9
25 -3 4 121.26 55.11 8.77 46.0
-22 -2 4 71.15 16.26 7.37 110.1
-21 -2 4 230.21 35.06 17.10 211.2
-20 -2 4 119.55 32.38 9.47 228.6
-19 -2 4 863.22 92.42 30.78 272.5
-18 -2 4 96.98 18.40 7.44 331.4
-16 -2 4 814.59 66.31 17.11 188.2
-15 -2 4 753.07 61.02 20.42 105.0
-14 -2 4 2519.56 187.83 43.56 250.0
-13 -2 4 1009.94 78.89 27.72 50.8
-12 -2 4 16158.25 1178.20 119.37 335.8
-10 -2 4 5716.80 593.25 51.68 121.6
-9 -2 4 22921.51 3349.98 145.05 276.8
-8 -2 4 752.31 78.52 38.27 176.2
-7 -2 4 22072.96 1438.65 131.52 56.6
-6 -2 4 271.57 17.84 17.92 335.6
-5 -2 4 34159.46 2030.95 211.98 56.2
-4 -2 4 40732.68 2422.92 183.43 247.2
-3 -2 4 8319.47 494.42 87.40 330.3
-2 -2 4 7220.74 429.84 44.25 344.9
-1 -2 4 3371.09 201.49 20.58 51.7
0 -2 4 1870.92 554.18 41.47 175.1
1 -2 4 8029.11 478.91 52.98 357.3
2 -2 4 22331.44 1455.40 143.64 75.1
3 -2 4 16409.07 975.38 123.63 192.0
4 -2 4 3875.43 232.27 66.54 202.4
5 -2 4 93249.17 5546.70 254.21 69.6
6 -2 4 4605.56 276.11 85.10 355.8
7 -2 4 23925.47 1421.32 154.65 222.3
8 -2 4 1474.99 112.60 36.52 107.4
9 -2 4 2337.49 179.75 51.86 45.9
10 -2 4 9979.41 1111.21 100.76 346.5
11 -2 4 3702.29 256.46 60.58 70.2
13 -2 4 1659.08 255.54 37.32 193.9
14 -2 4 2424.00 274.89 48.17 60.0
15 -2 4 1360.00 111.71 35.50 124.7
16 -2 4 4762.14 321.07 52.20 259.1
17 -2 4 994.34 88.62 28.84 277.7
18 -2 4 1742.54 125.72 31.55 278.2
19 -2 4 280.15 49.70 15.17 355.7
20 -2 4 790.12 70.20 27.30 15.5
21 -2 4 1353.39 118.88 36.45 37.2
23 -2 4 250.90 47.01 11.01 153.1
24 -2 4 83.24 36.61 7.24 136.2
25 -2 4 4.24 58.87 3.94 142.7
26 -2 4 21.32 36.39 0.10 107.1
-24 -1 4 63.92 20.01 5.06 68.7
-22 -1 4 137.40 22.75 12.69 107.4
-21 -1 4 40.02 20.19 4.07 336.4
-20 -1 4 41.50 22.99 1.48 175.6
-19 -1 4 223.59 31.23 8.18 311.9
-18 -1 4 477.59 47.33 17.30 236.4
-17 -1 4 824.38 73.48 25.73 321.0
-16 -1 4 1801.17 139.94 36.84 28.5
-15 -1 4 5113.32 378.57 53.29 282.2
-14 -1 4 146.28 23.79 11.29 325.1
-13 -1 4 4805.50 355.41 51.23 93.3
-12 -1 4 9099.28 666.57 63.08 263.1
-11 -1 4 23134.29 1686.74 147.01 105.1
-10 -1 4 2009.03 214.01 32.09 329.6
-9 -1 4 10374.85 1162.56 100.65 92.9
-8 -1 4 8900.88 529.78 87.87 308.3
-5 -1 4 8822.12 642.36 102.78 204.6
-4 -1 4 36352.99 2157.50 164.28 151.6
-3 -1 4 5221.91 310.49 43.28 174.3
-2 -1 4 16859.31 1003.13 160.94 340.3
-1 -1 4 2386.04 142.69 51.29 66.9
0 -1 4 26577.87 2237.13 164.40 55.1
1 -1 4 10196.43 605.88 82.69 341.9
3 -1 4 33963.27 2020.61 107.24 19.4
4 -1 4 60371.72 3590.95 213.56 337.5
5 -1 4 37269.93 2214.90 215.38 96.4
6 -1 4 49320.84 2927.02 183.47 291.6
7 -1 4 5005.39 422.77 73.40 358.1
8 -1 4 18161.46 1079.76 149.31 29.7
9 -1 4 3282.55 217.52 48.37 313.1
10 -1 4 11607.99 848.03 92.45 134.2
11 -1 4 10429.94 682.62 91.30 119.1
12 -1 4 11523.52 840.75 97.88 270.3
13 -1 4 4505.91 468.16 69.49 306.6
14 -1 4 7563.65 452.87 70.91 338.4
15 -1 4 4919.16 311.72 54.91 161.8
16 -1 4 6235.70 911.46 70.38 52.9
17 -1 4 228.52 20.87 11.97 20.1
18 -1 4 1115.13 83.73 29.93 342.6
19 -1 4 1264.65 84.49 35.32 37.5
20 -1 4 274.28 46.58 14.83 227.3
21 -1 4 121.41 35.95 5.32 82.3
22 -1 4 595.93 67.31 20.60 95.2
24 -1 4 116.82 39.60 9.79 116.5
25 -1 4 23.26 37.46 5.93 265.3
26 -1 4 34.87 34.62 5.53 357.4
-25 0 4 1.70 23.97 5.08 177.7
-23 0 4 81.52 22.99 9.23 317.9
-22 0 4 566.77 53.22 20.43 190.9
-21 0 4 226.26 33.99 14.40 148.9
-20 0 4 329.16 41.98 12.63 131.7
-19 0 4 196.82 34.16 12.21 160.3
-18 0 4 246.45 37.79 12.27 23.9
-17 0 4 537.25 95.38 19.92 126.5
-16 0 4 2932.67 223.58 52.01 331.9
-15 0 4 991.03 83.63 31.14 221.8
-14 0 4 2462.91 187.54 43.99 290.3
-13 0 4 1000.27 82.70 24.26 300.8
-12 0 4 9477.40 695.28 78.14 208.9
-11 0 4 17184.74 1254.69 114.60 312.9
-10 0 4 5929.38 724.57 76.35 251.9
-9 0 4 160.10 22.69 14.33 323.4
-8 0 4 8292.70 907.42 102.64 256.2
-7 0 4 6753.11 493.66 74.08 259.1
-6 0 4 25160.55 1597.11 161.16 99.3
-5 0 4 23289.12 1383.41 134.45 0.9
-4 0 4 19717.28 1172.80 195.94 11.5
-3 0 4 4691.92 278.85 38.49 307.3
-1 0 4 19323.91 1149.22 176.35 33.0
0 0 4 6441.88 542.78 44.46 334.3
1 0 4 22352.94 1329.77 139.47 82.9
2 0 4 7564.04 637.75 56.14 264.0
3 0 4 47184.57 2805.08 194.01 118.7
4 0 4 67019.76 3985.76 227.21 303.6
5 0 4 28988.05 1719.09 160.93 352.0
6 0 4 35462.09 2105.80 180.47 66.4
7 0 4 55839.65 3318.41 222.82 86.0
8 0 4 40867.35 2693.75 225.54 7.6
9 0 4 33754.34 2198.68 181.43 85.2
10 0 4 11067.48 808.96 92.19 335.3
11 0 4 3869.40 315.75 67.37 87.8
12 0 4 8468.88 651.30 87.65 154.6
13 0 4 4368.16 262.03 59.71 264.3
14 0 4 1053.97 94.13 31.97 332.2
15 0 4 6456.80 388.50 74.79 295.2
18 0 4 841.51 58.09 29.64 137.3
19 0 4 1235.06 111.27 26.18 301.3
20 0 4 585.77 60.45 25.06 35.0
21 0 4 481.35 56.16 23.83 220.0
22 0 4 135.98 37.29 16.97 131.1
23 0 4 83.93 34.43 8.67 127.9
24 0 4 111.37 36.64 9.10 221.0
26 0 4 25.28 29.02 2.45 178.5
-24 1 4 17.51 23.08 3.36 301.5
-23 1 4 239.28 36.97 9.44 174.5
-22 1 4 606.58 60.86 17.68 333.2
-21 1 4 85.55 31.00 8.87 62.3
-20 1 4 512.74 58.24 17.98 340.1
-19 1 4 194.24 38.13 10.31 269.7
-18 1 4 181.13 36.34 12.45 88.9
-16 1 4 1001.62 90.57 25.14 59.4
-15 1 4 3459.50 262.84 44.15 305.3
-14 1 4 2912.73 222.58 50.50 205.6
-13 1 4 5762.57 427.94 60.96 278.8
-12 1 4 8121.91 558.82 66.08 48.8
-11 1 4 3944.38 237.63 60.50 160.7
-9 1 4 18818.14 1358.01 121.07 211.0
-8 1 4 484.32 32.09 29.23 158.2
-7 1 4 17613.64 1284.79 141.37 187.7
-6 1 4 22269.04 1324.49 120.90 254.1
-5 1 4 10577.04 1673.87 74.44 64.6
-4 1 4 58314.01 3468.59 188.88 208.3
-3 1 4 14966.45 890.09 65.23 60.3
-1 1 4 9861.54 585.72 74.34 290.4
0 1 4 28350.69 2385.24 31.13 280.5
1 1 4 2126.40 127.09 49.68 207.3
2 1 4 16092.76 1172.35 115.19 3.9
4 1 4 19919.44 1181.14 140.71 288.0
5 1 4 31006.77 1844.55 148.38 200.8
6 1 4 45490.76 2707.11 175.62 136.6
7 1 4 23958.04 1426.37 163.24 173.3
8 1 4 9617.15 572.20 93.54 286.4
9 1 4 1624.77 114.30 35.55 200.4
10 1 4 3898.02 341.74 45.43 84.1
11 1 4 9024.52 538.81 79.24 257.3
12 1 4 3642.81 268.34 69.66 61.7
13 1 4 405.55 28.86 19.59 330.6
14 1 4 46.17 11.62 7.22 167.7
15 1 4 4201.58 291.28 57.25 354.5
16 1 4 232.12 30.97 12.40 113.6
17 1 4 847.23 79.79 23.64 247.9
18 1 4 497.92 74.99 24.15 133.4
19 1 4 170.39 35.16 11.48 215.6
21 1 4 249.37 38.61 16.26 276.0
22 1 4 119.60 33.10 11.46 282.3
23 1 4 0.00 27.56 3.59 84.4
26 1 4 117.41 29.83 9.98 314.1
27 1 4 17.64 34.89 1.08 261.4
-24 2 4 115.28 32.78 7.86 262.6
-23 2 4 61.11 30.06 4.79 49.8
-22 2 4 144.08 35.81 10.44 237.2
-21 2 4 2273.62 182.60 34.77 125.5
-20 2 4 270.85 47.84 12.38 193.1
-19 2 4 1092.95 101.58 28.95 52.5
-18 2 4 446.28 57.21 19.57 289.3
-16 2 4 1951.12 160.71 32.60 215.2
-15 2 4 1821.43 147.55 37.94 128.4
-14 2 4 496.37 64.63 15.97 181.2
-12 2 4 1756.75 114.03 40.77 277.4
-11 2 4 731.18 63.47 28.40 232.8
-9 2 4 3928.53 397.03 54.99 25.4
-8 2 4 12110.84 722.34 125.83 69.9
-7 2 4 2016.60 151.01 49.30 84.0
-6 2 4 27206.08 1619.27 130.74 225.6
-5 2 4 20171.16 1200.82 148.46 279.7
-4 2 4 74698.48 4442.99 237.61 37.5
-3 2 4 310442.00 31940.48 596.79 211.1
-2 2 4 48665.02 2893.80 187.04 316.1
-1 2 4 7263.11 653.17 98.36 88.9
0 2 4 6209.56 453.11 26.31 86.2
1 2 4 32379.42 3336.69 144.25 21.7
2 2 4 2099.85 153.92 51.31 314.7
3 2 4 16986.33 1103.99 165.03 1.2
4 2 4 34582.59 2056.76 210.70 265.2
6 2 4 21434.38 1274.24 128.13 239.9
7 2 4 13030.72 775.92 98.78 319.2
8 2 4 2337.93 242.38 49.53 270.3
9 2 4 19813.63 1178.67 141.70 57.4
10 2 4 1155.20 85.68 30.62 338.6
11 2 4 11951.60 776.26 121.74 2.7
12 2 4 555.58 59.22 20.48 184.8
13 2 4 4490.87 268.77 59.54 161.6
14 2 4 4219.95 367.47 64.39 86.0
15 2 4 1945.51 118.90 42.04 323.4
16 2 4 1460.81 224.70 38.29 29.2
17 2 4 1798.62 145.18 42.71 289.7
18 2 4 11.76 9.64 2.51 261.8
19 2 4 2670.23 206.21 42.60 171.4
20 2 4 482.14 50.02 22.92 335.5
21 2 4 50.23 25.95 11.17 285.2
22 2 4 277.72 38.13 17.62 273.6
23 2 4 351.10 42.24 20.01 4.3
24 2 4 6.53 25.39 6.90 31.0
26 2 4 53.07 42.41 6.01 181.5
27 2 4 77.27 24.19 6.25 347.8
-24 3 4 90.55 34.76 5.54 91.1
-23 3 4 69.90 30.03 5.91 223.2
-22 3 4 142.40 35.86 11.94 150.9
-21 3 4 380.42 56.10 16.05 302.8
-20 3 4 839.19 87.85 21.42 176.7
-19 3 4 1025.00 101.48 23.96 43.3
-18 3 4 140.78 46.81 11.07 264.9
-16 3 4 644.53 72.86 20.34 87.2
-15 3 4 1359.22 90.29 33.32 346.2
-14 3 4 196.34 36.59 7.76 315.2
-13 3 4 628.21 63.03 14.82 121.1
-12 3 4 1416.16 107.16 38.90 121.9
-11 3 4 1326.41 96.27 40.87 221.9
-10 3 4 4794.28 496.29 63.77 63.3
-9 3 4 22776.62 2713.29 127.80 25.1
-8 3 4 35156.20 2085.56 179.37 210.1
-7 3 4 9492.28 564.54 90.99 64.4
-6 3 4 19768.56 1442.07 137.79 51.3
-5 3 4 34500.11 2049.95 197.22 293.9
-3 3 4 50311.74 2990.20 196.64 219.3
-2 3 4 8759.81 1996.29 69.31 65.6
-1 3 4 8943.92 1023.43 15.83 95.8
0 3 4 7791.58 568.75 41.91 200.8
1 3 4 7302.23 434.39 47.60 150.4
2 3 4 5819.74 424.80 44.47 151.8
5 3 4 91950.64 5468.30 270.51 18.6
6 3 4 2774.47 225.73 46.96 40.8
8 3 4 36014.21 2143.35 188.36 148.5
9 3 4 13970.21 830.35 147.06 157.9
10 3 4 3419.81 360.42 47.57 211.0
11 3 4 403.21 128.40 26.67 10.3
13 3 4 2042.54 125.81 48.22 300.0
14 3 4 48.69 13.73 7.06 283.7
15 3 4 29.06 12.50 6.42 271.5
16 3 4 652.03 63.86 26.07 115.1
17 3 4 1568.52 183.11 38.90 227.7
18 3 4 1059.75 72.21 36.71 295.3
19 3 4 752.12 66.64 22.78 346.4
21 3 4 816.94 71.23 30.59 115.5
23 3 4 12.41 20.60 2.06 28.2
24 3 4 39.42 22.14 5.30 309.2
26 3 4 37.13 23.26 1.03 327.9
-23 4 4 72.84 32.75 7.44 231.1
-22 4 4 37.66 35.13 1.46 243.0
-21 4 4 126.44 44.28 11.21 342.4
-20 4 4 69.30 43.68 2.96 121.8
-19 4 4 53.73 43.73 4.65 343.1
-18 4 4 1830.97 160.10 36.57 163.8
-16 4 4 478.01 63.42 15.36 138.1
-15 4 4 61.19 9.03 7.85 48.3
-14 4 4 1621.33 158.70 36.58 43.6
-13 4 4 4477.85 272.28 61.48 253.7
-12 4 4 273.90 23.84 16.05 92.2
-11 4 4 1228.44 194.15 32.97 111.4
-10 4 4 334.58 57.33 21.82 308.4
-8 4 4 22262.81 1325.09 128.94 113.9
-7 4 4 11308.69 675.15 100.68 250.5
-6 4 4 1756.12 133.35 37.18 21.0
-5 4 4 16460.13 979.39 116.17 354.5
-4 4 4 11851.74 1534.69 111.63 345.2
-3 4 4 96177.76 5714.44 268.80 60.1
-2 4 4 56323.61 4020.44 259.15 25.1
-1 4 4 20512.95 1216.32 117.27 246.7
0 4 4 12877.03 938.95 78.76 10.6
1 4 4 34559.58 2252.45 173.53 247.3
2 4 4 1856.28 330.29 23.51 211.9
3 4 4 37190.31 2420.97 160.43 253.7
5 4 4 15163.44 902.62 131.86 45.9
6 4 4 14556.00 865.07 97.22 275.7
7 4 4 35125.27 2082.59 142.07 332.0
8 4 4 20149.84 1196.11 116.00 217.2
9 4 4 24678.79 1467.27 154.93 234.8
10 4 4 22458.10 1890.06 155.17 173.8
11 4 4 3585.59 214.92 61.74 21.2
12 4 4 23034.45 1940.07 146.23 78.7
13 4 4 3885.41 604.28 63.19 230.9
14 4 4 271.63 26.38 16.70 140.4
15 4 4 37.19 24.49 7.50 306.1
16 4 4 1199.00 120.65 32.75 33.0
17 4 4 2079.21 189.42 41.17 334.8
18 4 4 989.37 253.45 30.91 13.9
20 4 4 51.81 19.10 10.95 337.6
21 4 4 808.51 68.61 30.27 174.6
-23 5 4 28.50 34.51 3.35 7.3
-21 5 4 94.11 45.02 9.78 321.4
-20 5 4 801.25 92.69 27.09 330.4
-19 5 4 460.01 66.10 17.72 112.2
-18 5 4 1257.26 120.33 26.72 4.0
-17 5 4 562.24 59.49 21.44 347.5
-16 5 4 570.51 46.86 23.82 166.7
-15 5 4 655.42 51.65 25.11 268.9
-13 5 4 2452.13 153.95 44.27 101.1
-12 5 4 189.73 76.22 12.67 217.7
-11 5 4 98.23 27.42 13.02 341.6
-10 5 4 1122.99 95.92 35.63 217.0
-9 5 4 6568.67 844.46 85.54 284.9
-8 5 4 406.24 31.34 21.41 27.0
-7 5 4 19698.09 1175.28 145.93 163.0
-6 5 4 9742.08 714.20 98.13 5.7
-5 5 4 509.42 44.88 24.96 110.3
-4 5 4 18615.99 1359.19 114.63 350.1
-3 5 4 75535.87 4919.65 294.82 241.0
-2 5 4 30248.68 1799.53 211.89 263.3
-1 5 4 66015.09 3926.42 208.01 115.5
0 5 4 35097.50 2558.27 142.90 266.9
1 5 4 65542.97 3900.74 250.56 95.5
2 5 4 2493.43 247.17 39.30 69.2
3 5 4 19653.45 1430.35 142.27 116.1
5 5 4 21898.17 1638.15 153.63 171.7
6 5 4 14251.54 1036.78 104.50 275.3
7 5 4 9899.15 1201.85 105.46 352.6
8 5 4 10842.94 645.63 110.66 114.1
9 5 4 30659.47 1853.19 180.34 113.4
10 5 4 23631.02 3096.97 145.43 282.4
11 5 4 2252.31 135.21 54.71 197.0
12 5 4 67.44 20.44 6.47 43.9
13 5 4 4357.73 260.36 62.99 213.9
14 5 4 557.63 106.17 20.48 57.8
15 5 4 1297.21 210.39 31.00 53.8
16 5 4 1000.49 78.62 25.03 176.7
17 5 4 4608.70 395.30 58.00 130.6
18 5 4 163.40 22.76 13.91 1.4
19 5 4 326.47 24.11 16.16 347.8
21 5 4 958.14 76.51 29.90 295.2
22 5 4 2.91 33.15 7.05 146.6
-21 6 4 290.43 59.90 13.69 172.6
-20 6 4 94.76 55.96 10.69 12.8
-19 6 4 212.74 54.97 13.14 90.6
-18 6 4 317.63 29.86 17.57 79.3
-17 6 4 478.71 51.65 20.29 217.5
-16 6 4 405.97 38.28 21.34 81.4
-15 6 4 216.52 23.12 17.33 137.1
-14 6 4 1677.32 141.96 38.95 233.7
-13 6 4 430.20 52.67 25.99 7.1
-12 6 4 1260.42 84.90 36.57 271.5
-11 6 4 33.14 7.49 6.72 287.3
-10 6 4 5424.52 342.47 77.31 178.7
-9 6 4 1159.49 95.65 31.53 173.0
-7 6 4 9690.18 580.19 103.38 130.6
-6 6 4 1422.07 206.38 47.71 264.5
-5 6 4 4262.80 316.99 64.69 335.6
-4 6 4 4619.66 433.21 87.01 243.5
-3 6 4 1948.92 421.83 44.27 76.1
-2 6 4 42150.75 2504.80 196.08 91.7
0 6 4 13786.46 1005.86 100.60 229.9
1 6 4 2900.89 191.94 95.19 64.4
2 6 4 7725.71 681.53 52.78 54.8
3 6 4 101332.52 6028.43 315.80 108.3
4 6 4 12978.66 769.41 71.40 32.6
5 6 4 131426.81 7816.22 339.36 180.2
6 6 4 12954.64 2423.38 152.90 216.5
7 6 4 8923.33 1176.90 116.26 280.1
8 6 4 100435.80 5970.74 295.39 99.6
9 6 4 8523.64 881.17 91.45 267.5
10 6 4 1222.74 238.80 47.91 116.0
11 6 4 7533.02 449.00 90.87 35.0
13 6 4 3712.70 221.97 61.58 16.4
14 6 4 3376.87 349.43 55.51 148.9
15 6 4 985.73 103.02 38.56 78.4
16 6 4 1249.83 76.86 34.88 282.5
17 6 4 966.42 73.50 29.66 268.7
18 6 4 4498.91 481.55 61.50 202.7
19 6 4 68.84 11.52 8.10 145.2
-22 7 4 58.36 44.06 3.02 171.8
-21 7 4 64.72 49.56 6.84 198.5
-20 7 4 128.88 56.73 14.05 276.0
-19 7 4 12.67 6.07 2.99 25.7
-18 7 4 61.27 10.01 11.79 241.0
-17 7 4 179.78 24.70 11.71 314.9
-16 7 4 19.10 14.50 0.94 80.1
-14 7 4 460.53 52.03 24.55 317.3
-13 7 4 1116.81 137.85 32.08 264.8
-12 7 4 197.74 20.85 10.90 23.7
-11 7 4 500.89 44.37 27.51 74.6
-10 7 4 5438.33 330.96 70.13 5.7
-9 7 4 1100.04 116.41 37.10 161.6
-7 7 4 11227.28 1134.06 96.30 74.7
-6 7 4 1380.42 110.56 44.07 324.8
-5 7 4 2906.00 177.30 66.20 111.2
-4 7 4 2989.28 181.84 47.07 78.8
-3 7 4 6475.52 477.54 69.88 20.2
-2 7 4 7465.93 936.90 82.37 65.9
-1 7 4 44667.85 2652.62 171.75 267.5
0 7 4 98583.87 7185.73 304.28 1.6
1 7 4 13762.94 2304.68 95.16 143.9
2 7 4 31702.81 2313.31 172.43 237.7
3 7 4 14743.29 878.98 93.32 319.4
4 7 4 47732.55 2832.19 207.84 74.9
5 7 4 10032.47 598.70 88.37 197.4
6 7 4 2721.78 310.13 64.77 351.4
7 7 4 50716.98 3017.14 221.73 197.1
8 7 4 13415.99 817.26 88.70 359.6
9 7 4 4195.22 250.47 69.05 102.2
10 7 4 6827.85 499.31 73.93 175.7
11 7 4 2443.89 253.70 53.07 315.3
12 7 4 2221.43 163.67 53.15 35.9
13 7 4 5720.40 591.55 72.54 166.9
14 7 4 2286.38 138.08 40.97 268.8
15 7 4 1386.22 85.67 48.97 122.7
16 7 4 6327.41 524.12 79.98 56.8
17 7 4 1079.65 83.34 31.96 82.9
18 7 4 1821.11 172.80 41.32 257.5
19 7 4 139.58 24.73 9.18 354.5
-22 8 4 29.30 47.02 6.93 109.0
-21 8 4 0.00 64.23 5.46 72.8
-20 8 4 125.11 56.42 9.53 179.6
-19 8 4 191.94 62.59 14.22 319.8
-18 8 4 569.72 50.68 20.29 137.2
-16 8 4 369.27 37.82 19.13 296.9
-15 8 4 474.96 87.44 20.88 95.3
-14 8 4 613.43 67.63 19.73 322.2
-13 8 4 94.80 27.93 10.00 57.0
-12 8 4 288.45 53.27 20.40 157.0
-11 8 4 544.44 42.33 25.26 64.2
-10 8 4 2059.00 146.78 47.81 229.0
-9 8 4 6429.29 463.01 87.39 300.1
-8 8 4 855.45 146.97 35.17 241.2
-7 8 4 313.50 30.95 18.30 13.4
-6 8 4 6871.79 413.55 112.32 285.9
-5 8 4 10538.95 692.40 109.14 266.1
-4 8 4 2334.24 143.05 47.91 28.6
-3 8 4 5456.21 327.89 78.28 346.4
-2 8 4 7370.49 471.12 96.82 232.4
-1 8 4 6134.71 399.74 59.85 162.3
1 8 4 31216.63 1853.85 171.40 105.1
2 8 4 7357.90 606.47 92.30 267.2
3 8 4 5945.54 1014.33 105.39 238.9
4 8 4 41484.88 2699.46 172.43 26.4
5 8 4 12365.28 737.57 103.81 265.3
6 8 4 4995.63 297.86 76.20 52.5
7 8 4 1609.03 115.92 32.22 328.9
8 8 4 3609.52 216.12 49.66 351.2
9 8 4 3529.92 383.41 48.51 116.1
10 8 4 1247.07 106.27 39.45 341.5
11 8 4 430.42 30.26 21.16 11.9
13 8 4 966.20 101.35 34.20 313.2
14 8 4 2366.26 176.45 45.98 119.7
15 8 4 2701.65 163.19 48.61 80.3
16 8 4 567.51 37.34 26.50 181.1
17 8 4 1488.06 275.70 38.30 316.9
18 8 4 206.22 28.28 14.87 272.7
19 8 4 358.85 53.93 20.13 108.4
21 8 4 84.58 21.03 6.29 38.4
-21 9 4 5.17 49.61 7.72 231.2
-20 9 4 237.81 105.52 16.09 31.8
-19 9 4 25.97 14.95 1.88 271.0
-18 9 4 36.18 70.88 5.16 34.6
-17 9 4 727.37 68.39 24.48 251.2
-16 9 4 46.81 9.77 6.39 97.1
-15 9 4 575.04 52.25 25.86 115.1
-14 9 4 1043.77 156.23 29.39 33.9
-13 9 4 629.07 102.13 25.53 321.4
-12 9 4 2375.06 153.96 52.13 226.8
-11 9 4 811.36 71.74 25.35 31.2
-10 9 4 803.85 59.27 27.75 122.9
-9 9 4 2261.69 143.59 54.05 51.2
-8 9 4 935.42 117.51 40.18 211.4
-7 9 4 466.22 43.38 22.60 348.8
-6 9 4 4971.63 302.03 73.51 78.7
-5 9 4 133.62 31.91 12.13 312.3
-4 9 4 5508.02 331.76 88.82 350.7
-3 9 4 852.18 108.85 28.80 63.5
-2 9 4 1468.35 125.27 26.66 190.9
-1 9 4 11578.45 689.99 96.11 208.8
0 9 4 7909.99 1395.37 83.53 99.5
1 9 4 26411.72 1593.52 133.91 5.3
3 9 4 19571.41 1166.16 127.97 232.7
4 9 4 8188.24 536.51 88.14 32.6
5 9 4 62009.00 3684.90 204.01 244.7
6 9 4 39105.91 3124.63 173.40 71.5
7 9 4 5833.95 604.45 72.10 129.8
8 9 4 15722.76 936.59 123.29 8.0
9 9 4 3708.53 384.85 70.68 1.4
10 9 4 4359.08 261.07 68.21 217.3
12 9 4 988.34 113.38 39.57 84.5
14 9 4 3433.88 206.94 56.45 14.7
15 9 4 486.27 52.56 21.43 179.1
16 9 4 1374.02 97.08 38.55 230.1
17 9 4 2710.33 163.94 56.71 86.9
18 9 4 132.44 16.75 12.22 64.4
19 9 4 725.09 76.65 27.90 315.5
21 9 4 1171.83 138.16 28.81 181.3
22 9 4 79.81 18.77 12.63 302.3
-21 10 4 0.00 13.45 3.61 170.7
-20 10 4 110.00 35.18 9.62 295.2
-19 10 4 12.21 19.00 1.43 21.1
-18 10 4 131.51 31.89 13.25 135.6
-17 10 4 74.35 23.10 8.93 129.7
-16 10 4 371.44 39.33 20.41 244.8
-15 10 4 61.98 25.41 6.14 247.0
-14 10 4 292.95 32.87 16.30 241.3
-13 10 4 2352.31 159.75 47.81 121.7
-12 10 4 295.35 57.09 16.26 280.2
-11 10 4 190.10 66.99 19.38 97.0
-10 10 4 299.54 37.88 20.67 151.9
-9 10 4 99.44 18.68 11.91 70.4
-8 10 4 42.96 10.98 5.62 246.1
-7 10 4 782.64 65.14 32.36 281.7
-6 10 4 528.47 55.36 27.28 267.9
-5 10 4 1069.60 79.64 39.65 177.0
-4 10 4 1647.56 172.74 53.67 105.6
-3 10 4 725.88 115.17 34.05 44.3
-2 10 4 17831.43 1644.43 127.23 357.3
-1 10 4 14601.10 872.82 122.36 301.0
1 10 4 19416.26 1158.67 146.00 257.7
2 10 4 36351.76 3052.82 145.26 216.9
4 10 4 3016.61 246.94 40.00 106.0
5 10 4 2096.35 245.63 41.79 84.4
6 10 4 2351.43 183.53 44.47 356.6
7 10 4 5174.57 310.99 73.17 131.4
8 10 4 354.88 87.71 24.19 93.1
9 10 4 5627.16 337.34 64.44 200.5
10 10 4 6671.89 890.34 74.51 75.5
11 10 4 15399.01 1590.10 113.12 68.2
12 10 4 702.45 126.57 29.35 170.8
13 10 4 12077.53 882.67 112.49 134.0
15 10 4 1088.36 84.05 32.45 149.4
16 10 4 310.57 74.00 28.03 274.7
17 10 4 752.23 79.34 27.27 273.5
18 10 4 516.34 41.92 22.50 40.6
22 10 4 109.20 21.82 11.55 233.6
23 10 4 268.78 43.24 16.01 235.3
-20 11 4 43.12 20.81 7.28 326.9
-18 11 4 29.84 11.13 6.41 249.0
-17 11 4 58.00 31.97 9.13 86.2
-16 11 4 161.89 22.74 13.79 232.6
-15 11 4 433.15 95.13 21.30 299.8
-14 11 4 785.82 70.31 29.27 170.8
-13 11 4 231.24 131.59 19.07 345.7
-12 11 4 430.63 79.65 17.16 306.1
-11 11 4 355.97 41.06 19.17 315.1
-9 11 4 1335.12 92.13 33.67 197.0
-8 11 4 396.14 46.44 20.84 64.5
-7 11 4 79.99 12.61 8.37 93.4
-6 11 4 1543.21 102.21 47.02 138.4
-5 11 4 2077.31 131.75 47.35 210.4
-4 11 4 1321.77 86.79 37.81 43.5
-3 11 4 1637.47 104.95 41.72 57.5
-2 11 4 6868.22 669.17 82.15 198.9
-1 11 4 8393.13 504.71 94.47 178.6
0 11 4 16795.62 1003.24 136.24 27.7
2 11 4 6092.99 519.02 85.45 37.6
3 11 4 20433.45 1870.17 144.29 37.5
4 11 4 11522.32 766.49 83.59 267.4
5 11 4 4749.12 286.43 53.80 190.8
6 11 4 2729.74 589.35 70.18 23.4
7 11 4 567.73 169.54 30.70 131.4
8 11 4 628.12 144.28 31.71 154.6
9 11 4 1863.20 195.04 32.55 210.2
10 11 4 1172.90 99.93 28.71 124.1
11 11 4 3539.57 391.00 58.14 312.9
12 11 4 8088.45 483.51 92.42 275.7
14 11 4 492.81 59.72 27.46 239.7
15 11 4 598.19 41.48 24.32 285.4
17 11 4 897.41 74.89 30.15 208.3
18 11 4 1030.93 200.24 34.08 175.9
19 11 4 381.50 42.05 18.24 229.4
21 11 4 171.50 21.26 12.17 357.5
22 11 4 84.19 24.16 11.07 78.7
23 11 4 72.91 13.75 8.33 69.7
24 11 4 168.64 28.88 13.84 354.5
-19 12 4 65.23 17.08 6.40 273.5
-18 12 4 231.69 50.03 14.87 4.8
-17 12 4 183.53 84.46 13.84 153.5
-16 12 4 189.70 26.36 11.69 283.5
-15 12 4 40.32 14.93 6.74 11.9
-14 12 4 703.93 70.10 28.99 101.6
-13 12 4 1048.85 88.68 33.37 289.8
-12 12 4 397.84 104.26 25.30 177.8
-11 12 4 896.02 71.77 36.02 351.2
-10 12 4 1783.81 303.21 43.14 106.0
-9 12 4 392.12 38.03 26.13 309.3
-8 12 4 4281.44 267.08 70.97 274.5
-7 12 4 294.37 28.23 19.86 98.3
-6 12 4 516.90 50.44 24.72 123.9
-5 12 4 4811.73 295.86 78.93 331.2
-4 12 4 5611.60 375.28 80.81 283.0
-3 12 4 2638.90 164.07 43.81 117.7
-2 12 4 1558.53 241.44 43.17 126.7
-1 12 4 5955.66 889.81 69.63 265.6
0 12 4 10899.13 652.29 84.69 358.0
1 12 4 4165.22 302.46 61.07 33.7
2 12 4 5920.11 505.26 51.75 284.9
3 12 4 619.72 78.84 22.37 343.1
4 12 4 2489.41 534.56 53.02 227.2
5 12 4 9546.39 572.50 88.39 99.1
6 12 4 106.84 13.82 9.84 15.1
8 12 4 770.67 106.71 35.61 298.1
9 12 4 3991.50 410.09 57.95 171.3
10 12 4 1376.09 87.02 45.95 228.7
11 12 4 5597.11 336.18 67.06 0.7
12 12 4 26.28 9.71 4.60 151.8
13 12 4 207.43 29.54 15.00 339.6
14 12 4 487.56 75.29 27.46 72.8
15 12 4 554.80 75.78 27.42 98.2
16 12 4 98.37 25.18 15.90 54.6
18 12 4 669.28 67.26 22.83 271.2
19 12 4 359.41 26.01 20.50 29.2
20 12 4 457.18 61.10 19.77 134.7
21 12 4 782.46 83.87 30.34 178.3
22 12 4 218.69 29.61 14.65 332.0
24 12 4 19.11 7.16 2.37 125.3
25 12 4 196.70 31.69 12.36 225.6
-19 13 4 14.46 34.94 4.22 313.9
-18 13 4 95.04 16.37 10.02 213.0
-17 13 4 44.49 13.89 7.74 19.7
-16 13 4 199.86 27.05 16.95 198.8
-15 13 4 56.69 18.34 5.87 359.7
-14 13 4 264.51 32.92 17.07 31.8
-13 13 4 2066.63 156.50 45.85 203.3
-12 13 4 615.75 136.43 30.07 87.7
-11 13 4 1073.17 221.91 37.63 210.7
-10 13 4 420.03 47.08 21.03 98.5
-9 13 4 1172.15 126.04 45.36 336.6
-8 13 4 80.10 22.72 10.89 89.5
-7 13 4 704.56 56.11 29.09 304.5
-6 13 4 1021.21 157.63 30.05 47.6
-5 13 4 666.47 52.54 34.06 194.3
-3 13 4 1583.82 103.64 38.11 352.4
-2 13 4 506.31 102.14 20.98 222.6
-1 13 4 7859.97 475.30 94.00 136.7
0 13 4 5074.58 753.86 61.58 291.5
1 13 4 2584.11 161.13 44.60 56.6
2 13 4 12867.05 1301.84 99.78 71.1
3 13 4 28544.62 1701.36 141.07 238.5
5 13 4 3842.48 257.57 55.36 16.3
6 13 4 9472.16 979.69 87.61 156.7
7 13 4 4313.00 261.70 60.07 115.8
8 13 4 8742.11 532.68 89.73 276.5
9 13 4 2178.68 165.84 40.86 55.6
10 13 4 99.99 31.91 12.18 64.8
11 13 4 637.93 105.87 16.20 318.9
12 13 4 4882.17 295.47 76.69 94.5
13 13 4 3026.94 204.22 58.11 261.1
14 13 4 421.43 46.30 20.99 300.1
15 13 4 391.85 30.39 22.70 286.5
16 13 4 940.23 62.71 27.80 155.7
17 13 4 645.37 69.11 26.95 55.4
18 13 4 221.59 21.63 15.82 144.8
19 13 4 407.34 85.90 20.54 90.6
20 13 4 1587.73 166.48 37.13 345.8
22 13 4 254.04 34.56 18.19 253.2
-18 14 4 24.45 19.80 4.41 3.8
-17 14 4 195.63 27.88 12.51 325.2
-16 14 4 134.30 35.13 12.07 156.1
-15 14 4 103.01 37.93 10.33 295.4
-14 14 4 337.39 40.85 20.52 155.4
-13 14 4 19.98 19.71 5.37 212.7
-12 14 4 881.43 79.67 24.85 279.3
-11 14 4 446.62 59.29 25.20 158.4
-9 14 4 2079.58 233.05 51.26 144.4
-8 14 4 2060.13 141.63 48.34 17.5
-7 14 4 113.02 18.40 11.41 222.0
-6 14 4 2481.59 185.50 52.48 249.2
-5 14 4 65.43 24.16 4.53 241.8
-4 14 4 4445.19 303.66 64.83 27.8
-3 14 4 356.11 37.00 17.21 14.8
-2 14 4 2083.62 134.06 50.91 211.6
-1 14 4 619.45 80.75 28.18 158.1
0 14 4 897.87 84.85 31.74 305.5
1 14 4 1498.67 97.72 42.91 17.5
2 14 4 10186.03 747.79 102.52 212.0
3 14 4 234.27 111.36 13.01 297.2
4 14 4 3733.89 250.93 63.83 269.8
5 14 4 459.01 40.57 20.60 345.3
6 14 4 447.22 99.73 22.39 357.7
7 14 4 14077.99 840.37 102.33 330.1
8 14 4 6986.19 675.08 82.95 101.8
10 14 4 211.83 52.78 14.86 355.6
11 14 4 1655.25 126.77 39.72 269.3
12 14 4 545.27 59.81 23.77 278.5
13 14 4 1702.63 108.32 35.06 121.8
14 14 4 187.80 18.62 15.24 324.0
15 14 4 1769.21 185.05 42.92 10.9
16 14 4 52.23 27.25 10.75 37.2
17 14 4 46.02 9.12 6.74 351.9
18 14 4 1531.76 160.57 36.03 186.8
19 14 4 95.10 16.04 9.07 10.6
20 14 4 130.37 14.31 12.02 201.6
21 14 4 723.63 78.79 27.32 120.0
23 14 4 51.47 18.99 4.96 102.5
-18 15 4 26.46 25.24 4.41 31.9
-17 15 4 88.18 38.73 7.16 153.5
-16 15 4 57.70 86.63 9.40 326.2
-15 15 4 70.70 26.60 9.80 241.4
-14 15 4 275.07 39.81 15.80 21.0
-13 15 4 265.41 35.16 18.54 126.5
-12 15 4 139.02 45.39 5.55 348.4
-11 15 4 5.91 8.89 4.56 122.8
-10 15 4 1674.32 150.43 47.63 258.8
-9 15 4 340.73 68.28 15.06 58.9
-8 15 4 193.63 24.87 17.40 18.6
-7 15 4 707.91 132.40 24.99 104.7
-6 15 4 608.45 53.81 24.50 317.1
-4 15 4 3462.98 220.29 63.34 284.7
-3 15 4 1762.55 118.72 48.40 122.2
-2 15 4 1307.15 107.15 33.56 71.0
-1 15 4 6460.39 671.44 78.00 331.4
0 15 4 633.99 95.45 25.09 70.2
1 15 4 863.23 62.10 29.52 336.3
2 15 4 238.02 46.61 20.08 175.7
3 15 4 346.43 110.12 23.72 10.5
4 15 4 3851.71 293.11 55.68 209.6
5 15 4 3538.76 346.12 51.16 341.3
7 15 4 1859.88 118.66 45.17 134.6
8 15 4 429.85 75.02 26.27 110.0
9 15 4 72.78 13.37 9.49 218.8
10 15 4 2655.19 277.67 49.60 99.2
11 15 4 913.11 73.78 27.58 207.2
13 15 4 2640.30 275.56 55.49 90.4
14 15 4 282.07 69.86 16.87 108.1
15 15 4 963.81 91.54 27.85 213.4
16 15 4 249.56 28.81 12.38 263.0
17 15 4 129.98 35.69 13.87 123.6
18 15 4 342.91 38.59 20.78 96.8
19 15 4 363.04 53.47 18.59 286.3
20 15 4 544.47 130.44 18.60 243.7
21 15 4 60.87 9.71 7.57 185.9
23 15 4 5.43 8.30 3.52 313.7
24 15 4 57.64 11.04 4.20 221.8
25 15 4 0.17 19.05 4.05 79.3
27 15 4 50.94 8.82 5.68 349.1
-17 16 4 5.00 27.06 2.80 155.1
-16 16 4 80.91 32.50 5.15 243.0
-15 16 4 11.65 16.21 3.32 54.7
-14 16 4 0.00 21.47 1.46 152.2
-13 16 4 406.66 47.31 17.92 174.4
-12 16 4 162.96 48.23 17.85 325.1
-11 16 4 854.71 79.55 30.59 94.7
-10 16 4 128.05 22.03 10.96 195.6
-9 16 4 48.24 13.30 7.08 142.5
-7 16 4 1092.43 118.57 36.05 61.8
-6 16 4 201.88 25.71 14.86 309.3
-5 16 4 716.57 304.94 33.02 2.5
-4 16 4 394.28 58.78 16.76 152.9
-3 16 4 505.68 86.22 23.83 340.6
-2 16 4 58.78 14.40 8.48 320.3
-1 16 4 98.55 19.58 10.53 116.7
0 16 4 152.12 21.34 12.45 198.6
1 16 4 6568.92 400.74 81.29 335.2
2 16 4 140.87 56.75 10.25 110.7
3 16 4 1890.96 284.36 31.05 262.8
4 16 4 3024.20 235.69 51.66 42.1
6 16 4 1259.79 135.04 36.69 126.6
7 16 4 2786.39 174.73 44.84 52.3
8 16 4 380.18 62.46 23.24 273.3
9 16 4 5531.56 414.25 72.60 175.9
10 16 4 152.33 18.54 13.19 166.9
11 16 4 68.54 27.05 8.92 51.4
12 16 4 144.41 77.10 4.92 290.8
13 16 4 1724.55 113.23 41.51 275.7
14 16 4 172.15 25.55 13.55 72.2
15 16 4 14.97 6.80 2.85 291.4
17 16 4 913.41 97.36 30.16 65.2
18 16 4 340.65 43.76 20.06 227.7
19 16 4 113.26 35.61 11.06 139.2
20 16 4 193.26 21.42 16.70 81.0
21 16 4 1244.29 133.08 33.79 4.3
22 16 4 145.98 23.27 13.06 256.5
28 16 4 52.00 15.53 5.15 227.7
-16 17 4 23.43 31.96 6.31 39.7
-15 17 4 51.54 40.30 9.33 237.4
-14 17 4 79.98 45.84 10.74 315.4
-13 17 4 278.79 63.58 17.04 46.7
-12 17 4 394.38 48.81 20.34 188.5
-11 17 4 165.78 43.91 11.43 4.5
-10 17 4 376.59 97.69 19.75 148.2
-9 17 4 474.61 57.17 22.36 112.7
-8 17 4 172.60 32.89 14.49 316.4
-7 17 4 268.77 60.62 17.41 134.8
-6 17 4 285.62 38.81 20.01 184.3
-5 17 4 7.81 21.56 6.79 299.5
-4 17 4 3856.60 249.73 63.14 88.0
-3 17 4 2220.44 330.16 50.69 293.2
-2 17 4 845.06 92.94 26.36 298.7
-1 17 4 66.40 18.90 2.86 81.5
0 17 4 2552.10 165.82 46.58 36.1
1 17 4 2180.47 142.36 47.65 235.4
2 17 4 2312.70 167.65 46.45 14.1
3 17 4 1930.08 236.37 48.65 183.5
4 17 4 140.71 23.08 6.95 115.2
6 17 4 1547.54 164.89 45.15 188.0
7 17 4 2057.60 217.63 48.46 7.4
8 17 4 2002.25 211.47 35.45 305.9
9 17 4 1566.55 342.23 47.61 178.4
10 17 4 2660.66 278.65 50.92 339.3
11 17 4 876.40 83.45 34.44 161.4
12 17 4 595.23 93.53 25.49 31.9
13 17 4 2420.48 253.48 45.03 83.2
15 17 4 211.79 29.37 16.52 204.6
16 17 4 32.64 9.35 6.08 215.6
17 17 4 154.65 20.20 13.49 214.1
18 17 4 165.18 51.74 14.40 265.4
19 17 4 337.34 33.23 18.55 112.4
20 17 4 62.28 13.96 7.63 252.5
21 17 4 13.18 33.14 6.59 3.2
23 17 4 36.77 27.74 8.02 248.7
24 17 4 9.43 23.56 2.57 89.0
25 17 4 35.10 8.78 3.55 262.9
28 17 4 70.34 11.98 6.80 33.5
-14 18 4 150.17 42.83 10.53 71.6
-13 18 4 56.23 40.83 4.25 348.7
-12 18 4 110.39 20.56 11.17 200.8
-11 18 4 90.92 95.42 5.00 241.5
-10 18 4 93.75 36.15 9.71 357.9
-9 18 4 657.92 76.46 24.24 94.8
-8 18 4 416.23 117.10 14.20 237.6
-7 18 4 190.65 40.63 13.35 308.2
-6 18 4 143.41 38.04 14.30 109.6
-5 18 4 732.14 102.22 27.91 198.6
-4 18 4 715.38 63.40 23.48 348.8
-3 18 4 139.69 27.44 11.22 330.0
-2 18 4 1833.83 271.60 39.99 30.5
-1 18 4 2385.84 252.06 40.55 286.5
0 18 4 378.42 68.46 20.53 75.7
1 18 4 1906.67 201.29 47.81 251.3
2 18 4 1481.52 102.13 39.29 89.3
3 18 4 84.14 15.89 6.65 316.5
4 18 4 2298.63 242.65 47.76 259.6
5 18 4 1378.38 124.51 38.98 131.5
6 18 4 4605.12 479.54 56.18 266.5
7 18 4 1211.31 130.75 34.88 67.7
8 18 4 1008.43 109.48 28.94 270.7
9 18 4 311.22 59.63 17.96 294.7
10 18 4 283.40 55.70 17.96 15.0
11 18 4 443.39 42.72 19.78 333.0
12 18 4 395.94 75.24 21.50 60.5
13 18 4 729.30 79.37 22.48 199.4
15 18 4 51.51 17.10 6.98 109.6
16 18 4 889.63 83.96 31.14 305.6
17 18 4 578.72 63.47 23.42 58.4
18 18 4 222.37 57.12 14.15 143.6
19 18 4 497.61 63.60 24.73 320.7
20 18 4 19.20 13.04 5.72 42.5
21 18 4 0.00 34.68 1.00 238.8
23 18 4 0.17 8.73 2.14 124.3
27 18 4 42.96 14.07 5.50 107.4
28 18 4 10.23 14.84 0.33 10.3
-15 19 4 13.44 29.43 2.42 310.4
-14 19 4 21.41 30.12 2.67 152.7
-13 19 4 39.10 34.16 6.04 119.9
-12 19 4 94.23 18.98 8.07 315.4
-11 19 4 5.11 10.62 4.85 116.8
-10 19 4 221.31 32.36 13.06 120.3
-9 19 4 1325.44 144.46 38.26 272.0
-8 19 4 384.63 45.57 19.38 93.9
-7 19 4 353.73 117.52 30.35 50.0
-6 19 4 117.76 98.80 14.05 228.0
-5 19 4 0.00 21.19 5.04 351.8
-4 19 4 131.51 33.68 9.70 322.0
-3 19 4 433.74 58.07 24.03 111.2
-2 19 4 473.44 59.21 23.68 358.8
-1 19 4 487.72 57.74 23.72 97.1
0 19 4 125.64 31.24 11.18 118.9
1 19 4 392.67 51.54 21.07 28.7
2 19 4 876.36 69.44 29.01 240.5
3 19 4 805.04 89.23 27.20 102.0
4 19 4 835.40 78.91 30.84 14.2
5 19 4 1193.59 128.91 29.08 294.8
7 19 4 38.83 12.79 5.61 146.9
8 19 4 1177.72 127.25 37.15 10.7
9 19 4 162.19 23.17 16.21 198.8
10 19 4 538.18 60.69 19.84 63.4
11 19 4 435.84 43.50 18.40 343.5
12 19 4 80.94 51.20 6.16 171.3
13 19 4 119.18 17.71 12.21 330.1
14 19 4 187.75 41.45 15.98 323.1
15 19 4 615.78 71.16 24.48 40.5
16 19 4 675.11 135.10 26.35 148.9
17 19 4 485.74 59.78 22.01 267.7
18 19 4 819.07 121.79 27.62 44.7
19 19 4 520.25 58.33 17.74 24.6
20 19 4 17.50 9.10 4.14 335.6
21 19 4 0.00 39.48 6.92 24.7
22 19 4 44.84 10.64 7.56 199.8
23 19 4 101.14 33.97 9.41 306.5
25 19 4 60.65 23.18 8.15 190.3
28 19 4 13.22 21.80 2.79 311.5
-14 20 4 80.92 104.70 6.04 172.1
-13 20 4 6.35 20.50 1.24 159.5
-12 20 4 42.99 30.77 7.22 132.1
-11 20 4 214.74 38.74 14.69 324.5
-10 20 4 130.38 23.43 11.41 263.4
-9 20 4 145.61 28.72 9.34 208.6
-8 20 4 46.83 34.97 3.04 81.2
-7 20 4 469.64 84.56 21.82 332.7
-6 20 4 16.70 10.81 2.79 90.1
-5 20 4 283.92 74.12 16.34 306.2
-4 20 4 356.15 60.52 19.03 80.7
-3 20 4 11.12 11.98 5.67 331.9
-2 20 4 121.39 32.64 11.54 271.3
-1 20 4 748.60 117.14 31.06 37.8
0 20 4 1315.10 102.07 31.86 299.1
1 20 4 838.59 77.79 27.20 70.4
2 20 4 4952.76 344.86 57.83 253.5
3 20 4 173.28 80.98 10.35 342.3
5 20 4 5521.36 341.79 66.55 78.6
6 20 4 76.74 20.34 4.12 269.3
7 20 4 260.91 34.31 14.02 95.4
8 20 4 196.35 24.49 14.62 168.3
9 20 4 239.11 68.28 16.59 178.3
10 20 4 1436.81 153.26 34.63 43.7
11 20 4 126.82 22.96 10.81 181.7
12 20 4 26.48 17.19 8.26 23.7
13 20 4 498.76 45.00 23.82 68.3
14 20 4 63.00 42.75 6.15 85.2
15 20 4 137.78 18.32 9.94 295.0
16 20 4 440.02 115.09 18.39 118.3
17 20 4 175.62 23.80 13.82 284.3
18 20 4 504.02 49.31 23.67 141.9
19 20 4 135.79 34.87 13.02 242.2
20 20 4 87.02 30.66 10.08 141.1
22 20 4 322.29 169.87 25.55 321.9
23 20 4 154.39 40.23 18.33 149.4
24 20 4 56.78 12.14 9.09 40.2
25 20 4 34.85 16.67 6.30 321.9
26 20 4 34.92 10.62 5.32 233.7
-13 21 4 170.90 39.40 11.26 291.9
-12 21 4 11.82 14.28 2.00 160.5
-11 21 4 35.09 13.28 2.68 223.5
-10 21 4 84.60 39.58 8.85 29.4
-9 21 4 59.85 37.17 7.02 5.9
-8 21 4 248.57 75.13 17.83 335.4
-7 21 4 23.06 19.28 3.27 189.1
-6 21 4 180.98 29.27 13.05 36.1
-5 21 4 373.07 82.46 19.74 11.9
-4 21 4 38.59 15.84 4.57 216.6
-3 21 4 18.21 27.65 4.10 248.8
-2 21 4 50.72 91.07 4.64 58.2
-1 21 4 94.94 19.98 14.52 327.8
0 21 4 393.35 45.55 17.85 158.1
1 21 4 542.95 112.05 20.44 36.9
2 21 4 1569.21 113.64 35.07 184.7
3 21 4 155.74 32.06 10.84 339.0
4 21 4 104.37 46.66 5.44 38.7
5 21 4 473.28 51.09 21.72 47.9
6 21 4 1134.06 137.04 37.42 186.9
8 21 4 198.55 28.47 17.06 87.1
9 21 4 193.68 31.67 13.17 151.4
10 21 4 894.18 92.30 27.90 227.7
11 21 4 153.62 28.58 7.05 70.5
12 21 4 231.45 36.84 17.23 40.2
13 21 4 356.31 35.75 18.43 239.5
14 21 4 209.35 96.83 16.31 18.1
15 21 4 159.28 21.79 13.88 179.9
16 21 4 175.87 23.93 15.63 319.7
17 21 4 80.05 25.28 8.56 146.8
18 21 4 148.28 21.54 9.80 325.9
19 21 4 185.60 97.43 10.38 285.3
20 21 4 155.30 38.32 10.21 274.8
21 21 4 0.00 62.77 1.55 136.5
22 21 4 193.59 28.14 14.36 147.4
24 21 4 91.21 50.48 8.14 209.4
25 21 4 40.14 24.82 5.80 114.5
26 21 4 36.59 10.87 3.23 347.4
27 21 4 21.91 8.67 3.50 15.8
-12 22 4 63.32 41.15 8.96 278.7
-11 22 4 69.76 31.42 7.33 29.3
-10 22 4 22.49 21.84 2.79 133.7
-9 22 4 144.61 26.03 9.50 2.3
-8 22 4 111.60 60.04 10.09 112.2
-7 22 4 39.47 50.78 7.11 185.1
-5 22 4 69.25 18.31 8.85 135.3
-4 22 4 121.07 31.07 8.25 162.8
-3 22 4 425.58 50.27 20.11 321.4
-2 22 4 237.55 33.78 16.60 350.2
-1 22 4 830.55 93.88 25.40 237.0
0 22 4 434.07 47.45 20.87 105.8
1 22 4 394.00 45.42 18.33 225.8
2 22 4 963.79 98.24 32.33 127.1
3 22 4 621.66 56.16 21.01 314.3
4 22 4 820.13 177.63 25.86 260.3
5 22 4 439.98 53.28 14.04 21.3
6 22 4 717.07 113.25 19.25 25.9
7 22 4 572.81 105.57 21.34 207.7
8 22 4 216.61 31.04 11.58 84.1
9 22 4 496.38 65.47 20.97 303.4
10 22 4 462.08 45.69 20.41 137.1
12 22 4 205.56 32.61 14.64 314.4
13 22 4 79.32 24.29 8.01 200.8
14 22 4 75.00 18.81 8.61 136.9
15 22 4 160.17 52.36 13.91 70.6
16 22 4 54.54 40.01 12.49 316.0
18 22 4 55.47 25.00 9.72 175.1
19 22 4 112.54 32.90 7.46 175.8
20 22 4 117.43 52.02 10.61 41.7
21 22 4 83.46 61.03 5.85 209.5
22 22 4 16.04 17.97 5.69 345.1
23 22 4 2.10 9.65 2.61 4.0
24 22 4 29.38 10.78 4.16 15.4
25 22 4 14.64 8.01 1.07 177.2
26 22 4 21.46 32.38 4.37 311.5
-11 23 4 100.18 122.63 11.77 325.6
-10 23 4 138.54 57.45 12.39 101.1
-9 23 4 171.28 78.67 12.21 188.5
-8 23 4 60.51 43.10 8.33 261.0
-7 23 4 125.04 38.04 11.20 1.5
-6 23 4 81.09 31.01 8.85 203.9
-5 23 4 85.98 47.65 10.49 142.3
-4 23 4 2.14 16.23 2.52 202.6
-3 23 4 40.52 45.74 5.85 221.1
-2 23 4 264.24 44.27 13.95 47.3
-1 23 4 339.73 44.95 14.74 99.7
0 23 4 344.03 69.77 11.43 352.4
1 23 4 23.80 19.32 5.07 186.4
2 23 4 153.19 42.51 5.61 252.3
3 23 4 33.00 33.72 9.81 89.1
4 23 4 84.52 39.50 4.01 177.3
5 23 4 112.06 19.46 11.22 305.6
6 23 4 77.16 18.09 8.51 253.0
7 23 4 68.91 16.88 8.64 95.2
8 23 4 1400.50 151.19 32.63 309.4
9 23 4 307.03 36.13 14.59 122.0
10 23 4 279.59 35.11 17.20 320.6
12 23 4 463.56 58.36 21.58 319.8
13 23 4 290.57 53.86 16.53 117.1
14 23 4 69.72 32.27 9.66 103.8
15 23 4 143.77 150.41 9.54 306.8
16 23 4 80.14 27.04 7.53 338.1
17 23 4 178.53 33.94 12.41 201.1
18 23 4 22.60 16.70 4.25 114.1
19 23 4 1.46 18.07 2.33 89.6
20 23 4 60.83 24.92 6.22 326.6
21 23 4 0.00 69.18 8.39 161.2
23 23 4 130.65 25.30 9.49 190.9
24 23 4 28.63 11.05 4.76 176.8
25 23 4 0.00 22.09 2.54 23.3
26 23 4 0.00 10.03 1.00 281.5
-10 24 4 11.97 15.71 2.74 50.9
-9 24 4 0.00 33.46 3.02 239.1
-8 24 4 96.14 23.18 8.08 182.4
-7 24 4 14.96 27.46 4.87 137.8
-5 24 4 104.86 23.02 10.41 333.0
-4 24 4 198.18 30.85 15.27 180.9
-3 24 4 69.60 52.09 5.32 242.3
-2 24 4 613.03 140.62 20.79 232.9
-1 24 4 114.73 29.79 6.97 340.6
0 24 4 272.76 60.26 11.86 290.3
1 24 4 85.65 19.64 9.81 79.5
2 24 4 30.58 16.92 5.33 321.0
3 24 4 78.34 18.71 8.96 204.7
4 24 4 92.09 27.77 9.14 24.5
5 24 4 705.42 79.19 25.20 68.2
6 24 4 589.96 56.05 20.56 320.8
7 24 4 1134.48 125.15 27.61 33.4
8 24 4 590.56 69.72 22.53 198.4
9 24 4 387.10 50.60 17.18 346.7
10 24 4 277.25 34.08 16.37 112.1
11 24 4 71.54 19.78 4.79 13.7
12 24 4 95.68 18.77 8.34 277.8
13 24 4 84.89 39.81 5.19 270.9
14 24 4 66.15 21.88 8.79 142.3
15 24 4 40.99 36.67 3.76 7.7
16 24 4 62.87 15.21 5.20 52.7
17 24 4 102.12 26.32 8.90 7.3
18 24 4 62.06 33.15 8.24 59.7
19 24 4 106.15 35.93 10.44 267.7
20 24 4 37.51 28.29 4.56 16.5
21 24 4 64.23 65.29 4.72 108.6
22 24 4 9.90 18.96 1.64 148.0
23 24 4 0.61 8.91 1.34 188.5
24 24 4 12.06 17.30 1.44 61.8
25 24 4 0.00 8.51 1.23 192.0
26 24 4 13.51 12.03 4.30 108.5
-9 25 4 121.49 45.80 11.19 200.6
-7 25 4 14.14 39.62 4.35 77.8
-6 25 4 37.50 17.03 4.43 182.4
-5 25 4 27.87 24.67 4.24 286.3
-4 25 4 320.44 44.30 16.56 43.1
-3 25 4 66.99 20.92 10.38 243.5
-2 25 4 21.56 33.42 2.50 141.2
-1 25 4 283.55 52.75 14.94 6.3
0 25 4 141.38 25.18 10.27 183.7
1 25 4 47.70 21.51 9.30 237.1
2 25 4 384.13 46.03 17.70 89.2
3 25 4 46.41 17.09 6.68 132.2
4 25 4 220.83 39.38 15.45 60.5
5 25 4 70.33 32.15 4.35 154.9
6 25 4 993.03 86.68 23.85 97.1
7 25 4 520.91 65.67 20.73 341.8
8 25 4 161.32 28.67 7.94 76.5
9 25 4 98.57 19.28 8.99 45.8
10 25 4 38.47 30.17 6.46 17.3
11 25 4 135.35 36.95 9.86 269.9
12 25 4 220.00 60.21 8.99 169.1
13 25 4 245.11 73.68 14.55 79.6
14 25 4 140.57 94.76 12.69 242.1
15 25 4 19.92 20.82 2.57 168.2
17 25 4 158.67 37.78 11.45 17.1
19 25 4 0.09 28.89 3.46 225.1
20 25 4 29.66 25.71 4.50 358.2
21 25 4 53.85 66.68 4.21 303.9
22 25 4 8.85 17.00 3.08 176.0
23 25 4 30.46 18.86 5.32 192.2
24 25 4 5.37 11.90 2.66 91.8
25 25 4 0.00 9.80 0.41 331.9
26 25 4 4.60 32.93 2.90 249.9
-8 26 4 216.97 61.79 10.24 300.1
-7 26 4 24.43 23.44 2.61 123.2
-6 26 4 57.24 37.73 4.17 228.3
-5 26 4 68.05 21.30 8.16 166.3
-4 26 4 25.67 26.09 5.60 335.6
-3 26 4 56.32 32.58 6.93 85.1
-2 26 4 34.59 30.68 1.19 56.4
-1 26 4 123.00 26.54 8.76 248.7
0 26 4 183.41 43.23 12.68 150.2
1 26 4 323.73 98.95 16.11 70.9
2 26 4 174.52 48.08 12.72 250.2
3 26 4 137.06 25.59 12.75 85.6
4 26 4 47.52 18.38 7.70 120.5
5 26 4 315.32 59.76 17.11 122.6
6 26 4 644.92 94.22 21.37 61.1
7 26 4 25.49 20.47 3.77 73.8
8 26 4 210.71 30.65 13.71 25.9
9 26 4 420.66 51.48 18.28 139.9
10 26 4 790.04 73.09 23.19 346.4
11 26 4 428.48 49.13 17.81 181.1
12 26 4 43.84 27.38 10.39 38.6
13 26 4 95.80 41.47 9.53 337.2
14 26 4 209.81 46.07 14.59 209.6
15 26 4 23.43 13.67 3.38 242.1
16 26 4 104.53 22.09 9.04 199.0
17 26 4 28.04 23.46 4.77 46.8
18 26 4 14.77 29.84 4.86 148.9
19 26 4 73.39 27.51 5.58 80.7
20 26 4 29.05 25.70 5.97 318.5
21 26 4 0.00 68.37 4.16 185.1
23 26 4 36.72 19.88 6.89 315.8
24 26 4 3.69 14.17 3.24 147.6
25 26 4 20.70 12.57 4.16 127.5
-7 27 4 17.75 19.98 3.29 85.9
-6 27 4 107.46 26.28 5.65 259.6
-5 27 4 8.70 35.40 5.09 84.2
-4 27 4 179.51 45.35 9.10 256.9
-3 27 4 35.86 25.93 5.54 54.9
-2 27 4 46.96 38.48 6.01 265.5
-1 27 4 57.34 22.34 7.17 119.3
0 27 4 123.31 35.37 12.35 55.8
1 27 4 963.36 95.98 25.85 206.8
2 27 4 702.42 128.28 17.03 144.0
3 27 4 29.56 20.37 7.01 132.7
5 27 4 53.07 24.74 5.11 201.4
6 27 4 255.57 37.95 17.45 104.0
7 27 4 251.86 150.78 11.50 185.5
8 27 4 6.16 26.68 8.84 6.5
9 27 4 281.38 57.63 9.42 353.4
10 27 4 44.17 21.20 3.26 177.7
11 27 4 514.21 70.59 17.26 303.4
12 27 4 146.26 49.38 8.01 208.8
13 27 4 80.91 49.30 5.74 322.8
14 27 4 234.24 34.79 11.02 326.9
15 27 4 52.39 19.44 5.84 68.1
16 27 4 21.05 29.60 6.42 270.6
17 27 4 30.53 18.86 3.93 234.5
18 27 4 63.36 26.87 10.20 135.8
19 27 4 70.56 37.45 7.58 1.0
20 27 4 16.02 15.49 1.21 249.5
21 27 4 0.00 64.10 2.35 111.4
22 27 4 10.47 28.45 3.22 236.6
23 27 4 6.54 23.14 3.80 100.2
24 27 4 20.79 14.23 3.37 200.5
-5 28 4 0.00 23.41 4.25 340.6
-4 28 4 102.72 53.68 7.62 92.8
-3 28 4 111.11 36.43 7.88 310.6
-2 28 4 53.40 21.55 7.15 127.4
0 28 4 21.04 37.74 5.42 307.8
1 28 4 18.25 23.87 6.72 133.0
2 28 4 105.14 79.35 7.29 315.9
3 28 4 58.39 21.68 2.75 186.8
5 28 4 22.69 19.12 5.58 109.9
6 28 4 109.84 27.18 8.90 313.5
7 28 4 24.67 24.64 5.72 177.7
8 28 4 21.69 44.92 4.95 23.9
9 28 4 325.96 43.83 14.72 50.9
10 28 4 178.64 41.08 11.34 233.9
11 28 4 603.59 74.24 18.89 22.3
12 28 4 48.78 18.08 5.06 300.4
13 28 4 33.58 33.82 3.81 316.7
14 28 4 28.24 17.90 2.19 185.9
15 28 4 0.00 23.42 1.60 195.2
16 28 4 25.71 24.95 2.70 33.0
17 28 4 0.00 13.21 0.35 198.0
18 28 4 25.43 25.31 3.33 91.4
19 28 4 126.64 63.06 7.62 210.9
20 28 4 18.41 18.28 2.92 91.2
21 28 4 44.76 63.11 2.24 23.2
22 28 4 2.42 35.19 1.38 102.4
23 28 4 21.82 21.20 3.48 186.2
24 28 4 49.33 62.94 5.63 353.7
-4 29 4 0.00 20.39 2.14 9.5
-3 29 4 69.84 26.29 5.80 141.6
-2 29 4 78.15 48.49 5.43 53.9
-1 29 4 0.00 38.13 3.30 258.2
0 29 4 61.25 23.18 3.96 87.9
1 29 4 207.13 35.25 8.52 105.4
2 29 4 7.43 20.36 1.57 329.9
3 29 4 34.60 37.29 2.26 134.4
4 29 4 207.50 35.60 10.27 331.7
5 29 4 229.51 47.37 13.34 44.0
6 29 4 44.35 40.11 2.90 329.7
7 29 4 94.08 27.17 5.23 343.7
8 29 4 301.65 44.77 12.41 220.6
9 29 4 614.63 70.13 17.68 67.1
10 29 4 35.50 20.19 3.09 322.0
11 29 4 33.34 19.17 4.55 98.3
12 29 4 223.58 54.07 12.46 317.0
13 29 4 154.13 63.41 9.06 38.5
14 29 4 37.77 21.54 7.37 213.9
15 29 4 31.85 18.23 2.41 286.8
16 29 4 25.91 28.16 3.51 43.8
17 29 4 37.78 24.27 3.47 257.6
19 29 4 0.00 14.95 0.75 222.5
20 29 4 44.54 27.92 5.22 37.4
21 29 4 37.52 77.07 5.34 235.8
22 29 4 16.34 16.82 4.98 129.8
23 29 4 0.00 25.33 1.38 349.0
-2 30 4 57.05 40.73 6.94 214.2
-1 30 4 65.09 46.80 6.27 177.6
0 30 4 102.45 29.49 8.27 12.2
1 30 4 77.33 27.24 3.10 85.9
2 30 4 92.02 27.81 5.48 209.6
3 30 4 55.55 26.66 5.86 126.9
4 30 4 0.00 37.02 3.45 105.2
6 30 4 92.42 54.87 5.79 104.2
7 30 4 126.49 33.58 8.79 38.9
8 30 4 138.69 29.24 10.10 290.9
9 30 4 24.87 20.50 3.82 359.8
10 30 4 56.00 22.42 6.83 112.9
11 30 4 85.04 51.05 3.10 355.7
12 30 4 53.32 23.47 6.01 68.7
13 30 4 99.57 50.76 8.42 212.9
14 30 4 87.75 45.46 6.47 86.0
15 30 4 9.62 18.22 2.82 247.6
16 30 4 0.00 15.38 2.14 246.6
17 30 4 51.28 36.70 1.13 120.6
18 30 4 61.91 22.14 2.71 177.1
19 30 4 3.54 27.50 0.79 316.7
20 30 4 20.72 24.39 3.29 185.9
22 30 4 0.00 40.08 2.63 77.7
0 31 4 78.47 35.51 5.91 177.5
1 31 4 120.66 40.54 7.04 26.4
2 31 4 0.00 23.01 1.19 114.9
3 31 4 42.52 25.92 3.12 84.5
4 31 4 57.03 24.13 8.27 296.4
5 31 4 25.03 39.57 5.32 174.4
6 31 4 261.92 62.50 13.41 93.8
7 31 4 36.91 33.19 2.84 198.7
8 31 4 36.57 58.64 2.08 98.2
9 31 4 18.32 23.00 4.24 38.2
10 31 4 19.78 20.67 3.79 100.4
11 31 4 134.00 37.72 6.02 251.0
12 31 4 72.25 27.20 6.39 321.1
13 31 4 1.97 55.79 1.13 226.5
15 31 4 0.00 19.50 3.85 197.1
16 31 4 68.80 44.78 2.56 17.4
17 31 4 60.28 23.53 4.54 274.3
18 31 4 15.08 19.53 1.86 323.5
19 31 4 0.00 18.33 1.48 149.2
20 31 4 0.27 15.13 1.20 253.0
21 31 4 14.96 73.04 2.37 122.8
1 32 4 34.41 46.17 2.86 335.8
2 32 4 107.97 31.81 6.68 112.6
3 32 4 29.78 30.43 2.79 84.6
4 32 4 0.00 23.23 3.00 186.2
5 32 4 22.17 21.94 3.40 137.5
6 32 4 82.95 68.58 9.36 351.9
7 32 4 152.56 39.62 10.64 207.4
8 32 4 0.00 44.59 1.54 89.9
9 32 4 42.87 24.86 4.15 91.3
10 32 4 0.00 26.39 1.84 188.4
11 32 4 10.70 28.75 1.81 326.0
12 32 4 6.53 20.33 2.40 28.3
13 32 4 34.30 48.67 6.71 314.6
14 32 4 0.00 26.90 4.07 324.5
15 32 4 37.20 43.40 1.20 193.4
16 32 4 0.00 22.12 4.46 256.9
17 32 4 35.56 30.58 4.31 86.1
18 32 4 24.72 35.02 1.97 76.9
19 32 4 13.36 19.12 1.31 141.9
4 33 4 32.89 25.98 1.28 126.0
5 33 4 67.38 28.91 5.18 340.6
6 33 4 110.27 34.23 5.48 175.3
7 33 4 20.49 35.67 2.24 329.7
8 33 4 9.02 54.08 0.91 189.3
9 33 4 118.59 42.19 5.27 202.2
10 33 4 36.98 25.21 1.97 350.3
11 33 4 71.31 30.65 6.73 135.0
12 33 4 33.14 26.22 3.83 230.9
13 33 4 0.00 25.96 2.57 82.5
14 33 4 14.53 21.38 3.45 31.3
15 33 4 47.43 24.50 4.27 88.4
16 33 4 1.73 19.49 2.56 296.9
17 33 4 0.00 18.80 1.01 349.9
8 34 4 38.89 28.24 2.90 336.9
9 34 4 47.17 31.53 2.29 158.5
10 34 4 30.53 58.23 1.42 240.7
11 34 4 0.93 55.42 1.55 256.7
12 34 4 0.00 31.41 1.37 135.1
13 34 4 4.16 24.89 1.26 116.6
14 34 4 8.06 22.47 0.75 197.3
-10 -34 5 0.00 31.35 0.99 229.3
-9 -34 5 54.22 32.28 1.61 185.5
-8 -34 5 0.00 32.54 2.16 301.4
-7 -34 5 21.26 33.73 3.28 27.1
-15 -33 5 7.44 28.59 0.95 83.5
-14 -33 5 0.94 25.73 1.44 12.9
-13 -33 5 14.96 49.17 2.69 101.2
-12 -33 5 43.96 39.46 6.26 285.0
-11 -33 5 0.00 31.94 6.76 28.3
-10 -33 5 5.93 36.55 3.67 200.9
-9 -33 5 19.44 27.42 1.75 212.7
-8 -33 5 21.41 30.92 1.67 267.9
-7 -33 5 21.39 32.14 5.97 30.3
-6 -33 5 0.00 31.48 4.16 139.4
-5 -33 5 22.44 36.46 7.24 295.2
-4 -33 5 0.00 53.33 2.46 258.7
-3 -33 5 2.47 33.71 3.03 74.5
-17 -32 5 0.00 40.77 1.48 177.5
-16 -32 5 30.47 27.20 2.16 320.9
-15 -32 5 0.00 25.77 3.77 51.0
-14 -32 5 0.00 25.56 3.53 176.7
-13 -32 5 0.00 23.94 3.80 69.4
-12 -32 5 0.00 29.38 3.81 332.2
-11 -32 5 9.65 64.15 2.54 7.9
-10 -32 5 16.29 29.37 1.41 298.8
-9 -32 5 15.73 30.69 5.21 5.5
-8 -32 5 68.13 32.17 6.63 231.8
-6 -32 5 32.15 34.25 1.39 216.4
-5 -32 5 4.63 35.71 3.47 44.1
-4 -32 5 54.22 37.41 6.43 310.1
-3 -32 5 28.14 32.11 4.13 176.0
-2 -32 5 11.19 36.55 0.93 173.1
-1 -32 5 47.63 33.81 4.56 77.6
0 -32 5 0.00 35.22 1.24 319.5
-18 -31 5 56.66 27.61 3.03 172.0
-17 -31 5 8.02 42.35 1.57 150.0
-16 -31 5 20.25 31.31 4.00 4.0
-15 -31 5 74.33 64.81 7.16 153.9
-14 -31 5 4.19 26.73 7.16 9.4
-13 -31 5 12.98 26.84 4.16 209.1
-12 -31 5 70.82 34.46 7.46 143.4
-11 -31 5 13.89 48.18 1.75 119.7
-10 -31 5 195.19 145.76 11.79 30.3
-8 -31 5 14.91 30.26 4.64 297.8
-7 -31 5 17.62 28.79 2.91 275.3
-6 -31 5 36.83 32.55 5.62 29.3
-5 -31 5 140.12 62.16 7.39 185.7
-3 -31 5 39.93 32.28 4.21 275.0
-2 -31 5 31.45 34.75 5.34 180.7
-1 -31 5 18.19 32.47 4.93 262.2
0 -31 5 76.99 38.20 6.68 105.8
1 -31 5 51.18 33.79 5.20 148.4
2 -31 5 14.07 33.67 4.99 241.8
-18 -30 5 0.00 23.69 3.89 229.5
-17 -30 5 3.15 41.58 3.98 348.6
-16 -30 5 23.46 27.88 6.33 187.7
-15 -30 5 47.02 27.05 3.57 279.5
-14 -30 5 0.00 23.89 2.41 198.3
-13 -30 5 57.43 26.86 6.16 35.2
-12 -30 5 0.00 29.11 4.64 159.7
-11 -30 5 65.17 70.39 11.26 256.1
-10 -30 5 130.43 37.38 7.65 101.8
-9 -30 5 113.98 47.63 10.81 63.1
-8 -30 5 12.25 28.53 0.93 134.8
-7 -30 5 66.76 48.25 6.95 289.2
-6 -30 5 76.10 37.16 9.74 335.7
-5 -30 5 149.16 41.95 9.34 155.8
-4 -30 5 89.51 59.45 7.72 358.1
-3 -30 5 26.25 31.81 5.34 215.9
-2 -30 5 0.00 27.75 2.57 200.5
-1 -30 5 90.66 38.38 9.58 203.7
0 -30 5 157.65 58.64 14.42 355.8
1 -30 5 23.71 31.59 3.13 232.3
2 -30 5 63.10 39.92 5.56 186.8
3 -30 5 109.74 40.40 8.52 1.9
4 -30 5 37.72 32.82 7.74 241.1
-19 -29 5 8.56 20.38 2.22 300.8
-18 -29 5 2.37 19.87 1.24 123.5
-17 -29 5 71.30 40.39 4.65 6.1
-16 -29 5 5.66 32.23 2.98 198.5
-15 -29 5 39.14 34.70 6.71 312.2
-14 -29 5 0.00 24.04 5.02 187.6
-13 -29 5 24.43 22.01 3.72 85.9
-12 -29 5 17.22 28.37 3.84 229.8
-10 -29 5 183.38 182.43 11.39 68.3
-8 -29 5 41.01 27.01 3.59 42.4
-7 -29 5 49.10 27.50 5.33 11.9
-6 -29 5 0.00 25.57 2.72 103.7
-4 -29 5 514.49 74.50 21.17 217.0
-3 -29 5 82.61 55.54 9.37 109.2
-2 -29 5 191.98 56.22 10.24 332.8
-1 -29 5 116.71 50.06 11.79 216.2
0 -29 5 80.49 43.38 5.93 308.0
1 -29 5 0.00 26.15 3.06 124.8
2 -29 5 82.28 42.96 14.88 46.8
3 -29 5 42.33 32.20 4.43 305.2
4 -29 5 0.00 38.77 2.45 223.7
5 -29 5 0.00 28.78 4.48 359.4
6 -29 5 91.38 43.29 5.33 224.5
-21 -28 5 0.00 26.99 5.17 322.2
-19 -28 5 27.49 22.42 5.50 57.4
-18 -28 5 3.35 25.25 3.21 115.7
-17 -28 5 0.00 42.07 4.77 214.0
-16 -28 5 19.38 44.27 4.44 354.5
-15 -28 5 109.77 61.94 9.15 229.0
-13 -28 5 18.32 28.29 4.50 309.7
-12 -28 5 48.16 40.76 11.39 177.9
-11 -28 5 63.72 54.60 8.06 41.7
-10 -28 5 137.15 62.93 12.93 305.0
-9 -28 5 116.05 30.65 6.48 171.3
-8 -28 5 163.13 56.21 11.76 124.5
-7 -28 5 57.22 26.22 9.52 320.8
-6 -28 5 1.16 40.91 4.85 4.8
-5 -28 5 128.80 33.43 4.43 276.6
-4 -28 5 20.85 26.94 6.98 67.9
-3 -28 5 55.80 47.68 4.67 28.5
-2 -28 5 313.30 50.44 16.24 248.3
-1 -28 5 190.42 38.50 13.71 345.6
0 -28 5 171.07 39.10 11.57 193.5
1 -28 5 50.23 30.07 8.47 107.4
2 -28 5 35.33 40.70 3.12 87.5
3 -28 5 71.14 30.04 7.14 121.6
4 -28 5 135.16 59.71 10.36 108.8
5 -28 5 57.01 32.66 8.67 354.4
6 -28 5 10.70 26.12 1.44 57.6
7 -28 5 0.00 54.21 3.41 301.0
-22 -27 5 10.75 16.94 1.49 203.9
-21 -27 5 48.10 29.85 4.78 62.7
-20 -27 5 40.42 33.62 7.12 341.1
-19 -27 5 0.00 19.28 5.98 230.1
-18 -27 5 15.99 21.89 6.12 271.4
-17 -27 5 0.00 35.42 5.90 146.1
-16 -27 5 29.16 21.70 6.42 308.1
-15 -27 5 0.00 20.19 2.99 82.6
-14 -27 5 117.75 29.50 7.06 326.4
-13 -27 5 68.55 25.81 8.36 219.1
-12 -27 5 106.17 54.50 12.50 108.9
-11 -27 5 82.50 34.87 11.60 212.6
-10 -27 5 64.35 47.96 7.38 37.3
-9 -27 5 187.63 102.34 16.06 278.4
-7 -27 5 33.86 23.59 5.88 328.8
-6 -27 5 253.30 65.65 11.25 213.3
-5 -27 5 582.50 72.38 19.78 0.2
-4 -27 5 107.80 32.29 13.25 4.0
-3 -27 5 184.42 52.54 12.12 62.0
-2 -27 5 149.79 62.32 12.20 176.5
-1 -27 5 181.64 69.94 11.63 6.0
0 -27 5 76.38 33.66 4.24 270.0
1 -27 5 88.34 29.13 5.84 346.9
2 -27 5 103.24 30.26 8.49 174.4
3 -27 5 193.27 51.05 11.07 231.2
4 -27 5 316.53 97.29 16.52 100.8
5 -27 5 73.99 41.66 9.20 261.0
6 -27 5 0.00 107.56 7.50 156.5
7 -27 5 20.43 24.91 3.49 101.5
8 -27 5 0.00 24.45 3.34 49.0
9 -27 5 87.86 31.45 5.75 194.6
-23 -26 5 0.00 14.57 3.99 155.2
-21 -26 5 0.00 24.59 3.83 266.6
-20 -26 5 20.37 19.30 8.01 125.7
-19 -26 5 98.29 58.61 12.45 322.7
-18 -26 5 0.00 16.60 3.26 330.5
-17 -26 5 0.00 35.73 7.40 191.6
-16 -26 5 0.00 16.62 2.89 216.5
-15 -26 5 77.95 43.87 10.43 20.7
-14 -26 5 24.53 20.73 5.86 142.3
-10 -26 5 214.05 103.53 15.57 295.9
-9 -26 5 75.27 27.59 8.15 153.0
-8 -26 5 353.74 46.37 19.42 44.6
-7 -26 5 283.04 113.53 15.92 300.2
-6 -26 5 83.67 24.96 3.82 124.9
-5 -26 5 90.51 31.26 5.93 84.6
-4 -26 5 200.19 41.84 12.83 104.6
-3 -26 5 395.59 59.08 13.04 276.3
-2 -26 5 420.40 97.05 17.37 111.6
-1 -26 5 123.41 30.11 7.65 50.2
0 -26 5 3.97 21.84 7.30 304.4
1 -26 5 350.62 49.79 17.67 115.5
2 -26 5 177.89 73.80 12.84 334.7
3 -26 5 380.50 66.05 18.75 157.8
4 -26 5 49.01 27.89 9.33 317.6
5 -26 5 212.89 61.46 15.58 231.9
6 -26 5 47.81 27.12 7.11 124.8
7 -26 5 38.09 24.94 7.72 259.1
8 -26 5 146.77 36.14 10.96 29.6
9 -26 5 48.53 38.07 3.99 169.7
10 -26 5 33.62 27.91 3.75 313.9
-23 -25 5 14.83 19.79 2.53 290.2
-22 -25 5 55.55 19.71 6.86 222.5
-21 -25 5 11.13 18.61 0.43 219.9
-20 -25 5 32.08 18.42 5.08 269.1
-19 -25 5 0.00 15.73 4.82 130.6
-18 -25 5 0.00 52.18 6.45 341.5
-17 -25 5 5.99 58.84 8.74 59.7
-16 -25 5 123.12 114.94 11.00 178.3
-14 -25 5 151.95 40.28 12.39 40.6
-13 -25 5 10.85 21.58 7.15 292.9
-12 -25 5 400.45 74.30 16.53 148.4
-11 -25 5 290.96 75.37 19.62 41.8
-10 -25 5 130.58 191.79 15.55 239.6
-9 -25 5 311.89 39.57 16.91 108.4
-8 -25 5 488.89 51.90 18.94 9.8
-7 -25 5 624.27 135.87 18.28 298.0
-6 -25 5 1008.68 85.55 30.00 133.2
-5 -25 5 18.39 52.44 9.33 235.8
-4 -25 5 529.23 66.04 18.98 8.5
-3 -25 5 507.87 56.61 20.22 242.8
-2 -25 5 299.69 59.31 15.11 122.9
-1 -25 5 706.27 69.81 21.22 317.0
0 -25 5 164.22 32.54 11.47 134.1
1 -25 5 59.51 26.59 6.20 245.5
2 -25 5 192.53 36.43 15.18 213.0
3 -25 5 854.17 88.03 26.86 74.4
4 -25 5 247.75 38.61 19.80 287.2
5 -25 5 32.97 33.51 9.34 93.4
6 -25 5 330.59 47.41 14.56 1.0
7 -25 5 5.31 20.99 1.03 244.0
8 -25 5 59.39 25.54 7.72 292.3
9 -25 5 19.33 41.35 7.58 67.0
10 -25 5 74.09 31.06 6.62 127.5
11 -25 5 23.27 46.72 6.57 300.9
-24 -24 5 0.00 26.48 1.60 132.9
-23 -24 5 10.21 10.58 1.97 293.5
-22 -24 5 53.66 31.09 8.90 349.9
-21 -24 5 14.96 15.89 3.69 169.7
-20 -24 5 26.10 16.52 3.20 263.9
-19 -24 5 0.00 15.71 1.06 218.2
-18 -24 5 44.21 20.32 7.09 112.2
-17 -24 5 10.01 27.67 0.97 265.0
-16 -24 5 26.94 24.46 6.95 259.5
-15 -24 5 59.93 40.34 5.36 264.4
-14 -24 5 44.19 39.57 9.14 228.5
-13 -24 5 56.96 116.10 11.60 9.3
-12 -24 5 1318.55 203.99 26.91 8.8
-11 -24 5 38.55 20.42 7.78 265.6
-10 -24 5 222.32 63.20 18.15 113.2
-9 -24 5 0.00 17.10 1.51 69.4
-8 -24 5 186.36 55.53 13.05 208.5
-7 -24 5 99.52 23.96 9.66 1.0
-6 -24 5 497.48 84.42 17.92 102.5
-5 -24 5 42.01 30.63 8.98 313.3
-4 -24 5 105.76 31.94 11.64 330.3
-3 -24 5 559.49 58.70 18.58 221.4
-2 -24 5 623.22 78.96 21.07 86.9
-1 -24 5 385.54 47.15 17.76 286.4
0 -24 5 659.06 67.91 24.07 336.4
1 -24 5 129.76 29.67 9.95 129.7
2 -24 5 73.43 33.12 7.68 159.1
3 -24 5 97.42 26.08 12.03 232.5
4 -24 5 0.00 32.40 5.68 221.7
5 -24 5 127.32 34.77 14.10 137.5
6 -24 5 82.36 25.63 5.49 322.9
7 -24 5 31.39 21.53 2.85 101.5
8 -24 5 404.85 62.71 21.96 17.1
9 -24 5 17.93 28.68 0.41 241.1
10 -24 5 54.17 34.74 9.04 230.3
11 -24 5 131.64 48.40 10.98 67.2
12 -24 5 43.72 30.88 7.86 105.6
-24 -23 5 10.89 21.41 2.41 64.8
-23 -23 5 12.60 12.41 2.24 16.9
-22 -23 5 0.00 11.31 1.95 172.3
-21 -23 5 25.32 28.61 7.82 72.2
-20 -23 5 20.25 15.15 2.07 352.7
-19 -23 5 7.41 51.44 3.21 18.9
-18 -23 5 78.81 22.74 6.83 284.4
-17 -23 5 0.00 46.16 6.59 56.6
-16 -23 5 24.71 18.96 2.21 157.1
-14 -23 5 5.95 28.49 9.25 221.5
-13 -23 5 141.86 55.73 11.13 88.0
-12 -23 5 258.40 83.27 16.39 152.0
-11 -23 5 79.46 27.27 9.40 172.2
-10 -23 5 379.69 78.13 17.07 14.2
-9 -23 5 23.64 16.93 6.84 114.3
-8 -23 5 172.64 33.40 12.34 357.5
-7 -23 5 1012.83 85.13 29.82 246.9
-6 -23 5 695.69 82.74 26.17 69.0
-5 -23 5 199.15 38.13 17.75 171.2
-4 -23 5 1212.22 190.52 29.67 344.2
-3 -23 5 190.45 31.32 12.28 164.5
-2 -23 5 92.14 35.36 9.55 314.8
-1 -23 5 367.84 61.29 15.95 277.8
0 -23 5 734.23 70.33 22.29 293.5
1 -23 5 262.58 67.65 16.95 36.2
2 -23 5 1104.00 97.50 29.41 306.0
3 -23 5 93.51 37.82 9.00 71.7
4 -23 5 436.13 64.57 22.08 191.9
6 -23 5 236.32 36.00 18.64 151.8
8 -23 5 129.21 44.31 14.11 299.9
9 -23 5 824.06 180.23 29.84 51.0
10 -23 5 0.00 34.79 1.16 112.5
13 -23 5 76.35 34.45 8.25 163.6
-25 -22 5 34.32 10.59 4.67 317.1
-24 -22 5 44.97 24.11 4.44 244.0
-23 -22 5 79.31 18.56 7.32 68.2
-22 -22 5 74.79 23.65 9.14 165.5
-21 -22 5 0.00 11.85 5.20 61.7
-20 -22 5 9.09 13.44 0.91 181.3
-19 -22 5 178.65 111.43 18.23 261.5
-18 -22 5 16.32 16.32 4.35 114.6
-17 -22 5 54.84 52.64 11.53 110.7
-16 -22 5 1.70 28.48 2.99 237.0
-15 -22 5 160.31 96.99 9.84 61.9
-14 -22 5 0.00 16.17 4.33 280.1
-13 -22 5 435.32 57.11 19.52 255.7
-12 -22 5 122.17 32.40 10.32 240.5
-11 -22 5 254.61 125.52 14.80 68.9
-10 -22 5 36.50 36.10 3.82 242.6
-9 -22 5 2.43 19.50 5.17 144.8
-8 -22 5 2271.47 245.86 41.89 279.4
-7 -22 5 1638.95 116.05 35.74 107.8
-6 -22 5 424.41 43.59 18.47 329.4
-5 -22 5 958.85 187.79 27.67 136.1
-4 -22 5 145.68 26.76 7.64 306.1
-2 -22 5 168.46 62.04 10.44 38.4
-1 -22 5 271.92 50.23 16.96 109.6
0 -22 5 2137.29 162.12 43.89 293.1
1 -22 5 1479.50 194.24 43.03 88.2
2 -22 5 326.49 43.31 17.05 354.5
3 -22 5 0.00 21.21 4.58 15.8
4 -22 5 349.09 55.61 17.90 157.7
5 -22 5 3.80 25.16 5.84 236.7
6 -22 5 2.18 41.31 4.80 132.6
7 -22 5 0.00 17.75 4.01 1.4
8 -22 5 536.74 114.54 25.49 205.2
9 -22 5 145.09 34.12 11.39 59.1
10 -22 5 68.03 23.90 8.55 96.2
11 -22 5 0.00 19.60 3.16 235.1
12 -22 5 63.42 39.89 3.25 58.2
13 -22 5 130.71 41.09 8.77 280.6
14 -22 5 15.84 21.81 3.80 135.3
-25 -21 5 0.97 7.51 0.38 140.2
-24 -21 5 3.33 8.16 1.39 354.2
-23 -21 5 159.50 25.35 10.64 190.9
-22 -21 5 50.15 15.04 6.19 334.6
-21 -21 5 43.96 23.86 10.15 206.8
-20 -21 5 18.34 13.44 3.21 29.4
-19 -21 5 120.00 53.47 13.59 72.4
-18 -21 5 150.80 36.77 14.95 269.6
-17 -21 5 233.95 72.70 17.58 61.7
-15 -21 5 249.97 42.19 15.92 91.5
-14 -21 5 76.28 33.49 7.05 74.9
-13 -21 5 205.89 70.50 16.30 47.2
-12 -21 5 109.09 39.98 7.98 294.3
-11 -21 5 74.86 19.42 5.32 8.1
-10 -21 5 155.35 61.69 16.53 121.5
-9 -21 5 2810.78 286.42 50.45 5.8
-8 -21 5 104.38 28.99 9.09 290.6
-7 -21 5 111.07 21.30 8.33 36.3
-6 -21 5 9.51 16.83 8.35 341.9
-5 -21 5 135.87 24.32 13.01 227.6
-4 -21 5 573.75 91.46 21.60 136.7
-3 -21 5 145.03 62.13 9.28 159.8
-1 -21 5 551.45 79.31 24.96 174.7
0 -21 5 98.65 23.88 9.21 316.5
1 -21 5 378.88 52.03 17.86 312.9
2 -21 5 330.48 84.01 17.53 200.0
3 -21 5 817.70 157.58 31.38 75.8
4 -21 5 519.77 54.52 23.45 289.1
5 -21 5 154.37 52.55 14.67 158.0
6 -21 5 196.47 46.25 15.97 279.7
7 -21 5 61.82 21.86 5.93 233.1
8 -21 5 7.52 35.10 5.00 151.4
9 -21 5 272.83 38.44 16.17 327.1
10 -21 5 60.43 21.37 8.99 206.8
11 -21 5 0.00 22.88 2.60 92.9
12 -21 5 96.80 27.55 8.63 225.6
13 -21 5 5.60 24.04 1.65 102.2
14 -21 5 4.18 32.30 5.22 268.2
15 -21 5 113.71 28.06 7.45 71.7
-25 -20 5 0.00 6.51 2.59 250.9
-24 -20 5 17.53 7.95 3.93 51.8
-23 -20 5 32.21 10.79 4.98 257.0
-21 -20 5 35.82 14.08 6.51 136.8
-20 -20 5 8.21 14.85 3.86 178.6
-19 -20 5 216.47 136.92 15.40 122.9
-18 -20 5 25.27 53.76 12.44 288.4
-17 -20 5 848.74 140.32 28.19 91.4
-16 -20 5 88.43 36.47 10.47 303.2
-15 -20 5 531.27 249.12 14.25 265.7
-14 -20 5 290.76 39.54 18.89 182.0
-13 -20 5 597.40 70.46 24.38 310.9
-12 -20 5 164.93 38.62 16.13 59.4
-10 -20 5 62.60 17.39 8.67 22.7
-9 -20 5 102.85 20.26 9.12 239.1
-8 -20 5 138.79 22.88 11.01 238.9
-7 -20 5 435.26 41.26 21.20 3.5
-6 -20 5 0.00 17.64 7.13 109.6
-5 -20 5 1622.63 177.88 36.69 280.2
-4 -20 5 423.35 163.94 21.39 86.5
-3 -20 5 2043.65 175.81 47.58 230.6
-2 -20 5 867.46 96.93 25.68 82.6
-1 -20 5 207.78 46.37 11.56 288.0
0 -20 5 491.36 71.48 19.69 355.2
1 -20 5 559.61 92.47 22.23 115.9
2 -20 5 307.22 37.06 17.43 153.6
3 -20 5 185.21 30.40 13.80 154.7
4 -20 5 1193.71 166.40 34.38 330.0
5 -20 5 484.43 130.31 25.81 59.7
6 -20 5 234.61 35.12 20.29 248.6
7 -20 5 260.54 36.37 17.46 124.6
8 -20 5 448.35 50.75 22.23 336.9
9 -20 5 55.40 19.81 8.36 142.7
10 -20 5 576.46 79.05 24.08 208.0
11 -20 5 0.00 20.90 3.66 61.0
12 -20 5 31.58 26.41 3.74 317.7
13 -20 5 96.49 39.15 2.29 321.5
14 -20 5 379.44 83.95 18.98 262.3
15 -20 5 18.11 20.69 3.46 331.4
16 -20 5 19.35 30.70 4.81 50.5
-25 -19 5 54.98 9.37 5.68 225.1
-24 -19 5 46.57 9.67 5.04 47.5
-23 -19 5 58.35 11.94 6.90 54.3
-22 -19 5 14.70 12.08 6.07 274.5
-21 -19 5 53.21 24.77 7.35 223.0
-20 -19 5 60.33 25.84 11.57 35.3
-19 -19 5 75.93 15.91 9.52 344.3
-18 -19 5 65.72 19.21 9.48 132.3
-17 -19 5 356.16 77.53 22.52 287.6
-16 -19 5 6.83 14.47 5.09 64.4
-15 -19 5 346.29 57.33 15.93 177.6
-14 -19 5 98.31 19.72 11.16 346.0
-13 -19 5 25.39 17.42 6.45 304.3
-12 -19 5 94.57 18.06 8.98 103.8
-11 -19 5 174.48 47.35 14.04 340.2
-10 -19 5 159.28 22.28 11.21 173.4
-9 -19 5 1013.77 112.96 32.88 310.3
-7 -19 5 272.75 54.45 14.09 121.0
-6 -19 5 311.48 43.53 15.46 275.8
-5 -19 5 965.84 86.01 28.02 96.7
-4 -19 5 2449.28 248.24 40.19 329.0
-3 -19 5 754.05 68.30 25.13 7.3
-2 -19 5 1319.68 93.97 37.59 152.9
-1 -19 5 1462.49 115.70 32.14 76.4
0 -19 5 863.50 69.36 28.76 285.2
1 -19 5 305.79 39.80 21.32 91.2
2 -19 5 181.94 36.59 11.29 150.3
3 -19 5 1523.89 134.37 36.10 234.8
4 -19 5 141.53 25.56 12.36 149.5
5 -19 5 263.70 41.81 17.69 193.1
6 -19 5 229.48 78.88 10.97 86.1
7 -19 5 317.01 54.21 18.39 310.0
9 -19 5 896.74 98.35 29.64 348.7
10 -19 5 182.66 46.71 15.78 32.0
11 -19 5 253.63 39.17 16.03 206.9
12 -19 5 282.54 60.21 18.93 222.7
13 -19 5 185.40 52.79 14.11 29.9
14 -19 5 65.04 20.23 6.75 348.6
15 -19 5 61.45 21.76 7.15 108.7
16 -19 5 51.58 34.58 5.17 322.3
17 -19 5 0.00 25.57 2.51 168.9
-26 -18 5 0.00 6.81 2.05 8.8
-25 -18 5 2.60 4.76 2.09 236.8
-24 -18 5 69.25 10.67 7.54 239.3
-23 -18 5 37.58 8.53 6.26 298.1
-22 -18 5 19.63 9.56 2.85 157.3
-19 -18 5 69.61 12.98 7.22 243.3
-18 -18 5 188.26 33.72 17.64 134.2
-17 -18 5 156.94 34.32 15.42 267.2
-16 -18 5 1506.22 206.54 38.50 105.3
-15 -18 5 161.91 23.08 13.33 253.5
-14 -18 5 242.55 47.99 12.81 14.4
-13 -18 5 230.68 31.18 15.52 178.0
-12 -18 5 831.18 103.23 30.75 116.3
-11 -18 5 145.78 37.37 13.44 110.5
-10 -18 5 121.97 18.79 10.88 19.0
-9 -18 5 1241.52 102.36 33.59 247.0
-8 -18 5 537.67 121.22 24.59 14.9
-7 -18 5 381.32 53.44 21.61 80.6
-6 -18 5 4168.09 437.82 59.52 187.4
-5 -18 5 359.90 47.19 18.54 351.8
-4 -18 5 519.04 82.17 11.58 30.5
-3 -18 5 4653.07 317.46 68.70 260.6
-2 -18 5 2648.72 170.19 40.29 42.2
-1 -18 5 785.48 71.02 26.34 153.2
0 -18 5 324.29 76.47 18.39 230.6
1 -18 5 2959.29 189.95 44.01 327.3
3 -18 5 421.70 55.26 21.19 294.2
4 -18 5 97.76 30.87 11.27 205.3
6 -18 5 98.82 28.76 9.88 138.8
7 -18 5 287.12 47.07 19.59 124.8
8 -18 5 46.50 19.44 2.23 222.0
9 -18 5 197.93 52.33 11.26 349.1
10 -18 5 631.64 62.83 27.20 106.2
11 -18 5 606.78 62.69 25.22 188.9
12 -18 5 56.01 26.23 10.30 11.9
13 -18 5 1.98 20.77 3.24 296.2
14 -18 5 95.87 43.03 7.91 148.3
15 -18 5 159.79 40.76 12.94 226.6
16 -18 5 96.98 51.33 11.45 16.7
17 -18 5 22.06 28.79 7.80 114.7
-25 -17 5 62.47 8.24 5.96 145.5
-24 -17 5 77.72 10.64 8.45 21.8
-23 -17 5 15.62 7.15 3.45 6.5
-22 -17 5 306.27 35.45 18.08 167.9
-21 -17 5 89.10 15.56 8.82 229.3
-20 -17 5 95.91 17.19 12.80 119.5
-18 -17 5 58.95 14.40 7.96 325.1
-17 -17 5 111.93 24.83 11.96 176.6
-16 -17 5 123.31 19.72 11.89 100.8
-15 -17 5 105.00 19.91 10.14 52.9
-14 -17 5 420.10 50.14 18.74 310.0
-13 -17 5 192.62 27.83 16.69 59.1
-12 -17 5 116.98 18.01 8.95 229.4
-11 -17 5 152.78 38.17 10.95 200.9
-10 -17 5 1907.06 124.30 46.06 42.9
-9 -17 5 160.34 25.80 9.90 359.5
-8 -17 5 1347.62 116.30 36.06 339.0
-7 -17 5 2684.81 212.57 44.33 312.4
-6 -17 5 4903.71 512.11 57.60 136.3
-5 -17 5 4509.72 278.90 62.73 358.1
-4 -17 5 561.99 46.38 21.46 62.5
-3 -17 5 768.45 79.53 14.27 119.7
-2 -17 5 5047.93 311.80 63.04 251.3
-1 -17 5 4753.10 324.48 62.59 341.7
0 -17 5 3759.41 236.38 67.18 117.5
1 -17 5 6910.06 516.34 76.07 212.3
2 -17 5 245.95 28.67 17.16 358.5
3 -17 5 766.04 89.05 23.77 253.0
4 -17 5 1088.71 82.32 30.75 122.3
5 -17 5 1018.90 79.94 32.76 33.4
6 -17 5 502.26 53.00 25.02 154.1
7 -17 5 839.63 77.09 30.73 205.3
8 -17 5 236.27 30.16 14.85 340.8
9 -17 5 1081.30 88.92 36.90 136.8
12 -17 5 179.29 28.68 11.34 341.3
13 -17 5 107.81 27.22 9.74 176.0
14 -17 5 72.32 56.04 7.47 73.8
15 -17 5 53.82 41.81 7.08 177.6
16 -17 5 37.93 17.52 8.52 51.0
17 -17 5 97.52 22.77 10.49 196.4
18 -17 5 0.00 15.66 3.95 264.8
-24 -16 5 24.26 4.90 4.46 197.2
-23 -16 5 63.43 9.32 10.17 243.2
-22 -16 5 229.99 26.59 16.88 56.5
-21 -16 5 190.54 24.14 13.97 298.6
-20 -16 5 151.41 29.55 14.18 288.1
-19 -16 5 45.71 13.91 8.11 166.4
-18 -16 5 241.78 107.90 20.29 25.6
-17 -16 5 62.19 13.54 10.79 268.6
-16 -16 5 602.64 67.96 25.66 6.3
-15 -16 5 66.93 15.07 11.47 282.1
-14 -16 5 692.13 80.98 26.61 107.8
-13 -16 5 1477.86 157.54 38.71 2.1
-11 -16 5 1080.55 164.80 38.85 95.8
-10 -16 5 6091.16 369.90 77.09 269.5
-9 -16 5 1752.43 150.09 43.25 120.4
-8 -16 5 2794.76 174.89 50.07 193.2
-7 -16 5 500.45 48.06 17.63 26.8
-6 -16 5 1935.33 150.08 34.02 16.2
-5 -16 5 3667.42 226.56 55.92 188.8
-3 -16 5 2561.52 195.31 34.92 323.0
-2 -16 5 2155.40 165.15 49.02 156.7
-1 -16 5 4043.99 250.16 53.14 137.7
0 -16 5 2309.96 149.17 51.10 7.1
2 -16 5 760.98 88.69 35.28 313.5
3 -16 5 1446.75 355.16 46.93 357.7
4 -16 5 264.46 33.57 16.69 129.8
5 -16 5 1224.22 89.02 32.37 328.4
6 -16 5 1652.32 131.46 38.80 70.5
7 -16 5 87.48 19.25 9.66 237.6
8 -16 5 32.59 17.59 5.08 265.4
9 -16 5 178.04 52.50 11.83 333.5
10 -16 5 475.94 48.80 22.37 75.3
11 -16 5 337.57 38.98 21.30 127.0
12 -16 5 111.21 44.54 8.30 246.5
13 -16 5 222.17 37.25 13.73 51.6
14 -16 5 223.07 43.38 18.08 276.5
15 -16 5 331.37 41.40 18.53 135.3
16 -16 5 94.05 28.48 11.88 241.1
17 -16 5 141.41 24.95 11.80 43.6
18 -16 5 123.08 29.65 9.43 256.7
19 -16 5 0.28 24.74 1.60 23.2
-23 -15 5 135.20 15.29 12.85 22.8
-22 -15 5 43.60 8.43 3.93 187.3
-21 -15 5 83.27 16.50 10.66 145.7
-20 -15 5 234.85 28.32 16.31 315.7
-19 -15 5 192.04 25.70 12.53 158.2
-18 -15 5 456.58 71.77 19.93 282.3
-17 -15 5 341.05 28.98 18.20 111.1
-16 -15 5 814.66 56.28 26.59 281.2
-15 -15 5 152.67 22.38 13.84 110.4
-14 -15 5 1916.83 151.09 39.16 337.8
-13 -15 5 203.98 33.71 17.69 59.4
-12 -15 5 770.87 72.89 30.83 162.1
-11 -15 5 4472.69 300.20 70.63 6.6
-10 -15 5 3909.59 240.17 64.25 202.5
-9 -15 5 314.01 32.32 23.23 355.0
-8 -15 5 3180.55 240.55 54.54 272.7
-7 -15 5 125.79 32.10 12.21 335.9
-5 -15 5 3804.28 686.73 62.11 349.8
-4 -15 5 6564.90 436.43 77.31 344.9
-3 -15 5 12139.05 729.31 104.20 255.6
-2 -15 5 8235.80 496.39 93.50 110.1
-1 -15 5 12351.72 1380.33 122.10 32.6
0 -15 5 1991.54 142.82 56.42 64.4
1 -15 5 2405.97 189.25 62.13 168.0
2 -15 5 9402.07 566.12 88.83 114.7
3 -15 5 22.84 17.08 4.09 228.6
4 -15 5 4584.54 283.74 71.06 120.1
5 -15 5 822.48 114.47 27.81 1.5
6 -15 5 67.74 42.08 2.58 323.3
7 -15 5 116.01 19.78 10.90 276.7
8 -15 5 567.08 73.55 30.35 340.9
9 -15 5 1231.54 92.43 33.31 228.6
10 -15 5 380.24 54.49 22.43 140.0
11 -15 5 91.80 19.87 8.66 298.1
12 -15 5 238.03 36.49 17.38 178.4
13 -15 5 118.92 28.08 12.54 43.7
14 -15 5 242.86 32.55 15.31 214.2
15 -15 5 187.86 28.58 14.53 47.6
16 -15 5 218.89 35.99 15.57 227.6
18 -15 5 198.64 33.97 13.98 58.0
19 -15 5 10.17 15.63 4.19 45.7
-22 -14 5 226.65 24.69 17.74 291.3
-21 -14 5 437.30 46.81 18.94 85.6
-20 -14 5 114.67 22.96 9.78 259.0
-19 -14 5 109.76 25.50 9.98 128.3
-18 -14 5 263.52 44.09 16.30 155.0
-17 -14 5 24.65 12.03 5.36 262.7
-16 -14 5 312.25 50.63 14.63 84.2
-15 -14 5 80.40 19.53 6.95 353.9
-14 -14 5 1211.19 78.27 36.22 210.3
-13 -14 5 805.34 87.66 31.05 341.1
-12 -14 5 1534.93 163.08 38.40 196.3
-11 -14 5 673.54 54.01 25.67 205.0
-10 -14 5 901.51 82.74 34.52 171.0
-9 -14 5 333.24 52.79 25.27 84.5
-8 -14 5 2733.91 230.81 56.90 200.4
-7 -14 5 3054.20 188.28 56.88 229.5
-6 -14 5 10490.36 959.13 108.65 140.2
-5 -14 5 2379.07 149.12 56.20 33.1
-4 -14 5 2580.17 160.85 41.37 327.5
-3 -14 5 10134.29 695.97 101.08 143.0
-2 -14 5 10842.13 713.19 104.04 15.6
-1 -14 5 1775.91 119.38 24.54 238.5
1 -14 5 3626.39 274.67 61.00 270.8
2 -14 5 168.29 36.25 10.83 220.3
3 -14 5 1733.74 137.08 47.99 99.3
4 -14 5 8652.20 522.50 92.82 344.9
5 -14 5 1451.17 131.16 38.16 166.8
6 -14 5 3299.07 321.32 66.64 5.5
7 -14 5 1571.41 106.80 32.85 163.5
8 -14 5 1816.74 136.00 38.17 273.3
9 -14 5 88.53 24.68 8.75 15.5
10 -14 5 8.62 14.76 4.35 126.2
12 -14 5 445.60 58.11 22.76 208.2
13 -14 5 11.22 15.50 3.85 299.6
14 -14 5 6.33 16.15 1.19 132.6
15 -14 5 166.04 35.59 13.46 238.8
16 -14 5 1018.19 84.77 29.52 108.4
17 -14 5 250.98 46.82 17.00 310.5
18 -14 5 95.01 20.15 10.02 231.2
19 -14 5 0.00 23.00 3.63 87.0
20 -14 5 103.64 23.73 9.07 57.4
-21 -13 5 559.61 58.81 23.17 42.8
-20 -13 5 20.27 7.10 5.55 114.8
-19 -13 5 626.96 106.11 25.02 223.4
-18 -13 5 611.67 92.48 29.78 329.0
-17 -13 5 938.24 125.80 24.37 20.7
-16 -13 5 996.56 106.48 31.67 162.6
-14 -13 5 328.96 25.75 19.70 86.7
-13 -13 5 2492.47 153.13 53.35 264.1
-12 -13 5 291.08 49.03 12.32 91.1
-11 -13 5 796.97 118.86 32.46 154.3
-10 -13 5 1591.36 168.69 35.20 72.8
-9 -13 5 21.58 24.66 4.65 244.2
-8 -13 5 5650.29 381.14 74.28 287.5
-7 -13 5 2966.68 182.37 55.57 359.3
-6 -13 5 1637.10 165.78 41.76 121.2
-5 -13 5 1398.77 200.49 32.56 349.3
-4 -13 5 473.37 58.33 23.40 164.0
-3 -13 5 10522.02 628.52 92.05 16.7
-1 -13 5 10001.40 600.39 97.89 194.0
0 -13 5 2209.16 153.54 42.23 303.3
1 -13 5 320.64 60.93 18.43 32.2
2 -13 5 3025.33 287.75 57.29 77.7
3 -13 5 416.33 41.50 20.64 202.8
4 -13 5 5781.37 352.33 71.67 313.5
5 -13 5 1668.45 245.99 48.68 123.6
6 -13 5 1247.07 84.86 36.48 95.6
7 -13 5 34.84 14.07 6.98 60.0
8 -13 5 171.34 22.28 14.33 205.7
9 -13 5 440.50 46.40 22.67 284.2
10 -13 5 574.38 49.17 30.50 338.3
11 -13 5 1646.47 114.13 42.10 106.8
12 -13 5 298.06 40.04 21.02 268.7
13 -13 5 1253.72 108.97 35.81 264.1
14 -13 5 946.86 88.46 33.09 71.4
15 -13 5 48.32 25.58 2.14 42.5
16 -13 5 0.00 17.66 2.23 328.4
18 -13 5 142.69 22.56 9.08 327.6
19 -13 5 172.63 29.97 13.41 253.6
20 -13 5 40.61 39.70 8.21 54.9
21 -13 5 35.22 14.73 5.32 38.1
-20 -12 5 1403.73 145.48 31.29 97.7
-19 -12 5 882.68 122.40 28.53 90.6
-18 -12 5 1063.24 157.69 31.06 207.4
-17 -12 5 913.64 194.72 26.49 297.4
-16 -12 5 609.51 95.44 26.01 233.8
-15 -12 5 548.60 87.32 23.43 106.3
-14 -12 5 83.35 17.21 10.20 3.8
-13 -12 5 214.03 35.53 12.92 27.8
-12 -12 5 847.83 55.73 37.43 84.2
-11 -12 5 1571.21 301.67 30.64 264.5
-10 -12 5 30.07 10.91 6.01 22.4
-9 -12 5 1696.94 248.01 45.81 13.5
-8 -12 5 1876.30 168.54 41.66 194.2
-7 -12 5 936.46 265.63 32.44 296.7
-6 -12 5 12451.54 742.71 110.61 21.8
-5 -12 5 1973.31 373.05 51.86 103.8
-4 -12 5 648.08 155.55 29.76 86.3
-3 -12 5 849.53 125.45 25.25 71.8
-2 -12 5 11771.95 772.74 103.37 138.5
-1 -12 5 3665.08 552.62 70.51 280.5
0 -12 5 7184.26 475.58 105.88 288.2
1 -12 5 2572.14 765.23 86.60 55.0
2 -12 5 568.57 84.09 23.83 188.7
3 -12 5 119.24 21.10 10.08 146.2
4 -12 5 612.16 54.16 23.10 219.4
5 -12 5 869.29 86.46 23.06 18.6
7 -12 5 2693.22 187.48 51.45 131.5
9 -12 5 489.46 49.04 22.82 155.8
10 -12 5 102.33 19.79 12.05 117.0
12 -12 5 144.00 24.51 13.44 51.0
13 -12 5 475.33 45.72 26.53 13.2
14 -12 5 472.47 53.49 21.77 93.4
15 -12 5 128.37 24.18 11.00 124.0
16 -12 5 259.86 30.57 18.16 230.6
17 -12 5 374.27 38.57 20.17 105.0
18 -12 5 258.00 30.96 15.43 350.9
20 -12 5 65.06 16.85 10.17 241.7
21 -12 5 115.66 19.29 9.28 116.0
-17 -11 5 201.74 40.12 16.80 302.5
-16 -11 5 446.81 71.09 16.63 129.4
-15 -11 5 867.09 92.29 24.94 243.9
-14 -11 5 67.83 8.27 7.64 318.1
-13 -11 5 2669.92 278.55 47.47 84.6
-12 -11 5 38.05 9.42 7.34 207.0
-11 -11 5 3154.27 329.25 53.03 344.2
-10 -11 5 4752.94 285.47 73.65 30.5
-9 -11 5 11337.16 830.67 117.37 79.3
-8 -11 5 86.95 26.28 13.13 183.6
-7 -11 5 1559.86 118.34 47.22 287.5
-6 -11 5 10855.46 724.51 110.39 62.4
-5 -11 5 10107.65 605.03 114.04 233.6
-4 -11 5 4370.99 264.25 56.68 303.9
-3 -11 5 1999.96 239.21 30.61 112.3
-2 -11 5 999.98 72.94 44.92 266.2
-1 -11 5 2488.90 153.63 48.89 215.7
0 -11 5 13099.49 783.02 110.12 162.6
1 -11 5 1266.37 139.93 50.19 82.8
2 -11 5 535.38 40.94 19.95 284.7
3 -11 5 1407.58 309.03 43.06 316.7
4 -11 5 9923.26 595.45 108.99 156.2
5 -11 5 2492.59 194.88 47.84 7.6
6 -11 5 2018.66 128.53 40.89 177.9
7 -11 5 587.57 50.40 35.01 278.7
8 -11 5 987.33 67.88 33.89 226.3
10 -11 5 1240.19 102.81 38.12 126.3
11 -11 5 2997.16 230.35 52.83 219.9
12 -11 5 256.82 36.97 15.11 21.9
13 -11 5 188.01 23.68 13.70 132.3
14 -11 5 417.28 38.65 17.23 122.4
15 -11 5 465.73 48.74 20.74 16.3
16 -11 5 1473.74 124.39 40.26 164.4
17 -11 5 671.73 57.45 26.91 65.9
18 -11 5 739.59 62.79 27.67 237.6
19 -11 5 14.73 25.41 1.71 234.2
20 -11 5 59.88 20.53 3.74 55.2
21 -11 5 79.75 25.91 7.42 248.1
22 -11 5 27.52 11.17 4.56 182.7
-18 -10 5 206.13 44.51 18.33 115.5
-16 -10 5 2268.05 335.11 39.42 35.1
-15 -10 5 1390.62 172.47 34.00 286.2
-14 -10 5 967.61 103.27 31.79 51.6
-13 -10 5 2421.89 252.94 45.63 193.0
-12 -10 5 411.84 32.44 21.72 152.7
-11 -10 5 2866.73 299.22 52.14 212.1
-10 -10 5 1618.26 109.63 40.10 319.5
-9 -10 5 658.96 79.25 29.08 197.1
-7 -10 5 112.73 26.11 10.54 273.4
-6 -10 5 2654.21 343.12 41.74 316.3
-5 -10 5 31155.53 1855.19 205.10 145.4
-4 -10 5 6447.95 386.29 75.09 301.3
-3 -10 5 19467.14 1161.59 155.88 159.7
-2 -10 5 31941.32 1900.41 189.37 176.6
-1 -10 5 18458.95 1351.78 173.34 35.7
0 -10 5 5665.48 369.67 67.70 163.4
1 -10 5 926.76 87.07 43.17 70.8
2 -10 5 1960.59 451.88 61.09 291.2
3 -10 5 9776.67 1910.76 119.82 42.0
4 -10 5 19665.26 1174.59 150.31 91.7
5 -10 5 16234.78 970.64 135.49 337.3
6 -10 5 4192.64 358.33 78.72 64.1
7 -10 5 6164.91 372.26 84.49 166.1
8 -10 5 2119.14 134.45 43.17 330.2
9 -10 5 5008.19 336.53 81.10 257.4
10 -10 5 990.47 83.61 34.14 350.5
11 -10 5 727.51 54.73 29.04 236.6
12 -10 5 313.97 40.34 20.36 329.8
13 -10 5 1390.39 95.38 38.80 172.9
14 -10 5 510.15 43.70 24.89 141.4
15 -10 5 1377.89 97.61 34.74 265.6
16 -10 5 524.88 71.79 22.05 123.9
17 -10 5 167.56 24.17 12.25 250.3
18 -10 5 219.50 56.01 14.18 140.8
19 -10 5 11.77 12.85 0.30 337.2
20 -10 5 55.98 16.17 6.24 254.2
21 -10 5 169.39 33.69 11.47 37.6
22 -10 5 119.83 19.02 11.22 204.4
-16 -9 5 1812.46 267.17 29.95 328.2
-15 -9 5 76.83 19.49 9.63 265.8
-13 -9 5 121.83 18.08 8.50 230.5
-12 -9 5 11150.75 663.57 96.08 286.6
-11 -9 5 301.64 45.59 19.78 344.5
-10 -9 5 4986.63 327.34 64.83 194.8
-9 -9 5 12899.32 942.89 112.31 111.0
-8 -9 5 377.72 137.02 19.10 326.3
-7 -9 5 2257.93 236.52 48.67 359.6
-6 -9 5 15230.67 908.80 134.08 139.7
-5 -9 5 29663.89 1762.80 188.19 63.9
-4 -9 5 1084.34 68.57 34.44 304.6
-3 -9 5 13880.83 828.39 107.65 350.5
-2 -9 5 15314.62 913.24 131.72 112.9
-1 -9 5 2387.33 280.78 70.91 64.7
0 -9 5 30818.06 1834.80 185.70 220.1
1 -9 5 39389.36 3365.82 202.50 344.9
2 -9 5 3975.24 240.36 54.86 106.4
3 -9 5 44314.98 3229.86 194.33 99.6
4 -9 5 10793.19 645.93 101.17 279.0
5 -9 5 8161.17 491.32 94.54 35.2
6 -9 5 5687.43 719.67 69.14 226.1
7 -9 5 4054.85 247.94 68.30 24.6
8 -9 5 271.98 33.56 20.32 102.1
9 -9 5 1578.93 256.79 40.69 159.6
10 -9 5 1977.04 155.79 47.65 43.0
11 -9 5 148.91 19.19 14.51 273.3
12 -9 5 45.91 34.68 5.00 286.2
13 -9 5 50.01 16.52 9.88 70.6
14 -9 5 451.41 38.62 19.71 185.8
15 -9 5 587.40 56.31 20.91 237.5
16 -9 5 115.06 19.27 9.59 300.0
17 -9 5 367.38 36.69 20.98 352.0
18 -9 5 156.91 25.54 13.79 59.5
19 -9 5 136.00 21.32 12.01 106.8
20 -9 5 309.58 35.33 18.93 321.8
21 -9 5 15.30 11.79 2.04 189.9
22 -9 5 142.52 18.97 11.48 172.3
23 -9 5 52.44 11.04 5.93 35.6
-16 -8 5 120.18 13.38 8.59 273.6
-15 -8 5 35.75 7.51 7.31 92.4
-14 -8 5 523.74 56.72 16.22 36.1
-13 -8 5 616.25 65.93 23.17 180.2
-12 -8 5 2642.65 381.25 51.31 199.7
-11 -8 5 404.95 63.18 25.96 230.7
-10 -8 5 8586.21 1257.97 95.26 118.4
-9 -8 5 4419.21 322.91 68.51 300.4
-8 -8 5 2290.12 264.13 61.11 114.4
-7 -8 5 24777.13 1806.09 167.13 81.2
-6 -8 5 8021.13 478.08 96.42 212.5
-5 -8 5 365.74 177.66 27.72 60.9
-4 -8 5 1993.40 650.11 51.66 75.8
-3 -8 5 2542.42 265.71 63.70 354.9
-2 -8 5 8642.15 515.35 85.97 108.7
-1 -8 5 17777.85 1162.30 124.24 355.4
0 -8 5 16072.95 956.63 142.25 179.5
1 -8 5 4402.64 376.32 71.63 276.7
2 -8 5 26184.30 1558.76 106.71 78.6
3 -8 5 13318.71 973.46 108.18 338.2
4 -8 5 13768.43 931.52 115.92 246.0
5 -8 5 665.38 57.99 20.46 179.1
6 -8 5 25827.78 1539.02 172.56 5.6
7 -8 5 2108.80 131.82 39.51 156.2
8 -8 5 3379.66 227.80 56.85 175.1
9 -8 5 4527.05 276.39 66.35 328.6
11 -8 5 3115.38 193.41 61.38 129.5
12 -8 5 2522.89 264.78 50.27 195.4
13 -8 5 1061.36 108.94 31.76 332.7
14 -8 5 68.11 16.10 8.13 141.6
15 -8 5 2391.94 177.70 44.79 155.8
17 -8 5 1389.18 127.06 39.03 351.1
18 -8 5 51.27 14.51 5.89 341.6
19 -8 5 1344.99 152.69 34.03 31.3
20 -8 5 684.46 56.91 25.07 206.5
21 -8 5 69.90 18.53 10.11 67.2
22 -8 5 418.58 72.36 20.64 73.1
23 -8 5 253.29 26.68 15.01 258.4
-15 -7 5 1916.35 247.57 42.58 265.3
-14 -7 5 2273.61 342.46 42.62 49.4
-13 -7 5 1285.52 231.50 35.04 221.4
-12 -7 5 1313.83 137.53 33.48 284.3
-11 -7 5 1034.31 63.18 35.63 49.9
-10 -7 5 1574.87 104.09 32.80 134.8
-9 -7 5 948.26 101.38 24.25 171.6
-8 -7 5 2330.65 191.06 55.46 315.5
-7 -7 5 27140.14 1980.85 172.97 317.0
-6 -7 5 310.43 36.57 12.34 288.5
-5 -7 5 1907.92 337.98 53.14 237.2
-4 -7 5 58003.98 3449.17 267.80 302.1
-3 -7 5 134829.86 8003.55 362.10 259.5
-2 -7 5 37495.67 2224.16 256.69 47.4
-1 -7 5 27805.75 1833.12 178.79 190.3
0 -7 5 32111.74 1910.50 141.13 296.6
1 -7 5 39126.50 2551.16 198.78 100.4
2 -7 5 18965.34 1126.67 120.35 104.5
3 -7 5 12235.40 894.43 129.45 271.3
4 -7 5 40119.74 2389.17 213.28 123.5
5 -7 5 12682.16 756.63 114.86 189.4
6 -7 5 4010.32 243.47 74.18 7.0
7 -7 5 12946.87 774.48 124.59 103.7
8 -7 5 72.14 44.45 8.87 287.0
9 -7 5 731.67 73.43 26.53 208.9
10 -7 5 4521.10 391.10 64.33 215.2
11 -7 5 135.19 36.07 14.88 128.2
12 -7 5 1299.21 127.09 31.29 200.5
13 -7 5 1023.46 85.57 32.67 250.3
14 -7 5 111.56 17.45 11.82 251.9
15 -7 5 220.92 48.19 11.13 10.5
16 -7 5 337.67 32.03 16.06 117.2
17 -7 5 136.33 27.33 7.55 32.0
18 -7 5 782.26 59.70 26.39 125.8
19 -7 5 29.17 12.57 4.53 305.1
20 -7 5 112.29 29.10 10.92 10.1
21 -7 5 139.16 23.26 11.08 144.8
23 -7 5 88.82 23.80 6.94 113.1
24 -7 5 252.68 27.20 16.56 354.4
-14 -6 5 744.82 77.02 26.14 127.2
-13 -6 5 1398.96 214.81 38.81 114.4
-12 -6 5 585.38 120.57 26.43 14.6
-11 -6 5 3668.57 268.38 55.48 228.3
-9 -6 5 7823.74 878.06 79.36 136.3
-8 -6 5 27622.83 1995.47 153.28 315.1
-7 -6 5 2106.68 155.89 36.53 170.3
-6 -6 5 12338.35 1377.64 121.35 168.5
-5 -6 5 39458.88 2347.83 213.19 71.9
-4 -6 5 17482.04 1038.13 127.02 21.5
-3 -6 5 50846.16 3024.57 227.19 100.4
-2 -6 5 18998.59 1327.59 147.44 258.1
-1 -6 5 25508.86 1661.68 158.22 252.0
0 -6 5 2847.14 172.36 51.55 147.6
1 -6 5 11133.91 665.33 79.43 46.0
2 -6 5 20829.62 1547.10 126.15 33.4
3 -6 5 20575.39 1503.74 121.97 210.2
4 -6 5 8358.47 498.87 99.59 346.5
5 -6 5 19124.24 1141.32 113.39 128.7
6 -6 5 1648.34 102.58 39.21 108.9
7 -6 5 683.53 60.07 33.37 276.9
8 -6 5 1259.08 101.29 19.43 291.2
9 -6 5 3108.56 190.79 48.49 49.5
11 -6 5 1039.87 88.96 32.00 247.5
12 -6 5 1893.43 145.67 42.59 70.3
13 -6 5 2932.53 182.90 50.71 274.0
14 -6 5 457.44 45.45 22.41 269.1
15 -6 5 1033.76 81.64 31.57 83.5
16 -6 5 401.93 35.18 23.75 218.5
17 -6 5 155.55 26.64 10.22 4.3
18 -6 5 181.15 21.23 12.47 184.6
19 -6 5 326.59 45.38 18.06 58.9
20 -6 5 729.65 57.17 24.56 229.6
21 -6 5 144.40 45.52 12.15 318.9
23 -6 5 60.03 8.81 9.24 58.1
24 -6 5 7.76 8.35 2.90 338.8
-13 -5 5 1111.41 82.12 32.84 258.1
-12 -5 5 188.64 53.65 10.84 170.5
-11 -5 5 138.39 21.88 12.14 218.3
-10 -5 5 934.71 116.83 27.04 183.8
-9 -5 5 5818.59 425.17 76.27 32.2
-8 -5 5 47520.32 2824.03 220.39 141.9
-7 -5 5 3618.35 265.26 52.56 241.2
-6 -5 5 2308.52 301.22 47.39 7.9
-5 -5 5 69994.17 7229.53 231.04 266.7
-4 -5 5 2293.03 280.34 73.92 321.8
-3 -5 5 2940.90 200.95 25.35 149.0
-2 -5 5 54066.55 3217.32 221.05 167.5
-1 -5 5 29194.34 1737.77 151.44 15.9
0 -5 5 5042.26 302.49 112.90 186.0
1 -5 5 88133.64 5233.38 303.11 238.3
2 -5 5 20731.20 1235.25 154.50 75.4
3 -5 5 65436.62 4771.70 251.69 207.0
4 -5 5 12620.83 752.74 112.76 266.1
5 -5 5 29612.43 1764.02 165.96 42.0
6 -5 5 16034.84 957.56 151.43 272.5
7 -5 5 60502.60 3600.42 232.75 188.8
8 -5 5 4800.98 356.76 69.72 283.5
9 -5 5 186.19 51.04 12.26 214.2
10 -5 5 7285.54 534.99 83.21 110.0
11 -5 5 3787.44 231.16 59.84 266.5
12 -5 5 1067.02 84.44 35.48 63.6
13 -5 5 6979.54 534.48 84.20 145.6
14 -5 5 2332.66 147.27 47.49 185.9
15 -5 5 3703.28 314.11 46.71 331.3
16 -5 5 2887.05 199.62 50.18 181.5
17 -5 5 813.63 166.90 29.10 280.8
18 -5 5 541.47 47.24 21.97 202.3
19 -5 5 502.30 42.33 21.97 331.7
20 -5 5 254.80 25.63 16.36 125.7
21 -5 5 111.22 14.39 12.52 321.7
22 -5 5 272.35 26.03 14.73 354.2
23 -5 5 99.12 41.91 6.49 331.6
24 -5 5 136.16 44.36 13.15 137.4
-16 -4 5 371.02 29.02 24.47 226.4
-15 -4 5 872.78 66.08 27.19 220.7
-14 -4 5 361.05 29.70 16.16 357.4
-13 -4 5 211.11 19.64 12.78 244.6
-12 -4 5 11567.05 1326.16 92.72 270.7
-11 -4 5 5367.68 319.16 73.88 130.2
-10 -4 5 9710.71 1003.08 87.51 337.8
-9 -4 5 13205.29 963.47 110.75 113.4
-8 -4 5 14898.31 2236.88 147.60 138.4
-7 -4 5 16091.79 1174.03 105.39 285.3
-6 -4 5 22842.24 1570.31 135.85 51.6
-5 -4 5 4115.36 426.91 95.37 140.9
-4 -4 5 32919.17 3401.81 176.33 7.0
-3 -4 5 33988.70 5035.80 245.61 137.3
-2 -4 5 27148.88 1616.30 155.93 110.2
-1 -4 5 5232.37 312.91 65.40 357.2
0 -4 5 6658.38 397.73 56.01 98.0
1 -4 5 34547.49 2055.36 195.58 7.9
2 -4 5 3961.04 261.12 48.45 12.1
3 -4 5 73839.87 5382.41 226.00 355.2
4 -4 5 23587.34 1697.08 127.83 167.7
5 -4 5 34052.62 2028.18 134.19 222.4
6 -4 5 955.06 103.05 28.00 193.7
7 -4 5 24828.78 2732.96 163.89 349.5
8 -4 5 1437.81 106.98 38.12 295.4
10 -4 5 1229.53 138.84 33.95 39.7
11 -4 5 3472.28 211.24 60.76 103.2
12 -4 5 2243.44 360.29 53.11 167.1
13 -4 5 1177.87 96.90 35.63 43.0
14 -4 5 1140.31 105.09 29.05 178.4
15 -4 5 6155.21 457.49 60.35 228.9
16 -4 5 79.27 19.75 9.59 91.4
17 -4 5 256.25 38.60 17.84 306.0
18 -4 5 696.10 102.79 28.59 290.8
19 -4 5 75.43 17.35 7.77 156.3
20 -4 5 23.72 8.69 2.61 41.2
21 -4 5 135.39 17.71 12.48 59.2
22 -4 5 63.76 52.55 10.15 199.6
23 -4 5 26.11 36.78 3.35 163.1
24 -4 5 137.70 42.99 9.76 349.9
25 -4 5 73.74 38.88 5.02 144.7
-19 -3 5 107.81 20.14 9.85 157.4
-18 -3 5 141.50 16.29 10.63 207.7
-15 -3 5 2700.34 200.13 41.63 240.0
-14 -3 5 3157.55 232.94 50.31 51.1
-13 -3 5 2094.05 156.03 38.76 329.2
-12 -3 5 1479.88 155.84 40.53 170.7
-11 -3 5 2472.98 255.25 61.78 143.2
-10 -3 5 427.76 46.42 19.47 287.7
-9 -3 5 16893.84 2237.67 130.87 5.0
-8 -3 5 5071.01 302.43 73.86 225.6
-7 -3 5 24361.34 2049.21 152.76 93.6
-6 -3 5 23670.17 1846.92 140.04 345.3
-5 -3 5 24009.44 1425.45 124.97 185.0
-4 -3 5 65696.82 3904.40 259.40 29.9
-3 -3 5 56330.35 3340.31 227.46 259.4
-2 -3 5 19784.66 1172.90 128.98 57.8
-1 -3 5 2256.22 135.77 49.28 358.2
0 -3 5 1162.08 100.25 73.63 57.7
1 -3 5 50758.91 3018.32 223.94 59.8
2 -3 5 30189.22 1965.85 138.33 260.7
3 -3 5 19637.04 1432.26 168.00 158.2
4 -3 5 51113.84 3035.03 184.52 338.2
5 -3 5 30193.44 1797.02 128.03 321.7
6 -3 5 46539.32 2764.30 230.35 153.7
7 -3 5 812.83 125.96 30.01 44.5
8 -3 5 12386.66 737.98 100.43 149.4
9 -3 5 7554.18 735.86 78.98 24.2
10 -3 5 16837.89 1225.36 122.17 197.3
11 -3 5 19079.48 1245.09 125.00 85.1
12 -3 5 6562.25 888.94 81.10 347.2
13 -3 5 343.39 28.33 18.87 235.2
14 -3 5 820.13 56.39 26.93 271.2
15 -3 5 291.10 45.78 18.61 359.5
16 -3 5 2212.17 176.55 40.41 35.7
17 -3 5 1746.31 203.13 25.60 220.5
18 -3 5 1192.16 121.58 33.36 44.5
19 -3 5 73.93 17.82 5.85 96.8
20 -3 5 541.53 42.10 21.34 243.1
21 -3 5 263.48 23.56 16.45 152.3
22 -3 5 126.64 63.15 9.25 321.7
23 -3 5 77.07 40.20 6.65 102.1
24 -3 5 543.45 67.41 20.46 330.1
26 -3 5 69.21 39.66 8.31 209.2
-22 -2 5 2.25 14.06 1.98 120.8
-21 -2 5 22.31 19.83 2.72 112.2
-20 -2 5 117.64 31.88 10.04 77.7
-19 -2 5 236.56 39.31 14.47 83.5
-18 -2 5 121.41 21.08 7.53 313.7
-16 -2 5 1095.80 87.09 21.58 179.0
-15 -2 5 704.08 59.03 21.68 60.1
-14 -2 5 1039.33 81.99 30.96 130.7
-11 -2 5 4050.05 418.01 56.95 323.7
-10 -2 5 3809.08 279.34 49.37 23.5
-9 -2 5 11925.02 1005.67 118.90 224.7
-8 -2 5 17895.19 1058.64 143.47 148.0
-7 -2 5 21604.19 1818.62 137.25 288.3
-6 -2 5 15085.18 893.95 123.31 62.6
-5 -2 5 2274.64 165.60 43.67 158.4
-4 -2 5 22990.55 1366.98 169.10 280.9
-3 -2 5 36624.54 2330.53 166.76 72.8
-2 -2 5 23641.16 1406.82 159.31 300.0
-1 -2 5 13254.47 789.35 83.72 158.4
0 -2 5 4159.39 669.78 54.32 227.0
1 -2 5 2754.87 164.79 52.22 139.7
2 -2 5 3945.18 258.98 88.52 178.3
3 -2 5 14066.96 1022.22 159.53 73.0
4 -2 5 72942.95 4338.51 226.24 230.2
5 -2 5 30467.96 1808.14 190.34 15.5
6 -2 5 27544.44 2260.95 174.78 129.2
7 -2 5 18707.79 1418.68 132.17 71.2
8 -2 5 1424.60 132.50 33.12 189.1
9 -2 5 5526.27 364.14 77.00 278.9
10 -2 5 45621.96 3316.73 196.65 229.7
11 -2 5 1951.98 505.83 44.90 310.3
12 -2 5 5808.44 427.54 70.75 141.9
13 -2 5 12407.96 812.39 87.64 52.9
14 -2 5 1985.19 123.35 41.30 358.0
15 -2 5 290.95 37.30 13.61 2.5
16 -2 5 547.08 53.33 22.11 95.2
17 -2 5 3699.85 249.58 52.61 101.5
18 -2 5 665.57 91.14 18.10 231.2
19 -2 5 171.04 30.42 14.13 177.6
20 -2 5 1502.64 109.39 43.14 155.2
21 -2 5 643.33 56.46 24.48 245.1
23 -2 5 97.84 42.05 11.59 51.5
24 -2 5 4.33 34.80 6.76 284.8
26 -2 5 47.44 36.82 4.67 90.7
-23 -1 5 67.01 23.09 3.45 200.0
-22 -1 5 384.85 38.97 14.96 312.1
-21 -1 5 135.65 22.85 9.76 295.9
-20 -1 5 19.25 20.62 0.80 114.4
-19 -1 5 456.51 46.10 18.10 315.3
-18 -1 5 1198.94 97.13 26.51 103.8
-16 -1 5 1223.26 99.84 27.87 186.9
-15 -1 5 90.06 24.65 1.94 147.4
-14 -1 5 326.65 35.34 16.95 38.3
-13 -1 5 3635.41 270.61 52.73 289.2
-12 -1 5 7747.17 568.72 62.53 19.8
-10 -1 5 10223.34 605.64 91.59 197.9
-9 -1 5 5428.71 794.96 55.27 18.9
-8 -1 5 49106.84 3035.37 214.56 47.1
-7 -1 5 23244.09 2967.21 155.11 231.3
-6 -1 5 1031.86 88.15 32.62 291.6
-5 -1 5 16767.95 1484.68 123.99 258.5
-4 -1 5 21193.31 1260.32 132.41 50.4
-3 -1 5 34736.78 2064.03 170.47 216.6
-2 -1 5 28178.25 1676.33 92.75 91.1
-1 -1 5 11018.98 656.53 104.50 303.7
0 -1 5 35400.98 2978.52 128.85 310.6
1 -1 5 7604.25 453.50 74.41 213.6
2 -1 5 8999.22 536.22 93.02 98.6
3 -1 5 25112.32 1828.79 133.07 260.2
4 -1 5 111967.35 6640.68 330.58 120.7
5 -1 5 24787.82 1469.79 132.40 301.5
6 -1 5 61245.35 3638.98 238.49 246.7
7 -1 5 94837.01 9787.77 271.11 151.9
8 -1 5 1974.37 148.36 18.83 100.4
9 -1 5 19140.90 1250.22 125.70 83.7
10 -1 5 5836.01 606.73 74.74 43.4
11 -1 5 1086.71 86.32 22.09 75.9
12 -1 5 16132.60 1180.04 119.13 147.5
13 -1 5 2905.20 177.51 48.97 56.7
15 -1 5 370.70 35.72 20.36 350.0
16 -1 5 3109.66 223.40 40.64 300.3
17 -1 5 937.28 85.56 34.29 180.0
18 -1 5 128.02 43.56 11.85 0.9
19 -1 5 1474.31 96.87 34.96 133.4
20 -1 5 432.98 50.17 23.01 78.3
21 -1 5 474.18 59.20 20.38 267.8
22 -1 5 179.33 41.58 7.38 256.3
23 -1 5 514.88 65.05 15.61 283.9
24 -1 5 139.74 41.13 9.82 54.1
26 -1 5 37.69 36.74 3.75 205.4
-24 0 5 35.46 16.40 1.67 332.4
-23 0 5 130.35 31.68 8.56 212.6
-22 0 5 200.04 30.40 8.78 43.4
-21 0 5 71.21 25.09 5.99 1.1
-20 0 5 2430.14 187.71 36.46 65.4
-19 0 5 1112.99 95.51 25.00 216.5
-18 0 5 1199.06 100.76 27.76 189.0
-16 0 5 226.01 35.69 10.36 6.4
-15 0 5 4539.62 339.87 51.38 104.1
-13 0 5 9139.32 671.58 79.85 111.4
-12 0 5 1204.83 96.64 27.28 241.4
-11 0 5 818.42 77.71 27.01 141.8
-10 0 5 75.31 29.76 11.06 151.8
-9 0 5 9016.14 537.38 81.77 213.5
-8 0 5 4593.67 806.22 45.12 41.6
-7 0 5 6188.72 452.20 66.75 279.3
-6 0 5 27772.86 1646.05 200.82 255.1
-5 0 5 11278.67 671.82 103.18 206.2
-4 0 5 230714.98 16817.31 424.96 212.7
-3 0 5 27310.29 1616.86 127.41 48.0
-2 0 5 1029.51 106.98 31.31 300.8
-1 0 5 6421.96 382.57 98.60 89.9
0 0 5 695.69 51.82 45.23 128.9
1 0 5 979.28 59.29 25.58 191.4
2 0 5 5578.00 398.48 49.70 87.2
3 0 5 12518.78 912.36 64.21 208.5
4 0 5 24157.53 1437.57 142.67 120.2
5 0 5 22020.85 1307.18 123.46 289.4
6 0 5 38232.45 2271.29 169.78 279.8
7 0 5 80260.28 4756.35 256.71 262.2
8 0 5 10746.45 640.11 60.95 215.4
9 0 5 7731.54 461.62 80.23 247.4
10 0 5 4801.39 351.93 54.02 324.8
11 0 5 1896.38 153.64 44.32 22.5
12 0 5 564.11 168.29 41.02 294.1
13 0 5 14398.95 977.00 103.35 135.5
14 0 5 1212.73 77.18 31.18 216.1
15 0 5 1141.39 188.00 29.30 194.1
16 0 5 922.59 183.45 24.97 344.8
17 0 5 780.27 121.77 29.73 282.5
18 0 5 37.10 7.81 5.55 73.3
19 0 5 556.37 59.14 20.95 270.0
20 0 5 153.06 16.01 12.71 246.5
21 0 5 404.33 50.63 13.43 105.7
22 0 5 254.53 43.97 15.61 74.0
23 0 5 78.32 41.74 10.02 99.2
24 0 5 58.32 37.35 5.97 309.8
26 0 5 0.11 30.86 2.55 143.7
27 0 5 9.07 28.00 3.31 274.8
-24 1 5 31.34 23.14 4.40 95.0
-22 1 5 537.79 54.74 18.19 185.4
-21 1 5 2404.65 188.22 41.82 286.0
-20 1 5 565.56 60.41 19.67 74.8
-19 1 5 578.93 62.67 22.08 96.3
-18 1 5 621.81 62.78 24.51 299.7
-16 1 5 437.89 52.51 18.05 264.8
-15 1 5 1656.13 134.01 36.49 190.9
-14 1 5 552.25 56.24 14.65 96.6
-13 1 5 5586.36 415.13 57.72 37.1
-12 1 5 63.16 12.49 8.46 274.0
-11 1 5 1812.21 131.53 43.83 194.6
-10 1 5 245.62 24.98 14.22 296.7
-9 1 5 2776.75 243.87 51.84 91.4
-8 1 5 13525.27 804.75 111.42 251.0
-7 1 5 6564.37 613.86 71.80 50.9
-6 1 5 2957.96 372.78 38.85 108.1
-5 1 5 10117.11 1327.68 80.50 326.9
-4 1 5 44369.41 3967.79 209.43 92.1
-2 1 5 49031.28 2914.47 233.88 51.3
-1 1 5 9746.39 578.60 99.60 3.1
0 1 5 75163.10 5474.01 288.71 136.2
1 1 5 4555.87 271.95 70.18 138.1
2 1 5 35781.61 2129.16 196.21 0.3
3 1 5 49720.30 4180.45 164.09 49.8
4 1 5 15756.03 937.30 103.36 292.7
5 1 5 5554.49 562.84 98.13 315.3
6 1 5 19829.02 2134.23 144.87 309.4
7 1 5 59909.64 3555.96 250.34 99.3
8 1 5 5392.54 322.00 67.60 167.9
9 1 5 29597.34 1757.08 177.10 250.3
10 1 5 3452.32 919.79 51.76 197.1
11 1 5 11677.90 695.12 102.57 43.7
12 1 5 10692.42 782.45 74.10 225.3
13 1 5 2036.04 124.64 40.69 107.2
14 1 5 326.43 33.98 15.57 90.1
15 1 5 9782.97 584.27 86.45 158.5
16 1 5 1925.06 144.81 41.74 202.0
17 1 5 2539.99 390.37 49.50 32.2
18 1 5 509.90 59.66 15.85 1.9
19 1 5 320.34 63.20 17.21 332.5
20 1 5 803.03 83.01 30.04 100.9
21 1 5 471.46 53.87 20.19 227.3
22 1 5 1189.40 105.23 29.64 65.2
24 1 5 135.91 36.97 12.16 254.1
26 1 5 0.00 27.03 2.29 100.6
27 1 5 101.65 43.32 9.28 155.9
-24 2 5 227.66 35.59 9.18 118.9
-23 2 5 67.49 27.56 6.88 243.0
-21 2 5 146.38 40.20 7.55 359.9
-20 2 5 1024.98 94.72 23.15 352.1
-19 2 5 142.57 40.46 10.90 213.0
-18 2 5 212.52 42.02 9.84 158.5
-15 2 5 1093.14 97.50 33.16 303.3
-14 2 5 1154.54 99.46 29.33 133.2
-13 2 5 1234.11 123.94 25.29 88.0
-12 2 5 416.66 44.56 15.48 248.5
-11 2 5 861.72 102.18 31.35 71.4
-10 2 5 3858.11 231.53 66.96 145.2
-8 2 5 24119.64 1431.06 151.75 151.9
-7 2 5 267.25 73.45 25.02 6.2
-6 2 5 24423.21 1779.91 165.16 93.1
-5 2 5 1190.51 123.63 16.82 69.6
-4 2 5 3410.23 203.19 48.02 164.8
-3 2 5 21292.24 1266.30 158.79 62.1
-2 2 5 14159.92 1399.91 112.59 353.5
0 2 5 15593.21 1687.93 104.11 268.0
1 2 5 8193.44 533.43 57.46 57.2
3 2 5 7769.22 654.14 64.23 325.9
4 2 5 1666.46 234.12 42.88 353.8
5 2 5 60552.76 3600.21 183.72 245.9
6 2 5 22146.14 2023.64 132.70 64.5
7 2 5 19532.60 1163.22 139.19 166.6
8 2 5 142.89 40.60 13.35 250.7
9 2 5 1537.94 101.98 45.00 140.3
11 2 5 3372.40 249.90 63.04 266.9
12 2 5 1128.87 101.47 28.57 23.5
13 2 5 5349.65 360.18 78.17 2.6
14 2 5 818.13 148.05 28.17 218.4
15 2 5 131.07 37.70 11.80 245.1
16 2 5 86.86 19.77 8.00 19.8
17 2 5 752.46 124.25 26.78 316.2
18 2 5 1568.17 207.31 33.94 102.4
19 2 5 123.76 38.72 8.79 345.1
21 2 5 251.84 37.19 7.43 221.6
22 2 5 453.48 51.33 19.99 178.8
23 2 5 0.00 25.93 0.76 159.5
25 2 5 131.96 31.57 14.91 281.7
26 2 5 10.20 22.23 3.64 269.6
-23 3 5 67.17 31.79 7.38 331.5
-21 3 5 559.11 65.39 15.88 196.3
-20 3 5 778.68 84.02 20.57 337.7
-19 3 5 194.08 47.88 8.21 198.7
-16 3 5 1976.63 166.32 37.14 245.4
-15 3 5 530.52 41.13 26.26 291.8
-14 3 5 582.51 43.30 22.52 171.8
-13 3 5 2963.87 229.20 40.79 21.1
-12 3 5 475.90 35.49 23.79 130.9
-11 3 5 281.87 75.19 16.26 303.2
-10 3 5 1087.71 70.07 28.50 279.5
-9 3 5 10501.27 627.07 95.65 252.2
-8 3 5 7312.11 437.87 62.67 34.4
-7 3 5 34710.61 2532.53 168.77 340.8
-6 3 5 13204.67 964.15 104.73 95.7
-5 3 5 11822.68 704.35 114.96 213.6
-4 3 5 98264.55 5841.47 279.79 145.5
-3 3 5 13043.08 1441.00 126.82 158.6
-2 3 5 27601.67 1638.68 140.99 216.1
-1 3 5 17745.54 1055.00 83.04 136.9
0 3 5 2386.66 175.28 71.23 165.9
1 3 5 18445.61 1202.40 114.78 98.5
3 3 5 8120.10 529.98 74.86 35.6
4 3 5 1913.42 319.16 63.81 6.2
5 3 5 269286.31 17537.04 479.13 190.0
6 3 5 43617.00 3376.23 146.59 34.2
7 3 5 11362.47 676.79 120.10 151.4
8 3 5 91513.08 5439.11 324.15 38.0
9 3 5 2432.99 495.65 24.23 293.4
10 3 5 6304.84 532.05 76.40 163.8
12 3 5 19586.76 1647.87 132.17 268.7
13 3 5 2828.65 170.80 49.99 115.7
14 3 5 3449.15 207.65 51.78 72.1
15 3 5 708.71 60.27 23.53 246.2
16 3 5 1150.66 242.78 35.00 112.0
18 3 5 149.29 34.38 12.04 128.2
19 3 5 590.11 152.90 20.84 95.8
21 3 5 902.56 79.28 32.27 304.7
22 3 5 220.39 33.63 14.71 305.4
23 3 5 71.86 25.10 8.77 195.3
24 3 5 370.91 42.41 19.64 331.6
25 3 5 43.08 24.89 8.25 198.7
26 3 5 0.00 21.55 6.22 176.8
27 3 5 0.00 23.14 2.01 293.3
-23 4 5 43.78 32.54 6.54 40.6
-21 4 5 117.75 41.25 12.47 116.0
-20 4 5 451.73 66.39 19.58 321.7
-19 4 5 645.28 77.05 22.14 79.2
-18 4 5 283.70 57.60 13.98 339.3
-17 4 5 1063.82 110.46 33.43 236.4
-16 4 5 125.93 41.15 6.88 125.5
-15 4 5 60.60 9.61 7.70 3.2
-14 4 5 1604.85 105.64 38.03 283.1
-13 4 5 2203.30 138.87 40.25 350.9
-12 4 5 1363.46 88.01 36.13 150.3
-11 4 5 3941.25 611.81 49.64 30.5
-9 4 5 5706.60 423.74 77.94 20.5
-8 4 5 5526.61 460.14 80.40 66.4
-7 4 5 3477.19 335.99 48.95 209.7
-6 4 5 19177.48 1400.16 127.41 43.6
-5 4 5 590.04 39.18 20.34 312.5
-4 4 5 17894.22 1065.69 117.74 200.4
-3 4 5 16558.75 2417.06 76.84 30.5
-2 4 5 23427.09 1391.86 111.70 4.9
-1 4 5 13766.77 1302.72 80.13 83.8
0 4 5 36065.78 2629.29 187.72 71.5
1 4 5 39761.53 2590.03 148.68 221.8
2 4 5 4220.59 380.65 36.89 61.5
3 4 5 37519.41 2442.62 162.42 26.8
4 4 5 4477.07 266.94 71.10 171.8
5 4 5 45090.99 2670.07 166.12 81.9
6 4 5 29377.12 1747.22 151.06 314.9
7 4 5 42793.57 2544.92 207.83 118.2
8 4 5 25101.29 1490.72 132.47 277.6
9 4 5 16347.77 973.21 123.32 62.5
10 4 5 29017.00 3050.56 157.19 10.5
12 4 5 11673.75 983.37 106.50 208.5
13 4 5 4477.72 268.44 59.33 28.6
14 4 5 1560.50 146.42 51.84 186.4
15 4 5 1096.14 122.86 36.66 232.3
18 4 5 27.11 8.61 5.58 177.5
19 4 5 76.89 15.33 7.63 236.6
20 4 5 425.49 86.02 22.23 79.0
21 4 5 945.39 80.97 29.45 71.6
22 4 5 18.95 26.49 7.81 311.5
23 4 5 102.81 26.41 7.60 316.3
24 4 5 146.73 49.48 12.65 335.8
25 4 5 309.45 45.50 15.31 140.9
-23 5 5 29.75 34.39 6.03 187.1
-22 5 5 32.75 40.42 10.12 81.5
-21 5 5 7.73 37.28 5.38 196.5
-20 5 5 236.41 55.55 14.25 155.7
-19 5 5 278.62 54.78 16.87 312.5
-18 5 5 307.75 58.31 13.61 204.8
-17 5 5 1971.47 132.14 37.62 104.8
-16 5 5 1025.30 76.81 27.15 299.8
-15 5 5 11.83 8.69 3.43 141.4
-14 5 5 207.54 52.65 10.63 188.6
-13 5 5 2012.61 163.71 43.24 208.4
-12 5 5 1565.16 137.76 37.19 338.5
-11 5 5 2672.02 164.76 49.75 299.2
-10 5 5 1013.78 194.95 26.87 2.0
-9 5 5 4936.85 299.25 80.60 185.0
-8 5 5 4345.59 262.37 66.80 267.7
-7 5 5 4785.85 352.38 70.44 269.7
-6 5 5 7115.78 426.68 99.66 286.7
-5 5 5 4358.47 261.45 77.09 150.3
-4 5 5 19001.56 1131.89 152.85 102.8
-3 5 5 14044.43 1092.07 137.74 177.1
-2 5 5 4082.08 367.21 43.02 350.7
-1 5 5 46840.84 2787.56 218.21 297.5
0 5 5 10105.77 1534.50 108.54 195.5
1 5 5 12296.23 733.05 110.17 343.1
2 5 5 109719.14 6525.14 301.00 117.9
3 5 5 98076.98 5829.80 324.18 294.3
[truncated: 1,753,236 more chars]
